# Supplementary material for: Changes within the central stalk of E. coli F1Fo ATP synthase observed after addition of ATP
Source: Commun Biol. 2023 Jan 11;6:26. doi: 10.1038/s42003-023-04414-z (PMC9834311; doi:10.1038/s42003-023-04414-z)
Supplement: Supplementary file 4 — Supplementary Data 1 [file 42003_2023_4414_MOESM4_ESM.txt]

ATOM      1  N   ASN A   4     115.121  92.894 160.986  1.00112.35           N  
ATOM      2  CA  ASN A   4     116.181  92.183 161.691  1.00112.35           C  
ATOM      3  C   ASN A   4     116.927  93.135 162.624  1.00112.35           C  
ATOM      4  O   ASN A   4     117.877  92.743 163.301  1.00112.35           O  
ATOM      5  CB  ASN A   4     117.148  91.540 160.694  1.00112.35           C  
ATOM      6  CG  ASN A   4     117.575  90.145 161.109  1.00112.35           C  
ATOM      7  ND2 ASN A   4     118.829  89.804 160.837  1.00112.35           N  
ATOM      8  OD1 ASN A   4     116.784  89.379 161.658  1.00112.35           O  
ATOM      9  N   SER A   5     116.483  94.393 162.648  1.00110.78           N  
ATOM     10  CA  SER A   5     117.117  95.405 163.488  1.00110.78           C  
ATOM     11  C   SER A   5     116.582  95.363 164.916  1.00110.78           C  
ATOM     12  O   SER A   5     117.356  95.395 165.879  1.00110.78           O  
ATOM     13  CB  SER A   5     116.908  96.793 162.878  1.00110.78           C  
ATOM     14  OG  SER A   5     115.597  97.268 163.133  1.00110.78           O  
ATOM     15  N   THR A   6     115.258  95.296 165.068  1.00109.25           N  
ATOM     16  CA  THR A   6     114.666  95.212 166.399  1.00109.25           C  
ATOM     17  C   THR A   6     115.128  93.952 167.118  1.00109.25           C  
ATOM     18  O   THR A   6     115.411  93.976 168.327  1.00109.25           O  
ATOM     19  CB  THR A   6     113.142  95.235 166.285  1.00109.25           C  
ATOM     20  CG2 THR A   6     112.703  96.307 165.299  1.00109.25           C  
ATOM     21  OG1 THR A   6     112.679  93.960 165.821  1.00109.25           O  
ATOM     22  N   GLU A   7     115.222  92.848 166.376  1.00110.83           N  
ATOM     23  CA  GLU A   7     115.655  91.578 166.943  1.00110.83           C  
ATOM     24  C   GLU A   7     117.060  91.688 167.520  1.00110.83           C  
ATOM     25  O   GLU A   7     117.309  91.268 168.652  1.00110.83           O  
ATOM     26  CB  GLU A   7     115.605  90.494 165.867  1.00110.83           C  
ATOM     27  CG  GLU A   7     114.407  90.603 164.940  1.00110.83           C  
ATOM     28  CD  GLU A   7     114.435  89.577 163.830  1.00110.83           C  
ATOM     29  OE1 GLU A   7     115.002  88.488 164.046  1.00110.83           O  
ATOM     30  OE2 GLU A   7     113.889  89.857 162.743  1.00110.83           O1-
ATOM     31  N   ILE A   8     117.999  92.243 166.751  1.00106.31           N  
ATOM     32  CA  ILE A   8     119.373  92.344 167.241  1.00106.31           C  
ATOM     33  C   ILE A   8     119.473  93.373 168.360  1.00106.31           C  
ATOM     34  O   ILE A   8     120.313  93.250 169.257  1.00106.31           O  
ATOM     35  CB  ILE A   8     120.351  92.649 166.091  1.00106.31           C  
ATOM     36  CG1 ILE A   8     120.102  94.041 165.509  1.00106.31           C  
ATOM     37  CG2 ILE A   8     120.278  91.562 165.024  1.00106.31           C  
ATOM     38  CD1 ILE A   8     121.066  94.427 164.427  1.00106.31           C  
ATOM     39  N   SER A   9     118.641  94.416 168.318  1.00105.68           N  
ATOM     40  CA  SER A   9     118.628  95.377 169.417  1.00105.68           C  
ATOM     41  C   SER A   9     118.262  94.695 170.733  1.00105.68           C  
ATOM     42  O   SER A   9     118.949  94.859 171.753  1.00105.68           O  
ATOM     43  CB  SER A   9     117.658  96.517 169.102  1.00105.68           C  
ATOM     44  OG  SER A   9     117.989  97.147 167.875  1.00105.68           O  
ATOM     45  N   GLU A  10     117.191  93.896 170.726  1.00106.13           N  
ATOM     46  CA  GLU A  10     116.824  93.208 171.962  1.00106.13           C  
ATOM     47  C   GLU A  10     117.793  92.074 172.280  1.00106.13           C  
ATOM     48  O   GLU A  10     117.963  91.722 173.451  1.00106.13           O  
ATOM     49  CB  GLU A  10     115.362  92.738 171.906  1.00106.13           C  
ATOM     50  CG  GLU A  10     114.883  91.944 170.686  1.00106.13           C  
ATOM     51  CD  GLU A  10     115.329  90.488 170.638  1.00106.13           C  
ATOM     52  OE1 GLU A  10     116.166  90.059 171.452  1.00106.13           O  
ATOM     53  OE2 GLU A  10     114.820  89.755 169.764  1.00106.13           O1-
ATOM     54  N   LEU A  11     118.439  91.496 171.265  1.00 97.45           N  
ATOM     55  CA  LEU A  11     119.509  90.532 171.506  1.00 97.45           C  
ATOM     56  C   LEU A  11     120.649  91.186 172.282  1.00 97.45           C  
ATOM     57  O   LEU A  11     121.189  90.607 173.230  1.00 97.45           O  
ATOM     58  CB  LEU A  11     119.996  89.965 170.165  1.00 97.45           C  
ATOM     59  CG  LEU A  11     120.812  88.666 170.017  1.00 97.45           C  
ATOM     60  CD1 LEU A  11     121.240  88.486 168.563  1.00 97.45           C  
ATOM     61  CD2 LEU A  11     122.029  88.558 170.933  1.00 97.45           C  
ATOM     62  N   ILE A  12     121.018  92.407 171.890  1.00 98.30           N  
ATOM     63  CA  ILE A  12     122.046  93.160 172.606  1.00 98.30           C  
ATOM     64  C   ILE A  12     121.606  93.433 174.037  1.00 98.30           C  
ATOM     65  O   ILE A  12     122.388  93.288 174.985  1.00 98.30           O  
ATOM     66  CB  ILE A  12     122.375  94.466 171.859  1.00 98.30           C  
ATOM     67  CG1 ILE A  12     123.095  94.157 170.552  1.00 98.30           C  
ATOM     68  CG2 ILE A  12     123.215  95.390 172.729  1.00 98.30           C  
ATOM     69  CD1 ILE A  12     124.409  93.460 170.771  1.00 98.30           C  
ATOM     70  N   LYS A  13     120.352  93.857 174.215  1.00 99.86           N  
ATOM     71  CA  LYS A  13     119.887  94.139 175.573  1.00 99.86           C  
ATOM     72  C   LYS A  13     119.826  92.880 176.437  1.00 99.86           C  
ATOM     73  O   LYS A  13     120.049  92.956 177.650  1.00 99.86           O  
ATOM     74  CB  LYS A  13     118.537  94.852 175.545  1.00 99.86           C  
ATOM     75  CG  LYS A  13     118.654  96.320 175.175  1.00 99.86           C  
ATOM     76  CD  LYS A  13     117.320  97.028 175.276  1.00 99.86           C  
ATOM     77  CE  LYS A  13     116.420  96.667 174.111  1.00 99.86           C  
ATOM     78  NZ  LYS A  13     116.893  97.287 172.840  1.00 99.86           N1+
ATOM     79  N   GLN A  14     119.515  91.723 175.847  1.00 97.69           N  
ATOM     80  CA  GLN A  14     119.608  90.466 176.587  1.00 97.69           C  
ATOM     81  C   GLN A  14     121.053  90.142 176.950  1.00 97.69           C  
ATOM     82  O   GLN A  14     121.343  89.741 178.085  1.00 97.69           O  
ATOM     83  CB  GLN A  14     119.008  89.321 175.768  1.00 97.69           C  
ATOM     84  CG  GLN A  14     117.527  89.438 175.471  1.00 97.69           C  
ATOM     85  CD  GLN A  14     117.016  88.268 174.652  1.00 97.69           C  
ATOM     86  NE2 GLN A  14     115.970  88.504 173.871  1.00 97.69           N  
ATOM     87  OE1 GLN A  14     117.566  87.168 174.711  1.00 97.69           O  
ATOM     88  N   ARG A  15     121.975  90.307 175.996  1.00 93.04           N  
ATOM     89  CA  ARG A  15     123.344  89.845 176.199  1.00 93.04           C  
ATOM     90  C   ARG A  15     124.124  90.755 177.141  1.00 93.04           C  
ATOM     91  O   ARG A  15     125.075  90.298 177.787  1.00 93.04           O  
ATOM     92  CB  ARG A  15     124.063  89.712 174.856  1.00 93.04           C  
ATOM     93  CG  ARG A  15     125.176  88.672 174.870  1.00 93.04           C  
ATOM     94  CD  ARG A  15     125.787  88.449 173.492  1.00 93.04           C  
ATOM     95  NE  ARG A  15     125.186  87.322 172.786  1.00 93.04           N  
ATOM     96  CZ  ARG A  15     125.291  87.115 171.481  1.00 93.04           C  
ATOM     97  NH1 ARG A  15     125.948  87.954 170.698  1.00 93.04           N1+
ATOM     98  NH2 ARG A  15     124.725  86.035 170.947  1.00 93.04           N  
ATOM     99  N   ILE A  16     123.758  92.035 177.230  1.00 97.45           N  
ATOM    100  CA  ILE A  16     124.384  92.888 178.237  1.00 97.45           C  
ATOM    101  C   ILE A  16     124.016  92.409 179.637  1.00 97.45           C  
ATOM    102  O   ILE A  16     124.867  92.351 180.534  1.00 97.45           O  
ATOM    103  CB  ILE A  16     124.026  94.374 178.017  1.00 97.45           C  
ATOM    104  CG1 ILE A  16     122.545  94.662 178.296  1.00 97.45           C  
ATOM    105  CG2 ILE A  16     124.456  94.839 176.633  1.00 97.45           C  
ATOM    106  CD1 ILE A  16     122.205  96.136 178.302  1.00 97.45           C  
ATOM    107  N   ALA A  17     122.747  92.048 179.845  1.00 98.68           N  
ATOM    108  CA  ALA A  17     122.322  91.526 181.139  1.00 98.68           C  
ATOM    109  C   ALA A  17     122.969  90.179 181.432  1.00 98.68           C  
ATOM    110  O   ALA A  17     123.384  89.915 182.567  1.00 98.68           O  
ATOM    111  CB  ALA A  17     120.801  91.412 181.186  1.00 98.68           C  
ATOM    112  N   GLN A  18     123.060  89.312 180.417  1.00 99.53           N  
ATOM    113  CA  GLN A  18     123.704  88.015 180.603  1.00 99.53           C  
ATOM    114  C   GLN A  18     125.140  88.176 181.088  1.00 99.53           C  
ATOM    115  O   GLN A  18     125.660  87.306 181.795  1.00 99.53           O  
ATOM    116  CB  GLN A  18     123.653  87.218 179.294  1.00 99.53           C  
ATOM    117  CG  GLN A  18     124.645  86.058 179.194  1.00 99.53           C  
ATOM    118  CD  GLN A  18     124.425  85.196 177.962  1.00 99.53           C  
ATOM    119  NE2 GLN A  18     125.491  84.564 177.484  1.00 99.53           N  
ATOM    120  OE1 GLN A  18     123.314  85.109 177.440  1.00 99.53           O  
ATOM    121  N   PHE A  19     125.785  89.287 180.738  1.00 98.61           N  
ATOM    122  CA  PHE A  19     127.147  89.576 181.162  1.00 98.61           C  
ATOM    123  C   PHE A  19     127.213  90.669 182.224  1.00 98.61           C  
ATOM    124  O   PHE A  19     128.310  91.111 182.578  1.00 98.61           O  
ATOM    125  CB  PHE A  19     127.995  89.946 179.945  1.00 98.61           C  
ATOM    126  CG  PHE A  19     128.353  88.765 179.088  1.00 98.61           C  
ATOM    127  CD1 PHE A  19     129.315  87.856 179.497  1.00 98.61           C  
ATOM    128  CD2 PHE A  19     127.696  88.541 177.888  1.00 98.61           C  
ATOM    129  CE1 PHE A  19     129.632  86.758 178.713  1.00 98.61           C  
ATOM    130  CE2 PHE A  19     128.006  87.447 177.101  1.00 98.61           C  
ATOM    131  CZ  PHE A  19     128.974  86.555 177.514  1.00 98.61           C  
ATOM    132  N   ASN A  20     126.061  91.120 182.723  1.00101.22           N  
ATOM    133  CA  ASN A  20     125.946  92.018 183.875  1.00101.22           C  
ATOM    134  C   ASN A  20     126.661  93.354 183.690  1.00101.22           C  
ATOM    135  O   ASN A  20     127.039  93.993 184.678  1.00101.22           O  
ATOM    136  CB  ASN A  20     126.455  91.345 185.154  1.00101.22           C  
ATOM    137  CG  ASN A  20     125.658  90.110 185.522  1.00101.22           C  
ATOM    138  ND2 ASN A  20     126.164  88.946 185.136  1.00101.22           N  
ATOM    139  OD1 ASN A  20     124.610  90.198 186.162  1.00101.22           O  
ATOM    140  N   VAL A  21     126.860  93.808 182.454  1.00 99.36           N  
ATOM    141  CA  VAL A  21     127.416  95.142 182.243  1.00 99.36           C  
ATOM    142  C   VAL A  21     126.311  96.170 182.471  1.00 99.36           C  
ATOM    143  O   VAL A  21     125.226  96.082 181.885  1.00 99.36           O  
ATOM    144  CB  VAL A  21     128.055  95.267 180.850  1.00 99.36           C  
ATOM    145  CG1 VAL A  21     127.053  94.986 179.747  1.00 99.36           C  
ATOM    146  CG2 VAL A  21     128.683  96.645 180.663  1.00 99.36           C  
ATOM    147  N   VAL A  22     126.573  97.141 183.351  1.00 96.92           N  
ATOM    148  CA  VAL A  22     125.536  98.044 183.838  1.00 96.92           C  
ATOM    149  C   VAL A  22     126.175  99.359 184.272  1.00 96.92           C  
ATOM    150  O   VAL A  22     127.378  99.436 184.531  1.00 96.92           O  
ATOM    151  CB  VAL A  22     124.736  97.398 184.998  1.00 96.92           C  
ATOM    152  CG1 VAL A  22     125.581  97.317 186.260  1.00 96.92           C  
ATOM    153  CG2 VAL A  22     123.417  98.122 185.248  1.00 96.92           C  
ATOM    154  N   SER A  23     125.353 100.406 184.338  1.00 89.84           N  
ATOM    155  CA  SER A  23     125.812 101.758 184.623  1.00 89.84           C  
ATOM    156  C   SER A  23     126.064 101.978 186.115  1.00 89.84           C  
ATOM    157  O   SER A  23     125.606 101.222 186.977  1.00 89.84           O  
ATOM    158  CB  SER A  23     124.785 102.779 184.135  1.00 89.84           C  
ATOM    159  OG  SER A  23     124.384 102.499 182.807  1.00 89.84           O  
ATOM    160  N   GLU A  24     126.817 103.040 186.405  1.00 83.24           N  
ATOM    161  CA  GLU A  24     126.839 103.619 187.741  1.00 83.24           C  
ATOM    162  C   GLU A  24     125.473 104.193 188.094  1.00 83.24           C  
ATOM    163  O   GLU A  24     124.678 104.550 187.221  1.00 83.24           O  
ATOM    164  CB  GLU A  24     127.892 104.731 187.833  1.00 83.24           C  
ATOM    165  CG  GLU A  24     129.340 104.283 187.857  1.00 83.24           C  
ATOM    166  CD  GLU A  24     129.686 103.516 189.120  1.00 83.24           C  
ATOM    167  OE1 GLU A  24     129.049 103.778 190.162  1.00 83.24           O  
ATOM    168  OE2 GLU A  24     130.605 102.672 189.079  1.00 83.24           O1-
ATOM    169  N   ALA A  25     125.197 104.262 189.391  1.00 72.67           N  
ATOM    170  CA  ALA A  25     124.047 105.012 189.864  1.00 72.67           C  
ATOM    171  C   ALA A  25     124.302 106.508 189.726  1.00 72.67           C  
ATOM    172  O   ALA A  25     125.443 106.975 189.790  1.00 72.67           O  
ATOM    173  CB  ALA A  25     123.740 104.665 191.321  1.00 72.67           C  
ATOM    174  N   HIS A  26     123.226 107.262 189.518  1.00 67.63           N  
ATOM    175  CA  HIS A  26     123.331 108.709 189.592  1.00 67.63           C  
ATOM    176  C   HIS A  26     123.758 109.120 191.001  1.00 67.63           C  
ATOM    177  O   HIS A  26     123.555 108.393 191.977  1.00 67.63           O  
ATOM    178  CB  HIS A  26     122.005 109.372 189.210  1.00 67.63           C  
ATOM    179  CG  HIS A  26     121.621 109.188 187.772  1.00 67.63           C  
ATOM    180  CD2 HIS A  26     121.381 110.092 186.792  1.00 67.63           C  
ATOM    181  ND1 HIS A  26     121.429 107.948 187.202  1.00 67.63           N  
ATOM    182  CE1 HIS A  26     121.097 108.096 185.931  1.00 67.63           C  
ATOM    183  NE2 HIS A  26     121.060 109.387 185.658  1.00 67.63           N  
ATOM    184  N   ASN A  27     124.372 110.300 191.089  1.00 68.88           N  
ATOM    185  CA  ASN A  27     125.013 110.828 192.293  1.00 68.88           C  
ATOM    186  C   ASN A  27     126.246 110.038 192.720  1.00 68.88           C  
ATOM    187  O   ASN A  27     126.771 110.277 193.813  1.00 68.88           O  
ATOM    188  CB  ASN A  27     124.037 110.910 193.479  1.00 68.88           C  
ATOM    189  CG  ASN A  27     122.916 111.900 193.251  1.00 68.88           C  
ATOM    190  ND2 ASN A  27     122.872 112.946 194.071  1.00 68.88           N  
ATOM    191  OD1 ASN A  27     122.092 111.724 192.355  1.00 68.88           O  
ATOM    192  N   GLU A  28     126.724 109.100 191.901  1.00 66.72           N  
ATOM    193  CA  GLU A  28     127.902 108.314 192.239  1.00 66.72           C  
ATOM    194  C   GLU A  28     128.799 108.148 191.018  1.00 66.72           C  
ATOM    195  O   GLU A  28     128.326 108.112 189.878  1.00 66.72           O  
ATOM    196  CB  GLU A  28     127.513 106.937 192.804  1.00 66.72           C  
ATOM    197  CG  GLU A  28     128.610 106.279 193.628  1.00 66.72           C  
ATOM    198  CD  GLU A  28     128.173 104.982 194.279  1.00 66.72           C  
ATOM    199  OE1 GLU A  28     126.953 104.789 194.470  1.00 66.72           O  
ATOM    200  OE2 GLU A  28     129.054 104.158 194.605  1.00 66.72           O1-
ATOM    201  N   GLY A  29     130.103 108.036 191.272  1.00 59.57           N  
ATOM    202  CA  GLY A  29     131.085 107.928 190.210  1.00 59.57           C  
ATOM    203  C   GLY A  29     132.397 107.381 190.734  1.00 59.57           C  
ATOM    204  O   GLY A  29     132.524 107.022 191.906  1.00 59.57           O  
ATOM    205  N   THR A  30     133.386 107.334 189.840  1.00 53.62           N  
ATOM    206  CA  THR A  30     134.708 106.798 190.139  1.00 53.62           C  
ATOM    207  C   THR A  30     135.786 107.788 189.718  1.00 53.62           C  
ATOM    208  O   THR A  30     135.642 108.481 188.707  1.00 53.62           O  
ATOM    209  CB  THR A  30     134.943 105.463 189.421  1.00 53.62           C  
ATOM    210  CG2 THR A  30     134.006 104.392 189.948  1.00 53.62           C  
ATOM    211  OG1 THR A  30     134.728 105.637 188.016  1.00 53.62           O  
ATOM    212  N   ILE A  31     136.864 107.853 190.500  1.00 47.60           N  
ATOM    213  CA  ILE A  31     138.020 108.665 190.131  1.00 47.60           C  
ATOM    214  C   ILE A  31     138.743 108.006 188.964  1.00 47.60           C  
ATOM    215  O   ILE A  31     139.120 106.830 189.030  1.00 47.60           O  
ATOM    216  CB  ILE A  31     138.961 108.862 191.326  1.00 47.60           C  
ATOM    217  CG1 ILE A  31     138.257 109.647 192.433  1.00 47.60           C  
ATOM    218  CG2 ILE A  31     140.225 109.576 190.891  1.00 47.60           C  
ATOM    219  CD1 ILE A  31     139.135 109.936 193.633  1.00 47.60           C  
ATOM    220  N   VAL A  32     138.942 108.764 187.888  1.00 43.73           N  
ATOM    221  CA  VAL A  32     139.628 108.240 186.709  1.00 43.73           C  
ATOM    222  C   VAL A  32     141.124 108.527 186.756  1.00 43.73           C  
ATOM    223  O   VAL A  32     141.938 107.657 186.436  1.00 43.73           O  
ATOM    224  CB  VAL A  32     138.983 108.812 185.431  1.00 43.73           C  
ATOM    225  CG1 VAL A  32     139.852 108.522 184.215  1.00 43.73           C  
ATOM    226  CG2 VAL A  32     137.601 108.227 185.243  1.00 43.73           C  
ATOM    227  N   SER A  33     141.514 109.734 187.158  1.00 40.44           N  
ATOM    228  CA  SER A  33     142.921 110.109 187.153  1.00 40.44           C  
ATOM    229  C   SER A  33     143.171 111.136 188.247  1.00 40.44           C  
ATOM    230  O   SER A  33     142.261 111.853 188.673  1.00 40.44           O  
ATOM    231  CB  SER A  33     143.344 110.648 185.782  1.00 40.44           C  
ATOM    232  OG  SER A  33     142.660 111.850 185.470  1.00 40.44           O  
ATOM    233  N   VAL A  34     144.426 111.193 188.699  1.00 39.84           N  
ATOM    234  CA  VAL A  34     144.835 112.016 189.836  1.00 39.84           C  
ATOM    235  C   VAL A  34     146.171 112.665 189.494  1.00 39.84           C  
ATOM    236  O   VAL A  34     147.121 111.964 189.125  1.00 39.84           O  
ATOM    237  CB  VAL A  34     144.973 111.190 191.130  1.00 39.84           C  
ATOM    238  CG1 VAL A  34     145.328 112.087 192.299  1.00 39.84           C  
ATOM    239  CG2 VAL A  34     143.721 110.373 191.414  1.00 39.84           C  
ATOM    240  N   SER A  35     146.257 113.991 189.628  1.00 42.08           N  
ATOM    241  CA  SER A  35     147.520 114.684 189.387  1.00 42.08           C  
ATOM    242  C   SER A  35     147.490 116.071 190.010  1.00 42.08           C  
ATOM    243  O   SER A  35     146.606 116.875 189.695  1.00 42.08           O  
ATOM    244  CB  SER A  35     147.812 114.792 187.884  1.00 42.08           C  
ATOM    245  OG  SER A  35     146.748 115.437 187.208  1.00 42.08           O  
ATOM    246  N   ASP A  36     148.469 116.346 190.880  1.00 45.81           N  
ATOM    247  CA  ASP A  36     148.696 117.674 191.459  1.00 45.81           C  
ATOM    248  C   ASP A  36     147.432 118.267 192.079  1.00 45.81           C  
ATOM    249  O   ASP A  36     147.208 119.479 192.022  1.00 45.81           O  
ATOM    250  CB  ASP A  36     149.272 118.640 190.422  1.00 45.81           C  
ATOM    251  CG  ASP A  36     150.542 118.115 189.770  1.00 45.81           C  
ATOM    252  OD1 ASP A  36     151.507 117.829 190.507  1.00 45.81           O  
ATOM    253  OD2 ASP A  36     150.577 118.006 188.523  1.00 45.81           O1-
ATOM    254  N   GLY A  37     146.592 117.421 192.672  1.00 41.03           N  
ATOM    255  CA  GLY A  37     145.376 117.877 193.317  1.00 41.03           C  
ATOM    256  C   GLY A  37     144.174 118.062 192.413  1.00 41.03           C  
ATOM    257  O   GLY A  37     143.081 118.355 192.917  1.00 41.03           O  
ATOM    258  N   VAL A  38     144.328 117.909 191.104  1.00 39.67           N  
ATOM    259  CA  VAL A  38     143.198 117.919 190.181  1.00 39.67           C  
ATOM    260  C   VAL A  38     142.693 116.493 190.031  1.00 39.67           C  
ATOM    261  O   VAL A  38     143.485 115.552 189.905  1.00 39.67           O  
ATOM    262  CB  VAL A  38     143.594 118.517 188.818  1.00 39.67           C  
ATOM    263  CG1 VAL A  38     142.383 118.609 187.901  1.00 39.67           C  
ATOM    264  CG2 VAL A  38     144.224 119.883 189.004  1.00 39.67           C  
ATOM    265  N   ILE A  39     141.373 116.325 190.047  1.00 40.97           N  
ATOM    266  CA  ILE A  39     140.742 115.011 190.011  1.00 40.97           C  
ATOM    267  C   ILE A  39     139.790 114.949 188.826  1.00 40.97           C  
ATOM    268  O   ILE A  39     139.034 115.894 188.574  1.00 40.97           O  
ATOM    269  CB  ILE A  39     139.996 114.707 191.328  1.00 40.97           C  
ATOM    270  CG1 ILE A  39     140.995 114.465 192.454  1.00 40.97           C  
ATOM    271  CG2 ILE A  39     139.078 113.506 191.172  1.00 40.97           C  
ATOM    272  CD1 ILE A  39     141.838 113.245 192.261  1.00 40.97           C  
ATOM    273  N   ARG A  40     139.834 113.839 188.097  1.00 45.26           N  
ATOM    274  CA  ARG A  40     138.908 113.579 187.005  1.00 45.26           C  
ATOM    275  C   ARG A  40     138.002 112.428 187.420  1.00 45.26           C  
ATOM    276  O   ARG A  40     138.491 111.366 187.819  1.00 45.26           O  
ATOM    277  CB  ARG A  40     139.663 113.230 185.720  1.00 45.26           C  
ATOM    278  CG  ARG A  40     138.855 113.391 184.448  1.00 45.26           C  
ATOM    279  CD  ARG A  40     138.446 114.838 184.249  1.00 45.26           C  
ATOM    280  NE  ARG A  40     139.598 115.732 184.259  1.00 45.26           N  
ATOM    281  CZ  ARG A  40     139.586 116.958 183.755  1.00 45.26           C  
ATOM    282  NH1 ARG A  40     138.507 117.455 183.176  1.00 45.26           N1+
ATOM    283  NH2 ARG A  40     140.687 117.702 183.832  1.00 45.26           N  
ATOM    284  N   ILE A  41     136.691 112.638 187.332  1.00 47.01           N  
ATOM    285  CA  ILE A  41     135.705 111.671 187.798  1.00 47.01           C  
ATOM    286  C   ILE A  41     134.801 111.294 186.634  1.00 47.01           C  
ATOM    287  O   ILE A  41     134.302 112.171 185.921  1.00 47.01           O  
ATOM    288  CB  ILE A  41     134.868 112.226 188.965  1.00 47.01           C  
ATOM    289  CG1 ILE A  41     135.727 112.395 190.218  1.00 47.01           C  
ATOM    290  CG2 ILE A  41     133.695 111.311 189.251  1.00 47.01           C  
ATOM    291  CD1 ILE A  41     135.377 113.626 191.028  1.00 47.01           C  
ATOM    292  N   HIS A  42     134.589 109.994 186.448  1.00 53.64           N  
ATOM    293  CA  HIS A  42     133.613 109.483 185.499  1.00 53.64           C  
ATOM    294  C   HIS A  42     132.335 109.118 186.245  1.00 53.64           C  
ATOM    295  O   HIS A  42     132.376 108.625 187.375  1.00 53.64           O  
ATOM    296  CB  HIS A  42     134.165 108.264 184.755  1.00 53.64           C  
ATOM    297  CG  HIS A  42     133.176 107.601 183.848  1.00 53.64           C  
ATOM    298  CD2 HIS A  42     132.876 107.820 182.546  1.00 53.64           C  
ATOM    299  ND1 HIS A  42     132.372 106.559 184.257  1.00 53.64           N  
ATOM    300  CE1 HIS A  42     131.611 106.172 183.249  1.00 53.64           C  
ATOM    301  NE2 HIS A  42     131.897 106.920 182.199  1.00 53.64           N  
ATOM    302  N   GLY A  43     131.197 109.359 185.600  1.00 53.08           N  
ATOM    303  CA  GLY A  43     129.913 109.217 186.259  1.00 53.08           C  
ATOM    304  C   GLY A  43     129.383 110.538 186.783  1.00 53.08           C  
ATOM    305  O   GLY A  43     129.599 111.583 186.161  1.00 53.08           O  
ATOM    306  N   LEU A  44     128.692 110.505 187.925  1.00 54.86           N  
ATOM    307  CA  LEU A  44     128.095 111.700 188.525  1.00 54.86           C  
ATOM    308  C   LEU A  44     127.213 112.439 187.521  1.00 54.86           C  
ATOM    309  O   LEU A  44     127.346 113.646 187.307  1.00 54.86           O  
ATOM    310  CB  LEU A  44     129.168 112.627 189.097  1.00 54.86           C  
ATOM    311  CG  LEU A  44     130.036 112.061 190.219  1.00 54.86           C  
ATOM    312  CD1 LEU A  44     131.007 113.109 190.713  1.00 54.86           C  
ATOM    313  CD2 LEU A  44     129.167 111.578 191.361  1.00 54.86           C  
ATOM    314  N   ALA A  45     126.304 111.691 186.894  1.00 52.50           N  
ATOM    315  CA  ALA A  45     125.412 112.269 185.894  1.00 52.50           C  
ATOM    316  C   ALA A  45     124.506 113.349 186.471  1.00 52.50           C  
ATOM    317  O   ALA A  45     123.947 114.143 185.707  1.00 52.50           O  
ATOM    318  CB  ALA A  45     124.562 111.174 185.249  1.00 52.50           C  
ATOM    319  N   ASP A  46     124.336 113.393 187.792  1.00 56.29           N  
ATOM    320  CA  ASP A  46     123.509 114.403 188.440  1.00 56.29           C  
ATOM    321  C   ASP A  46     124.323 115.445 189.200  1.00 56.29           C  
ATOM    322  O   ASP A  46     123.740 116.269 189.913  1.00 56.29           O  
ATOM    323  CB  ASP A  46     122.501 113.742 189.382  1.00 56.29           C  
ATOM    324  CG  ASP A  46     121.183 113.429 188.698  1.00 56.29           C  
ATOM    325  OD1 ASP A  46     120.797 114.178 187.776  1.00 56.29           O  
ATOM    326  OD2 ASP A  46     120.533 112.435 189.087  1.00 56.29           O1-
ATOM    327  N   ALA A  47     125.647 115.426 189.077  1.00 53.84           N  
ATOM    328  CA  ALA A  47     126.465 116.463 189.690  1.00 53.84           C  
ATOM    329  C   ALA A  47     126.231 117.800 188.996  1.00 53.84           C  
ATOM    330  O   ALA A  47     125.909 117.860 187.807  1.00 53.84           O  
ATOM    331  CB  ALA A  47     127.945 116.087 189.625  1.00 53.84           C  
ATOM    332  N   MET A  48     126.391 118.884 189.753  1.00 50.68           N  
ATOM    333  CA  MET A  48     126.131 120.222 189.244  1.00 50.68           C  
ATOM    334  C   MET A  48     127.340 121.121 189.464  1.00 50.68           C  
ATOM    335  O   MET A  48     128.173 120.873 190.340  1.00 50.68           O  
ATOM    336  CB  MET A  48     124.886 120.839 189.896  1.00 50.68           C  
ATOM    337  CG  MET A  48     124.921 120.892 191.411  1.00 50.68           C  
ATOM    338  SD  MET A  48     123.432 121.641 192.103  1.00 50.68           S  
ATOM    339  CE  MET A  48     122.180 120.490 191.545  1.00 50.68           C  
ATOM    340  N   GLN A  49     127.427 122.165 188.640  1.00 49.10           N  
ATOM    341  CA  GLN A  49     128.553 123.092 188.669  1.00 49.10           C  
ATOM    342  C   GLN A  49     128.687 123.729 190.048  1.00 49.10           C  
ATOM    343  O   GLN A  49     127.736 124.326 190.561  1.00 49.10           O  
ATOM    344  CB  GLN A  49     128.349 124.163 187.595  1.00 49.10           C  
ATOM    345  CG  GLN A  49     129.424 125.244 187.493  1.00 49.10           C  
ATOM    346  CD  GLN A  49     130.768 124.739 186.970  1.00 49.10           C  
ATOM    347  NE2 GLN A  49     131.592 125.665 186.494  1.00 49.10           N  
ATOM    348  OE1 GLN A  49     131.054 123.543 186.977  1.00 49.10           O  
ATOM    349  N   GLY A  50     129.871 123.601 190.647  1.00 53.25           N  
ATOM    350  CA  GLY A  50     130.131 124.155 191.963  1.00 53.25           C  
ATOM    351  C   GLY A  50     129.704 123.296 193.133  1.00 53.25           C  
ATOM    352  O   GLY A  50     129.676 123.792 194.265  1.00 53.25           O  
ATOM    353  N   GLU A  51     129.368 122.032 192.897  1.00 53.37           N  
ATOM    354  CA  GLU A  51     128.889 121.149 193.950  1.00 53.37           C  
ATOM    355  C   GLU A  51     130.049 120.649 194.808  1.00 53.37           C  
ATOM    356  O   GLU A  51     131.199 120.594 194.364  1.00 53.37           O  
ATOM    357  CB  GLU A  51     128.152 119.964 193.327  1.00 53.37           C  
ATOM    358  CG  GLU A  51     127.384 119.083 194.283  1.00 53.37           C  
ATOM    359  CD  GLU A  51     126.487 118.105 193.551  1.00 53.37           C  
ATOM    360  OE1 GLU A  51     127.020 117.240 192.824  1.00 53.37           O  
ATOM    361  OE2 GLU A  51     125.250 118.210 193.690  1.00 53.37           O1-
ATOM    362  N   MET A  52     129.742 120.287 196.053  1.00 55.30           N  
ATOM    363  CA  MET A  52     130.700 119.570 196.886  1.00 55.30           C  
ATOM    364  C   MET A  52     130.554 118.071 196.653  1.00 55.30           C  
ATOM    365  O   MET A  52     129.481 117.502 196.879  1.00 55.30           O  
ATOM    366  CB  MET A  52     130.508 119.895 198.366  1.00 55.30           C  
ATOM    367  CG  MET A  52     130.897 121.300 198.755  1.00 55.30           C  
ATOM    368  SD  MET A  52     130.755 121.579 200.530  1.00 55.30           S  
ATOM    369  CE  MET A  52     128.981 121.583 200.727  1.00 55.30           C  
ATOM    370  N   ILE A  53     131.629 117.434 196.200  1.00 51.81           N  
ATOM    371  CA  ILE A  53     131.667 115.990 196.002  1.00 51.81           C  
ATOM    372  C   ILE A  53     132.416 115.371 197.173  1.00 51.81           C  
ATOM    373  O   ILE A  53     133.589 115.688 197.407  1.00 51.81           O  
ATOM    374  CB  ILE A  53     132.333 115.624 194.667  1.00 51.81           C  
ATOM    375  CG1 ILE A  53     131.514 116.175 193.499  1.00 51.81           C  
ATOM    376  CG2 ILE A  53     132.497 114.117 194.549  1.00 51.81           C  
ATOM    377  CD1 ILE A  53     132.243 116.144 192.179  1.00 51.81           C  
ATOM    378  N   SER A  54     131.748 114.489 197.912  1.00 54.41           N  
ATOM    379  CA  SER A  54     132.379 113.828 199.046  1.00 54.41           C  
ATOM    380  C   SER A  54     133.266 112.686 198.563  1.00 54.41           C  
ATOM    381  O   SER A  54     132.830 111.830 197.787  1.00 54.41           O  
ATOM    382  CB  SER A  54     131.323 113.310 200.021  1.00 54.41           C  
ATOM    383  OG  SER A  54     130.431 112.411 199.385  1.00 54.41           O  
ATOM    384  N   LEU A  55     134.504 112.678 199.023  1.00 54.20           N  
ATOM    385  CA  LEU A  55     135.494 111.666 198.695  1.00 54.20           C  
ATOM    386  C   LEU A  55     135.569 110.625 199.801  1.00 54.20           C  
ATOM    387  O   LEU A  55     135.037 110.822 200.898  1.00 54.20           O  
ATOM    388  CB  LEU A  55     136.860 112.326 198.485  1.00 54.20           C  
ATOM    389  CG  LEU A  55     136.948 113.477 197.480  1.00 54.20           C  
ATOM    390  CD1 LEU A  55     138.385 113.946 197.323  1.00 54.20           C  
ATOM    391  CD2 LEU A  55     136.373 113.071 196.135  1.00 54.20           C  
ATOM    392  N   PRO A  56     136.217 109.485 199.549  1.00 52.52           N  
ATOM    393  CA  PRO A  56     136.530 108.579 200.654  1.00 52.52           C  
ATOM    394  C   PRO A  56     137.463 109.263 201.639  1.00 52.52           C  
ATOM    395  O   PRO A  56     138.253 110.138 201.277  1.00 52.52           O  
ATOM    396  CB  PRO A  56     137.196 107.380 199.968  1.00 52.52           C  
ATOM    397  CG  PRO A  56     137.750 107.921 198.714  1.00 52.52           C  
ATOM    398  CD  PRO A  56     136.775 108.992 198.279  1.00 52.52           C  
ATOM    399  N   GLY A  57     137.364 108.851 202.896  1.00 57.47           N  
ATOM    400  CA  GLY A  57     137.825 109.682 203.986  1.00 57.47           C  
ATOM    401  C   GLY A  57     136.709 110.621 204.395  1.00 57.47           C  
ATOM    402  O   GLY A  57     135.535 110.240 204.352  1.00 57.47           O  
ATOM    403  N   ASN A  58     137.043 111.846 204.791  1.00 63.41           N  
ATOM    404  CA  ASN A  58     136.052 112.820 205.245  1.00 63.41           C  
ATOM    405  C   ASN A  58     136.315 114.188 204.625  1.00 63.41           C  
ATOM    406  O   ASN A  58     136.337 115.216 205.303  1.00 63.41           O  
ATOM    407  CB  ASN A  58     136.029 112.885 206.767  1.00 63.41           C  
ATOM    408  CG  ASN A  58     135.561 111.582 207.394  1.00 63.41           C  
ATOM    409  ND2 ASN A  58     136.454 110.923 208.122  1.00 63.41           N  
ATOM    410  OD1 ASN A  58     134.413 111.168 207.216  1.00 63.41           O  
ATOM    411  N   ARG A  59     136.513 114.210 203.310  1.00 57.56           N  
ATOM    412  CA  ARG A  59     136.968 115.397 202.602  1.00 57.56           C  
ATOM    413  C   ARG A  59     136.195 115.553 201.299  1.00 57.56           C  
ATOM    414  O   ARG A  59     135.472 114.652 200.867  1.00 57.56           O  
ATOM    415  CB  ARG A  59     138.473 115.313 202.357  1.00 57.56           C  
ATOM    416  CG  ARG A  59     138.851 114.245 201.353  1.00 57.56           C  
ATOM    417  CD  ARG A  59     140.312 114.330 200.995  1.00 57.56           C  
ATOM    418  NE  ARG A  59     141.115 113.771 202.075  1.00 57.56           N  
ATOM    419  CZ  ARG A  59     141.715 112.591 202.045  1.00 57.56           C  
ATOM    420  NH1 ARG A  59     141.383 111.669 201.157  1.00 57.56           N1+
ATOM    421  NH2 ARG A  59     142.584 112.285 203.004  1.00 57.56           N  
ATOM    422  N   TYR A  60     136.356 116.717 200.669  1.00 52.67           N  
ATOM    423  CA  TYR A  60     135.552 117.097 199.517  1.00 52.67           C  
ATOM    424  C   TYR A  60     136.418 117.571 198.361  1.00 52.67           C  
ATOM    425  O   TYR A  60     137.547 118.032 198.547  1.00 52.67           O  
ATOM    426  CB  TYR A  60     134.557 118.205 199.873  1.00 52.67           C  
ATOM    427  CG  TYR A  60     133.699 117.891 201.068  1.00 52.67           C  
ATOM    428  CD1 TYR A  60     132.600 117.058 200.948  1.00 52.67           C  
ATOM    429  CD2 TYR A  60     133.995 118.415 202.318  1.00 52.67           C  
ATOM    430  CE1 TYR A  60     131.815 116.752 202.036  1.00 52.67           C  
ATOM    431  CE2 TYR A  60     133.211 118.122 203.414  1.00 52.67           C  
ATOM    432  CZ  TYR A  60     132.123 117.287 203.267  1.00 52.67           C  
ATOM    433  OH  TYR A  60     131.331 117.001 204.354  1.00 52.67           O  
ATOM    434  N   ALA A  61     135.867 117.433 197.158  1.00 44.81           N  
ATOM    435  CA  ALA A  61     136.371 118.077 195.957  1.00 44.81           C  
ATOM    436  C   ALA A  61     135.284 118.985 195.399  1.00 44.81           C  
ATOM    437  O   ALA A  61     134.091 118.710 195.551  1.00 44.81           O  
ATOM    438  CB  ALA A  61     136.798 117.053 194.901  1.00 44.81           C  
ATOM    439  N   ILE A  62     135.697 120.076 194.760  1.00 44.38           N  
ATOM    440  CA  ILE A  62     134.766 121.051 194.203  1.00 44.38           C  
ATOM    441  C   ILE A  62     134.716 120.860 192.694  1.00 44.38           C  
ATOM    442  O   ILE A  62     135.747 120.942 192.016  1.00 44.38           O  
ATOM    443  CB  ILE A  62     135.171 122.490 194.563  1.00 44.38           C  
ATOM    444  CG1 ILE A  62     135.498 122.602 196.054  1.00 44.38           C  
ATOM    445  CG2 ILE A  62     134.061 123.463 194.177  1.00 44.38           C  
ATOM    446  CD1 ILE A  62     134.406 122.082 196.971  1.00 44.38           C  
ATOM    447  N   ALA A  63     133.519 120.620 192.164  1.00 44.01           N  
ATOM    448  CA  ALA A  63     133.343 120.387 190.733  1.00 44.01           C  
ATOM    449  C   ALA A  63     133.517 121.696 189.973  1.00 44.01           C  
ATOM    450  O   ALA A  63     132.704 122.615 190.111  1.00 44.01           O  
ATOM    451  CB  ALA A  63     131.970 119.779 190.464  1.00 44.01           C  
ATOM    452  N   LEU A  64     134.574 121.784 189.166  1.00 41.94           N  
ATOM    453  CA  LEU A  64     134.845 122.978 188.374  1.00 41.94           C  
ATOM    454  C   LEU A  64     134.383 122.867 186.929  1.00 41.94           C  
ATOM    455  O   LEU A  64     133.968 123.875 186.348  1.00 41.94           O  
ATOM    456  CB  LEU A  64     136.343 123.303 188.395  1.00 41.94           C  
ATOM    457  CG  LEU A  64     136.966 123.588 189.763  1.00 41.94           C  
ATOM    458  CD1 LEU A  64     138.368 124.150 189.600  1.00 41.94           C  
ATOM    459  CD2 LEU A  64     136.096 124.547 190.568  1.00 41.94           C  
ATOM    460  N   ASN A  65     134.447 121.680 186.331  1.00 44.71           N  
ATOM    461  CA  ASN A  65     134.029 121.483 184.950  1.00 44.71           C  
ATOM    462  C   ASN A  65     133.111 120.274 184.866  1.00 44.71           C  
ATOM    463  O   ASN A  65     133.403 119.228 185.454  1.00 44.71           O  
ATOM    464  CB  ASN A  65     135.233 121.284 184.019  1.00 44.71           C  
ATOM    465  CG  ASN A  65     136.351 122.266 184.291  1.00 44.71           C  
ATOM    466  ND2 ASN A  65     137.544 121.746 184.554  1.00 44.71           N  
ATOM    467  OD1 ASN A  65     136.151 123.478 184.251  1.00 44.71           O  
ATOM    468  N   LEU A  66     132.003 120.422 184.146  1.00 43.37           N  
ATOM    469  CA  LEU A  66     131.170 119.286 183.757  1.00 43.37           C  
ATOM    470  C   LEU A  66     131.434 119.027 182.279  1.00 43.37           C  
ATOM    471  O   LEU A  66     130.742 119.543 181.401  1.00 43.37           O  
ATOM    472  CB  LEU A  66     129.696 119.544 184.044  1.00 43.37           C  
ATOM    473  CG  LEU A  66     129.402 119.905 185.500  1.00 43.37           C  
ATOM    474  CD1 LEU A  66     127.915 120.102 185.735  1.00 43.37           C  
ATOM    475  CD2 LEU A  66     129.952 118.828 186.421  1.00 43.37           C  
ATOM    476  N   GLU A  67     132.463 118.231 182.010  1.00 51.25           N  
ATOM    477  CA  GLU A  67     132.761 117.816 180.652  1.00 51.25           C  
ATOM    478  C   GLU A  67     131.708 116.823 180.161  1.00 51.25           C  
ATOM    479  O   GLU A  67     130.871 116.329 180.922  1.00 51.25           O  
ATOM    480  CB  GLU A  67     134.157 117.198 180.577  1.00 51.25           C  
ATOM    481  CG  GLU A  67     135.298 118.165 180.859  1.00 51.25           C  
ATOM    482  CD  GLU A  67     135.669 119.016 179.655  1.00 51.25           C  
ATOM    483  OE1 GLU A  67     134.906 119.034 178.666  1.00 51.25           O  
ATOM    484  OE2 GLU A  67     136.733 119.671 179.699  1.00 51.25           O1-
ATOM    485  N   ARG A  68     131.756 116.542 178.857  1.00 52.46           N  
ATOM    486  CA  ARG A  68     130.835 115.575 178.267  1.00 52.46           C  
ATOM    487  C   ARG A  68     131.000 114.197 178.894  1.00 52.46           C  
ATOM    488  O   ARG A  68     130.016 113.477 179.098  1.00 52.46           O  
ATOM    489  CB  ARG A  68     131.057 115.497 176.756  1.00 52.46           C  
ATOM    490  CG  ARG A  68     130.011 114.687 176.008  1.00 52.46           C  
ATOM    491  CD  ARG A  68     128.627 115.297 176.123  1.00 52.46           C  
ATOM    492  NE  ARG A  68     127.650 114.543 175.347  1.00 52.46           N  
ATOM    493  CZ  ARG A  68     127.274 114.851 174.115  1.00 52.46           C  
ATOM    494  NH1 ARG A  68     127.939 115.734 173.390  1.00 52.46           N1+
ATOM    495  NH2 ARG A  68     126.267 114.182 173.558  1.00 52.46           N  
ATOM    496  N   ASP A  69     132.236 113.811 179.208  1.00 56.95           N  
ATOM    497  CA  ASP A  69     132.525 112.460 179.666  1.00 56.95           C  
ATOM    498  C   ASP A  69     132.983 112.378 181.116  1.00 56.95           C  
ATOM    499  O   ASP A  69     133.139 111.265 181.632  1.00 56.95           O  
ATOM    500  CB  ASP A  69     133.595 111.819 178.768  1.00 56.95           C  
ATOM    501  CG  ASP A  69     133.163 111.728 177.315  1.00 56.95           C  
ATOM    502  OD1 ASP A  69     131.970 111.951 177.024  1.00 56.95           O  
ATOM    503  OD2 ASP A  69     134.026 111.437 176.459  1.00 56.95           O1-
ATOM    504  N   SER A  70     133.198 113.505 181.790  1.00 49.33           N  
ATOM    505  CA  SER A  70     133.816 113.473 183.108  1.00 49.33           C  
ATOM    506  C   SER A  70     133.521 114.770 183.848  1.00 49.33           C  
ATOM    507  O   SER A  70     133.019 115.740 183.276  1.00 49.33           O  
ATOM    508  CB  SER A  70     135.327 113.245 182.998  1.00 49.33           C  
ATOM    509  OG  SER A  70     135.951 114.336 182.344  1.00 49.33           O  
ATOM    510  N   VAL A  71     133.831 114.763 185.143  1.00 43.96           N  
ATOM    511  CA  VAL A  71     133.775 115.946 185.995  1.00 43.96           C  
ATOM    512  C   VAL A  71     135.194 116.279 186.432  1.00 43.96           C  
ATOM    513  O   VAL A  71     135.910 115.411 186.943  1.00 43.96           O  
ATOM    514  CB  VAL A  71     132.869 115.723 187.219  1.00 43.96           C  
ATOM    515  CG1 VAL A  71     132.870 116.956 188.117  1.00 43.96           C  
ATOM    516  CG2 VAL A  71     131.461 115.373 186.783  1.00 43.96           C  
ATOM    517  N   GLY A  72     135.600 117.532 186.231  1.00 43.83           N  
ATOM    518  CA  GLY A  72     136.875 118.008 186.738  1.00 43.83           C  
ATOM    519  C   GLY A  72     136.688 118.684 188.081  1.00 43.83           C  
ATOM    520  O   GLY A  72     135.845 119.573 188.226  1.00 43.83           O  
ATOM    521  N   ALA A  73     137.479 118.262 189.066  1.00 38.12           N  
ATOM    522  CA  ALA A  73     137.317 118.743 190.429  1.00 38.12           C  
ATOM    523  C   ALA A  73     138.675 118.942 191.086  1.00 38.12           C  
ATOM    524  O   ALA A  73     139.673 118.339 190.684  1.00 38.12           O  
ATOM    525  CB  ALA A  73     136.467 117.778 191.266  1.00 38.12           C  
ATOM    526  N   VAL A  74     138.699 119.803 192.102  1.00 37.44           N  
ATOM    527  CA  VAL A  74     139.903 120.113 192.865  1.00 37.44           C  
ATOM    528  C   VAL A  74     139.667 119.734 194.322  1.00 37.44           C  
ATOM    529  O   VAL A  74     138.590 119.985 194.873  1.00 37.44           O  
ATOM    530  CB  VAL A  74     140.300 121.598 192.731  1.00 37.44           C  
ATOM    531  CG1 VAL A  74     140.659 121.914 191.292  1.00 37.44           C  
ATOM    532  CG2 VAL A  74     139.170 122.506 193.201  1.00 37.44           C  
ATOM    533  N   VAL A  75     140.677 119.127 194.942  1.00 39.45           N  
ATOM    534  CA  VAL A  75     140.535 118.502 196.254  1.00 39.45           C  
ATOM    535  C   VAL A  75     140.725 119.540 197.354  1.00 39.45           C  
ATOM    536  O   VAL A  75     141.697 120.305 197.342  1.00 39.45           O  
ATOM    537  CB  VAL A  75     141.534 117.345 196.419  1.00 39.45           C  
ATOM    538  CG1 VAL A  75     141.315 116.639 197.744  1.00 39.45           C  
ATOM    539  CG2 VAL A  75     141.395 116.375 195.279  1.00 39.45           C  
ATOM    540  N   MET A  76     139.799 119.552 198.316  1.00 44.49           N  
ATOM    541  CA  MET A  76     139.860 120.446 199.475  1.00 44.49           C  
ATOM    542  C   MET A  76     140.696 119.839 200.605  1.00 44.49           C  
ATOM    543  O   MET A  76     140.224 119.605 201.717  1.00 44.49           O  
ATOM    544  CB  MET A  76     138.451 120.765 199.957  1.00 44.49           C  
ATOM    545  CG  MET A  76     137.559 121.388 198.911  1.00 44.49           C  
ATOM    546  SD  MET A  76     138.154 123.018 198.439  1.00 44.49           S  
ATOM    547  CE  MET A  76     137.414 124.004 199.736  1.00 44.49           C  
ATOM    548  N   GLY A  77     141.967 119.591 200.309  1.00 42.26           N  
ATOM    549  CA  GLY A  77     142.866 119.042 201.295  1.00 42.26           C  
ATOM    550  C   GLY A  77     143.982 118.234 200.670  1.00 42.26           C  
ATOM    551  O   GLY A  77     144.296 118.383 199.483  1.00 42.26           O  
ATOM    552  N   PRO A  78     144.622 117.380 201.467  1.00 44.31           N  
ATOM    553  CA  PRO A  78     145.601 116.444 200.903  1.00 44.31           C  
ATOM    554  C   PRO A  78     144.944 115.529 199.882  1.00 44.31           C  
ATOM    555  O   PRO A  78     143.842 115.019 200.098  1.00 44.31           O  
ATOM    556  CB  PRO A  78     146.109 115.662 202.125  1.00 44.31           C  
ATOM    557  CG  PRO A  78     145.760 116.502 203.307  1.00 44.31           C  
ATOM    558  CD  PRO A  78     144.490 117.217 202.918  1.00 44.31           C  
ATOM    559  N   TYR A  79     145.639 115.320 198.764  1.00 48.15           N  
ATOM    560  CA  TYR A  79     145.146 114.515 197.656  1.00 48.15           C  
ATOM    561  C   TYR A  79     145.982 113.270 197.393  1.00 48.15           C  
ATOM    562  O   TYR A  79     145.534 112.391 196.651  1.00 48.15           O  
ATOM    563  CB  TYR A  79     145.107 115.369 196.376  1.00 48.15           C  
ATOM    564  CG  TYR A  79     146.477 115.565 195.760  1.00 48.15           C  
ATOM    565  CD1 TYR A  79     147.303 116.596 196.188  1.00 48.15           C  
ATOM    566  CD2 TYR A  79     146.935 114.736 194.741  1.00 48.15           C  
ATOM    567  CE1 TYR A  79     148.562 116.778 195.639  1.00 48.15           C  
ATOM    568  CE2 TYR A  79     148.190 114.916 194.181  1.00 48.15           C  
ATOM    569  CZ  TYR A  79     149.000 115.938 194.637  1.00 48.15           C  
ATOM    570  OH  TYR A  79     150.248 116.131 194.084  1.00 48.15           O  
ATOM    571  N   ALA A  80     147.183 113.179 197.972  1.00 51.12           N  
ATOM    572  CA  ALA A  80     148.138 112.142 197.598  1.00 51.12           C  
ATOM    573  C   ALA A  80     147.652 110.733 197.922  1.00 51.12           C  
ATOM    574  O   ALA A  80     148.139 109.774 197.315  1.00 51.12           O  
ATOM    575  CB  ALA A  80     149.482 112.407 198.280  1.00 51.12           C  
ATOM    576  N   ASP A  81     146.704 110.576 198.848  1.00 52.06           N  
ATOM    577  CA  ASP A  81     146.212 109.245 199.187  1.00 52.06           C  
ATOM    578  C   ASP A  81     145.095 108.769 198.264  1.00 52.06           C  
ATOM    579  O   ASP A  81     144.732 107.589 198.311  1.00 52.06           O  
ATOM    580  CB  ASP A  81     145.733 109.215 200.638  1.00 52.06           C  
ATOM    581  CG  ASP A  81     144.694 110.278 200.931  1.00 52.06           C  
ATOM    582  OD1 ASP A  81     144.974 111.478 200.725  1.00 52.06           O  
ATOM    583  OD2 ASP A  81     143.594 109.906 201.391  1.00 52.06           O1-
ATOM    584  N   LEU A  82     144.544 109.653 197.436  1.00 50.35           N  
ATOM    585  CA  LEU A  82     143.502 109.261 196.500  1.00 50.35           C  
ATOM    586  C   LEU A  82     144.074 108.374 195.400  1.00 50.35           C  
ATOM    587  O   LEU A  82     145.264 108.431 195.078  1.00 50.35           O  
ATOM    588  CB  LEU A  82     142.840 110.494 195.890  1.00 50.35           C  
ATOM    589  CG  LEU A  82     142.172 111.430 196.899  1.00 50.35           C  
ATOM    590  CD1 LEU A  82     141.692 112.708 196.229  1.00 50.35           C  
ATOM    591  CD2 LEU A  82     141.022 110.723 197.602  1.00 50.35           C  
ATOM    592  N   ALA A  83     143.209 107.544 194.823  1.00 49.98           N  
ATOM    593  CA  ALA A  83     143.632 106.578 193.822  1.00 49.98           C  
ATOM    594  C   ALA A  83     142.548 106.388 192.772  1.00 49.98           C  
ATOM    595  O   ALA A  83     141.361 106.614 193.028  1.00 49.98           O  
ATOM    596  CB  ALA A  83     143.981 105.226 194.457  1.00 49.98           C  
ATOM    597  N   GLU A  84     142.984 105.981 191.581  1.00 53.45           N  
ATOM    598  CA  GLU A  84     142.076 105.587 190.513  1.00 53.45           C  
ATOM    599  C   GLU A  84     141.143 104.478 190.978  1.00 53.45           C  
ATOM    600  O   GLU A  84     141.574 103.509 191.609  1.00 53.45           O  
ATOM    601  CB  GLU A  84     142.883 105.119 189.299  1.00 53.45           C  
ATOM    602  CG  GLU A  84     142.054 104.524 188.173  1.00 53.45           C  
ATOM    603  CD  GLU A  84     142.881 104.262 186.930  1.00 53.45           C  
ATOM    604  OE1 GLU A  84     144.104 104.045 187.067  1.00 53.45           O  
ATOM    605  OE2 GLU A  84     142.311 104.275 185.818  1.00 53.45           O1-
ATOM    606  N   GLY A  85     139.859 104.629 190.664  1.00 54.40           N  
ATOM    607  CA  GLY A  85     138.866 103.625 190.975  1.00 54.40           C  
ATOM    608  C   GLY A  85     138.180 103.776 192.315  1.00 54.40           C  
ATOM    609  O   GLY A  85     137.325 102.945 192.645  1.00 54.40           O  
ATOM    610  N   MET A  86     138.526 104.792 193.102  1.00 55.49           N  
ATOM    611  CA  MET A  86     137.779 105.067 194.322  1.00 55.49           C  
ATOM    612  C   MET A  86     136.385 105.583 193.984  1.00 55.49           C  
ATOM    613  O   MET A  86     136.208 106.393 193.069  1.00 55.49           O  
ATOM    614  CB  MET A  86     138.518 106.088 195.190  1.00 55.49           C  
ATOM    615  CG  MET A  86     139.730 105.543 195.933  1.00 55.49           C  
ATOM    616  SD  MET A  86     140.588 106.826 196.873  1.00 55.49           S  
ATOM    617  CE  MET A  86     141.660 105.849 197.928  1.00 55.49           C  
ATOM    618  N   LYS A  87     135.389 105.104 194.724  1.00 56.95           N  
ATOM    619  CA  LYS A  87     134.046 105.654 194.604  1.00 56.95           C  
ATOM    620  C   LYS A  87     133.968 107.040 195.229  1.00 56.95           C  
ATOM    621  O   LYS A  87     134.600 107.327 196.249  1.00 56.95           O  
ATOM    622  CB  LYS A  87     133.022 104.729 195.270  1.00 56.95           C  
ATOM    623  CG  LYS A  87     133.068 103.268 194.830  1.00 56.95           C  
ATOM    624  CD  LYS A  87     133.099 103.113 193.313  1.00 56.95           C  
ATOM    625  CE  LYS A  87     131.908 103.813 192.649  1.00 56.95           C  
ATOM    626  NZ  LYS A  87     130.601 103.180 192.975  1.00 56.95           N1+
ATOM    627  N   VAL A  88     133.183 107.910 194.595  1.00 56.55           N  
ATOM    628  CA  VAL A  88     132.860 109.222 195.133  1.00 56.55           C  
ATOM    629  C   VAL A  88     131.355 109.422 195.012  1.00 56.55           C  
ATOM    630  O   VAL A  88     130.689 108.820 194.167  1.00 56.55           O  
ATOM    631  CB  VAL A  88     133.622 110.367 194.426  1.00 56.55           C  
ATOM    632  CG1 VAL A  88     135.119 110.109 194.457  1.00 56.55           C  
ATOM    633  CG2 VAL A  88     133.131 110.540 192.993  1.00 56.55           C  
ATOM    634  N   LYS A  89     130.819 110.271 195.882  1.00 54.95           N  
ATOM    635  CA  LYS A  89     129.385 110.512 195.935  1.00 54.95           C  
ATOM    636  C   LYS A  89     129.108 112.005 195.893  1.00 54.95           C  
ATOM    637  O   LYS A  89     129.826 112.797 196.508  1.00 54.95           O  
ATOM    638  CB  LYS A  89     128.765 109.909 197.193  1.00 54.95           C  
ATOM    639  CG  LYS A  89     128.708 108.396 197.188  1.00 54.95           C  
ATOM    640  CD  LYS A  89     128.476 107.859 198.588  1.00 54.95           C  
ATOM    641  CE  LYS A  89     127.118 108.289 199.119  1.00 54.95           C  
ATOM    642  NZ  LYS A  89     126.918 107.870 200.533  1.00 54.95           N1+
ATOM    643  N   ALA A  90     128.062 112.380 195.163  1.00 57.16           N  
ATOM    644  CA  ALA A  90     127.658 113.776 195.051  1.00 57.16           C  
ATOM    645  C   ALA A  90     126.726 114.132 196.202  1.00 57.16           C  
ATOM    646  O   ALA A  90     125.587 113.658 196.257  1.00 57.16           O  
ATOM    647  CB  ALA A  90     126.977 114.025 193.708  1.00 57.16           C  
ATOM    648  N   THR A  91     127.206 114.962 197.125  1.00 57.83           N  
ATOM    649  CA  THR A  91     126.298 115.665 198.014  1.00 57.83           C  
ATOM    650  C   THR A  91     125.425 116.603 197.191  1.00 57.83           C  
ATOM    651  O   THR A  91     125.789 117.018 196.093  1.00 57.83           O  
ATOM    652  CB  THR A  91     127.073 116.458 199.066  1.00 57.83           C  
ATOM    653  CG2 THR A  91     128.266 115.664 199.562  1.00 57.83           C  
ATOM    654  OG1 THR A  91     127.530 117.693 198.496  1.00 57.83           O  
ATOM    655  N   GLY A  92     124.256 116.933 197.719  1.00 55.32           N  
ATOM    656  CA  GLY A  92     123.425 117.848 196.968  1.00 55.32           C  
ATOM    657  C   GLY A  92     123.765 119.307 197.149  1.00 55.32           C  
ATOM    658  O   GLY A  92     123.167 120.165 196.493  1.00 55.32           O  
ATOM    659  N   ARG A  93     124.732 119.610 198.011  1.00 57.37           N  
ATOM    660  CA  ARG A  93     125.004 120.977 198.429  1.00 57.37           C  
ATOM    661  C   ARG A  93     126.004 121.661 197.502  1.00 57.37           C  
ATOM    662  O   ARG A  93     127.087 121.128 197.236  1.00 57.37           O  
ATOM    663  CB  ARG A  93     125.539 120.977 199.861  1.00 57.37           C  
ATOM    664  CG  ARG A  93     124.721 120.142 200.836  1.00 57.37           C  
ATOM    665  CD  ARG A  93     125.339 120.151 202.228  1.00 57.37           C  
ATOM    666  NE  ARG A  93     126.627 119.466 202.240  1.00 57.37           N  
ATOM    667  CZ  ARG A  93     127.578 119.676 203.139  1.00 57.37           C  
ATOM    668  NH1 ARG A  93     127.433 120.569 204.103  1.00 57.37           N1+
ATOM    669  NH2 ARG A  93     128.713 118.988 203.054  1.00 57.37           N  
ATOM    670  N   ILE A  94     125.634 122.845 197.005  1.00 52.69           N  
ATOM    671  CA  ILE A  94     126.634 123.766 196.485  1.00 52.69           C  
ATOM    672  C   ILE A  94     127.535 124.179 197.649  1.00 52.69           C  
ATOM    673  O   ILE A  94     127.095 124.242 198.804  1.00 52.69           O  
ATOM    674  CB  ILE A  94     125.966 124.981 195.815  1.00 52.69           C  
ATOM    675  CG1 ILE A  94     125.163 124.533 194.592  1.00 52.69           C  
ATOM    676  CG2 ILE A  94     126.991 126.023 195.392  1.00 52.69           C  
ATOM    677  CD1 ILE A  94     124.451 125.663 193.875  1.00 52.69           C  
ATOM    678  N   LEU A  95     128.811 124.431 197.348  1.00 50.37           N  
ATOM    679  CA  LEU A  95     129.836 124.674 198.360  1.00 50.37           C  
ATOM    680  C   LEU A  95     129.350 125.628 199.442  1.00 50.37           C  
ATOM    681  O   LEU A  95     129.002 126.780 199.165  1.00 50.37           O  
ATOM    682  CB  LEU A  95     131.097 125.231 197.695  1.00 50.37           C  
ATOM    683  CG  LEU A  95     132.262 125.585 198.621  1.00 50.37           C  
ATOM    684  CD1 LEU A  95     132.710 124.375 199.423  1.00 50.37           C  
ATOM    685  CD2 LEU A  95     133.422 126.148 197.823  1.00 50.37           C  
ATOM    686  N   GLU A  96     129.332 125.139 200.682  1.00 56.33           N  
ATOM    687  CA  GLU A  96     128.693 125.822 201.797  1.00 56.33           C  
ATOM    688  C   GLU A  96     129.634 125.841 202.994  1.00 56.33           C  
ATOM    689  O   GLU A  96     130.488 124.964 203.147  1.00 56.33           O  
ATOM    690  CB  GLU A  96     127.375 125.132 202.176  1.00 56.33           C  
ATOM    691  CG  GLU A  96     126.132 125.758 201.562  1.00 56.33           C  
ATOM    692  CD  GLU A  96     124.932 124.832 201.624  1.00 56.33           C  
ATOM    693  OE1 GLU A  96     124.833 124.052 202.596  1.00 56.33           O  
ATOM    694  OE2 GLU A  96     124.094 124.875 200.699  1.00 56.33           O1-
ATOM    695  N   VAL A  97     129.471 126.851 203.842  1.00 50.74           N  
ATOM    696  CA  VAL A  97     130.334 127.030 205.008  1.00 50.74           C  
ATOM    697  C   VAL A  97     129.453 127.318 206.222  1.00 50.74           C  
ATOM    698  O   VAL A  97     128.410 127.974 206.081  1.00 50.74           O  
ATOM    699  CB  VAL A  97     131.362 128.149 204.757  1.00 50.74           C  
ATOM    700  CG1 VAL A  97     130.684 129.512 204.726  1.00 50.74           C  
ATOM    701  CG2 VAL A  97     132.481 128.123 205.788  1.00 50.74           C  
ATOM    702  N   PRO A  98     129.791 126.818 207.413  1.00 52.23           N  
ATOM    703  CA  PRO A  98     129.066 127.250 208.614  1.00 52.23           C  
ATOM    704  C   PRO A  98     129.215 128.747 208.841  1.00 52.23           C  
ATOM    705  O   PRO A  98     130.282 129.325 208.624  1.00 52.23           O  
ATOM    706  CB  PRO A  98     129.714 126.438 209.746  1.00 52.23           C  
ATOM    707  CG  PRO A  98     130.407 125.302 209.077  1.00 52.23           C  
ATOM    708  CD  PRO A  98     130.811 125.806 207.722  1.00 52.23           C  
ATOM    709  N   VAL A  99     128.124 129.377 209.282  1.00 53.03           N  
ATOM    710  CA  VAL A  99     128.106 130.804 209.575  1.00 53.03           C  
ATOM    711  C   VAL A  99     127.342 131.025 210.874  1.00 53.03           C  
ATOM    712  O   VAL A  99     126.601 130.159 211.342  1.00 53.03           O  
ATOM    713  CB  VAL A  99     127.471 131.633 208.435  1.00 53.03           C  
ATOM    714  CG1 VAL A  99     128.327 131.562 207.177  1.00 53.03           C  
ATOM    715  CG2 VAL A  99     126.049 131.164 208.162  1.00 53.03           C  
ATOM    716  N   GLY A 100     127.533 132.203 211.455  1.00 52.60           N  
ATOM    717  CA  GLY A 100     126.816 132.609 212.647  1.00 52.60           C  
ATOM    718  C   GLY A 100     127.737 133.228 213.681  1.00 52.60           C  
ATOM    719  O   GLY A 100     128.962 133.168 213.591  1.00 52.60           O  
ATOM    720  N   ARG A 101     127.101 133.841 214.683  1.00 50.08           N  
ATOM    721  CA  ARG A 101     127.851 134.497 215.749  1.00 50.08           C  
ATOM    722  C   ARG A 101     128.554 133.497 216.657  1.00 50.08           C  
ATOM    723  O   ARG A 101     129.513 133.859 217.349  1.00 50.08           O  
ATOM    724  CB  ARG A 101     126.927 135.406 216.555  1.00 50.08           C  
ATOM    725  CG  ARG A 101     125.866 134.695 217.363  1.00 50.08           C  
ATOM    726  CD  ARG A 101     124.952 135.729 217.991  1.00 50.08           C  
ATOM    727  NE  ARG A 101     124.098 136.351 216.986  1.00 50.08           N  
ATOM    728  CZ  ARG A 101     124.219 137.608 216.583  1.00 50.08           C  
ATOM    729  NH1 ARG A 101     125.177 138.393 217.044  1.00 50.08           N1+
ATOM    730  NH2 ARG A 101     123.366 138.083 215.678  1.00 50.08           N  
ATOM    731  N   GLY A 102     128.102 132.243 216.674  1.00 50.12           N  
ATOM    732  CA  GLY A 102     128.813 131.239 217.447  1.00 50.12           C  
ATOM    733  C   GLY A 102     130.235 130.998 216.985  1.00 50.12           C  
ATOM    734  O   GLY A 102     131.006 130.360 217.709  1.00 50.12           O  
ATOM    735  N   LEU A 103     130.591 131.493 215.796  1.00 49.60           N  
ATOM    736  CA  LEU A 103     131.961 131.388 215.307  1.00 49.60           C  
ATOM    737  C   LEU A 103     132.912 132.310 216.059  1.00 49.60           C  
ATOM    738  O   LEU A 103     134.120 132.049 216.094  1.00 49.60           O  
ATOM    739  CB  LEU A 103     132.011 131.710 213.815  1.00 49.60           C  
ATOM    740  CG  LEU A 103     131.142 130.855 212.897  1.00 49.60           C  
ATOM    741  CD1 LEU A 103     131.490 131.103 211.437  1.00 49.60           C  
ATOM    742  CD2 LEU A 103     131.275 129.390 213.252  1.00 49.60           C  
ATOM    743  N   LEU A 104     132.400 133.394 216.643  1.00 48.76           N  
ATOM    744  CA  LEU A 104     133.264 134.409 217.237  1.00 48.76           C  
ATOM    745  C   LEU A 104     134.139 133.813 218.335  1.00 48.76           C  
ATOM    746  O   LEU A 104     133.646 133.142 219.246  1.00 48.76           O  
ATOM    747  CB  LEU A 104     132.420 135.555 217.797  1.00 48.76           C  
ATOM    748  CG  LEU A 104     131.673 136.410 216.770  1.00 48.76           C  
ATOM    749  CD1 LEU A 104     130.559 137.206 217.426  1.00 48.76           C  
ATOM    750  CD2 LEU A 104     132.628 137.332 216.022  1.00 48.76           C  
ATOM    751  N   GLY A 105     135.442 134.074 218.245  1.00 48.20           N  
ATOM    752  CA  GLY A 105     136.419 133.503 219.149  1.00 48.20           C  
ATOM    753  C   GLY A 105     137.000 132.171 218.728  1.00 48.20           C  
ATOM    754  O   GLY A 105     137.761 131.575 219.500  1.00 48.20           O  
ATOM    755  N   ARG A 106     136.674 131.685 217.537  1.00 48.89           N  
ATOM    756  CA  ARG A 106     137.183 130.413 217.054  1.00 48.89           C  
ATOM    757  C   ARG A 106     138.221 130.623 215.958  1.00 48.89           C  
ATOM    758  O   ARG A 106     138.193 131.619 215.230  1.00 48.89           O  
ATOM    759  CB  ARG A 106     136.047 129.538 216.525  1.00 48.89           C  
ATOM    760  CG  ARG A 106     134.923 129.290 217.515  1.00 48.89           C  
ATOM    761  CD  ARG A 106     135.463 128.725 218.814  1.00 48.89           C  
ATOM    762  NE  ARG A 106     136.150 127.458 218.593  1.00 48.89           N  
ATOM    763  CZ  ARG A 106     135.555 126.276 218.571  1.00 48.89           C  
ATOM    764  NH1 ARG A 106     134.271 126.143 218.857  1.00 48.89           N1+
ATOM    765  NH2 ARG A 106     136.277 125.192 218.299  1.00 48.89           N  
ATOM    766  N   VAL A 107     139.145 129.672 215.856  1.00 46.26           N  
ATOM    767  CA  VAL A 107     140.092 129.591 214.750  1.00 46.26           C  
ATOM    768  C   VAL A 107     139.641 128.441 213.863  1.00 46.26           C  
ATOM    769  O   VAL A 107     139.458 127.315 214.342  1.00 46.26           O  
ATOM    770  CB  VAL A 107     141.533 129.390 215.246  1.00 46.26           C  
ATOM    771  CG1 VAL A 107     142.517 129.596 214.106  1.00 46.26           C  
ATOM    772  CG2 VAL A 107     141.836 130.339 216.394  1.00 46.26           C  
ATOM    773  N   VAL A 108     139.451 128.722 212.577  1.00 43.90           N  
ATOM    774  CA  VAL A 108     138.615 127.888 211.721  1.00 43.90           C  
ATOM    775  C   VAL A 108     139.285 127.675 210.367  1.00 43.90           C  
ATOM    776  O   VAL A 108     139.836 128.610 209.778  1.00 43.90           O  
ATOM    777  CB  VAL A 108     137.216 128.528 211.577  1.00 43.90           C  
ATOM    778  CG1 VAL A 108     136.516 128.058 210.334  1.00 43.90           C  
ATOM    779  CG2 VAL A 108     136.371 128.213 212.800  1.00 43.90           C  
ATOM    780  N   ASN A 109     139.234 126.434 209.880  1.00 45.18           N  
ATOM    781  CA  ASN A 109     139.719 126.077 208.552  1.00 45.18           C  
ATOM    782  C   ASN A 109     138.772 126.622 207.480  1.00 45.18           C  
ATOM    783  O   ASN A 109     137.609 126.930 207.745  1.00 45.18           O  
ATOM    784  CB  ASN A 109     139.852 124.552 208.441  1.00 45.18           C  
ATOM    785  CG  ASN A 109     140.342 124.091 207.079  1.00 45.18           C  
ATOM    786  ND2 ASN A 109     140.101 122.822 206.765  1.00 45.18           N  
ATOM    787  OD1 ASN A 109     140.938 124.859 206.325  1.00 45.18           O  
ATOM    788  N   THR A 110     139.280 126.733 206.248  1.00 45.15           N  
ATOM    789  CA  THR A 110     138.485 127.340 205.182  1.00 45.15           C  
ATOM    790  C   THR A 110     137.184 126.579 204.937  1.00 45.15           C  
ATOM    791  O   THR A 110     136.192 127.174 204.501  1.00 45.15           O  
ATOM    792  CB  THR A 110     139.298 127.423 203.891  1.00 45.15           C  
ATOM    793  CG2 THR A 110     140.738 127.781 204.204  1.00 45.15           C  
ATOM    794  OG1 THR A 110     139.269 126.157 203.224  1.00 45.15           O  
ATOM    795  N   LEU A 111     137.165 125.270 205.204  1.00 44.18           N  
ATOM    796  CA  LEU A 111     135.921 124.510 205.139  1.00 44.18           C  
ATOM    797  C   LEU A 111     134.996 124.780 206.317  1.00 44.18           C  
ATOM    798  O   LEU A 111     133.837 124.352 206.282  1.00 44.18           O  
ATOM    799  CB  LEU A 111     136.213 123.010 205.058  1.00 44.18           C  
ATOM    800  CG  LEU A 111     136.788 122.501 203.739  1.00 44.18           C  
ATOM    801  CD1 LEU A 111     137.213 121.047 203.854  1.00 44.18           C  
ATOM    802  CD2 LEU A 111     135.748 122.664 202.647  1.00 44.18           C  
ATOM    803  N   GLY A 112     135.467 125.480 207.345  1.00 45.82           N  
ATOM    804  CA  GLY A 112     134.690 125.735 208.535  1.00 45.82           C  
ATOM    805  C   GLY A 112     135.050 124.865 209.719  1.00 45.82           C  
ATOM    806  O   GLY A 112     134.585 125.141 210.831  1.00 45.82           O  
ATOM    807  N   ALA A 113     135.861 123.833 209.516  1.00 46.81           N  
ATOM    808  CA  ALA A 113     136.261 122.977 210.619  1.00 46.81           C  
ATOM    809  C   ALA A 113     137.139 123.756 211.596  1.00 46.81           C  
ATOM    810  O   ALA A 113     138.028 124.503 211.174  1.00 46.81           O  
ATOM    811  CB  ALA A 113     137.014 121.753 210.104  1.00 46.81           C  
ATOM    812  N   PRO A 114     136.918 123.606 212.899  1.00 48.48           N  
ATOM    813  CA  PRO A 114     137.783 124.285 213.866  1.00 48.48           C  
ATOM    814  C   PRO A 114     139.151 123.628 213.928  1.00 48.48           C  
ATOM    815  O   PRO A 114     139.271 122.402 213.994  1.00 48.48           O  
ATOM    816  CB  PRO A 114     137.029 124.133 215.190  1.00 48.48           C  
ATOM    817  CG  PRO A 114     136.231 122.886 215.025  1.00 48.48           C  
ATOM    818  CD  PRO A 114     135.929 122.732 213.552  1.00 48.48           C  
ATOM    819  N   ILE A 115     140.187 124.462 213.912  1.00 51.58           N  
ATOM    820  CA  ILE A 115     141.559 123.991 214.066  1.00 51.58           C  
ATOM    821  C   ILE A 115     142.117 124.275 215.449  1.00 51.58           C  
ATOM    822  O   ILE A 115     143.167 123.715 215.803  1.00 51.58           O  
ATOM    823  CB  ILE A 115     142.487 124.579 212.982  1.00 51.58           C  
ATOM    824  CG1 ILE A 115     142.668 126.083 213.178  1.00 51.58           C  
ATOM    825  CG2 ILE A 115     141.929 124.285 211.597  1.00 51.58           C  
ATOM    826  CD1 ILE A 115     143.839 126.648 212.403  1.00 51.58           C  
ATOM    827  N   ASP A 116     141.461 125.122 216.237  1.00 56.45           N  
ATOM    828  CA  ASP A 116     141.730 125.187 217.662  1.00 56.45           C  
ATOM    829  C   ASP A 116     141.223 123.918 218.353  1.00 56.45           C  
ATOM    830  O   ASP A 116     140.475 123.119 217.782  1.00 56.45           O  
ATOM    831  CB  ASP A 116     141.114 126.457 218.260  1.00 56.45           C  
ATOM    832  CG  ASP A 116     139.596 126.527 218.093  1.00 56.45           C  
ATOM    833  OD1 ASP A 116     138.928 125.480 217.975  1.00 56.45           O  
ATOM    834  OD2 ASP A 116     139.063 127.656 218.078  1.00 56.45           O1-
ATOM    835  N   GLY A 117     141.654 123.732 219.598  1.00 64.19           N  
ATOM    836  CA  GLY A 117     141.314 122.540 220.355  1.00 64.19           C  
ATOM    837  C   GLY A 117     140.015 122.616 221.134  1.00 64.19           C  
ATOM    838  O   GLY A 117     139.802 121.831 222.063  1.00 64.19           O  
ATOM    839  N   LYS A 118     139.131 123.545 220.768  1.00 57.81           N  
ATOM    840  CA  LYS A 118     137.994 123.913 221.605  1.00 57.81           C  
ATOM    841  C   LYS A 118     136.687 123.259 221.159  1.00 57.81           C  
ATOM    842  O   LYS A 118     135.606 123.803 221.409  1.00 57.81           O  
ATOM    843  CB  LYS A 118     137.857 125.434 221.636  1.00 57.81           C  
ATOM    844  CG  LYS A 118     139.093 126.110 222.206  1.00 57.81           C  
ATOM    845  CD  LYS A 118     138.969 127.620 222.250  1.00 57.81           C  
ATOM    846  CE  LYS A 118     140.186 128.223 222.934  1.00 57.81           C  
ATOM    847  NZ  LYS A 118     140.131 129.707 223.004  1.00 57.81           N1+
ATOM    848  N   GLY A 119     136.762 122.101 220.505  1.00 58.81           N  
ATOM    849  CA  GLY A 119     135.587 121.313 220.212  1.00 58.81           C  
ATOM    850  C   GLY A 119     134.755 121.836 219.059  1.00 58.81           C  
ATOM    851  O   GLY A 119     135.140 122.770 218.349  1.00 58.81           O  
ATOM    852  N   PRO A 120     133.583 121.237 218.860  1.00 61.87           N  
ATOM    853  CA  PRO A 120     132.779 121.549 217.677  1.00 61.87           C  
ATOM    854  C   PRO A 120     132.158 122.936 217.746  1.00 61.87           C  
ATOM    855  O   PRO A 120     132.094 123.580 218.796  1.00 61.87           O  
ATOM    856  CB  PRO A 120     131.697 120.460 217.676  1.00 61.87           C  
ATOM    857  CG  PRO A 120     131.566 120.070 219.103  1.00 61.87           C  
ATOM    858  CD  PRO A 120     132.952 120.201 219.692  1.00 61.87           C  
ATOM    859  N   LEU A 121     131.699 123.387 216.584  1.00 63.90           N  
ATOM    860  CA  LEU A 121     131.096 124.702 216.441  1.00 63.90           C  
ATOM    861  C   LEU A 121     129.619 124.687 216.806  1.00 63.90           C  
ATOM    862  O   LEU A 121     128.895 123.735 216.498  1.00 63.90           O  
ATOM    863  CB  LEU A 121     131.249 125.195 215.003  1.00 63.90           C  
ATOM    864  CG  LEU A 121     132.442 126.056 214.597  1.00 63.90           C  
ATOM    865  CD1 LEU A 121     133.736 125.476 215.105  1.00 63.90           C  
ATOM    866  CD2 LEU A 121     132.481 126.141 213.084  1.00 63.90           C  
ATOM    867  N   ASP A 122     129.180 125.749 217.473  1.00 63.96           N  
ATOM    868  CA  ASP A 122     127.777 126.132 217.473  1.00 63.96           C  
ATOM    869  C   ASP A 122     127.570 127.146 216.355  1.00 63.96           C  
ATOM    870  O   ASP A 122     128.282 128.153 216.288  1.00 63.96           O  
ATOM    871  CB  ASP A 122     127.361 126.722 218.821  1.00 63.96           C  
ATOM    872  CG  ASP A 122     128.375 127.709 219.366  1.00 63.96           C  
ATOM    873  OD1 ASP A 122     129.573 127.574 219.041  1.00 63.96           O  
ATOM    874  OD2 ASP A 122     127.974 128.619 220.122  1.00 63.96           O1-
ATOM    875  N   HIS A 123     126.610 126.878 215.474  1.00 63.79           N  
ATOM    876  CA  HIS A 123     126.449 127.708 214.288  1.00 63.79           C  
ATOM    877  C   HIS A 123     124.987 127.735 213.867  1.00 63.79           C  
ATOM    878  O   HIS A 123     124.176 126.912 214.297  1.00 63.79           O  
ATOM    879  CB  HIS A 123     127.354 127.229 213.143  1.00 63.79           C  
ATOM    880  CG  HIS A 123     126.990 125.885 212.595  1.00 63.79           C  
ATOM    881  CD2 HIS A 123     127.575 124.674 212.746  1.00 63.79           C  
ATOM    882  ND1 HIS A 123     125.903 125.684 211.771  1.00 63.79           N  
ATOM    883  CE1 HIS A 123     125.836 124.408 211.438  1.00 63.79           C  
ATOM    884  NE2 HIS A 123     126.837 123.772 212.019  1.00 63.79           N  
ATOM    885  N   ASP A 124     124.666 128.703 213.008  1.00 64.90           N  
ATOM    886  CA  ASP A 124     123.289 129.021 212.651  1.00 64.90           C  
ATOM    887  C   ASP A 124     122.980 128.598 211.219  1.00 64.90           C  
ATOM    888  O   ASP A 124     122.397 129.366 210.448  1.00 64.90           O  
ATOM    889  CB  ASP A 124     123.023 130.518 212.846  1.00 64.90           C  
ATOM    890  CG  ASP A 124     121.561 130.879 212.663  1.00 64.90           C  
ATOM    891  OD1 ASP A 124     120.698 130.041 212.996  1.00 64.90           O  
ATOM    892  OD2 ASP A 124     121.277 131.995 212.177  1.00 64.90           O1-
ATOM    893  N   GLY A 125     123.418 127.408 210.830  1.00 60.72           N  
ATOM    894  CA  GLY A 125     123.198 126.953 209.476  1.00 60.72           C  
ATOM    895  C   GLY A 125     124.299 127.423 208.553  1.00 60.72           C  
ATOM    896  O   GLY A 125     125.221 128.143 208.938  1.00 60.72           O  
ATOM    897  N   PHE A 126     124.198 127.005 207.300  1.00 56.60           N  
ATOM    898  CA  PHE A 126     125.276 127.216 206.350  1.00 56.60           C  
ATOM    899  C   PHE A 126     124.924 128.337 205.380  1.00 56.60           C  
ATOM    900  O   PHE A 126     123.765 128.729 205.232  1.00 56.60           O  
ATOM    901  CB  PHE A 126     125.581 125.917 205.598  1.00 56.60           C  
ATOM    902  CG  PHE A 126     125.942 124.770 206.498  1.00 56.60           C  
ATOM    903  CD1 PHE A 126     124.956 124.062 207.172  1.00 56.60           C  
ATOM    904  CD2 PHE A 126     127.265 124.420 206.697  1.00 56.60           C  
ATOM    905  CE1 PHE A 126     125.283 123.013 208.008  1.00 56.60           C  
ATOM    906  CE2 PHE A 126     127.599 123.374 207.534  1.00 56.60           C  
ATOM    907  CZ  PHE A 126     126.608 122.669 208.190  1.00 56.60           C  
ATOM    908  N   SER A 127     125.954 128.857 204.718  1.00 53.11           N  
ATOM    909  CA  SER A 127     125.802 129.896 203.713  1.00 53.11           C  
ATOM    910  C   SER A 127     126.631 129.534 202.490  1.00 53.11           C  
ATOM    911  O   SER A 127     127.716 128.957 202.607  1.00 53.11           O  
ATOM    912  CB  SER A 127     126.227 131.271 204.249  1.00 53.11           C  
ATOM    913  OG  SER A 127     125.895 132.303 203.337  1.00 53.11           O  
ATOM    914  N   ALA A 128     126.111 129.876 201.314  1.00 48.88           N  
ATOM    915  CA  ALA A 128     126.805 129.555 200.074  1.00 48.88           C  
ATOM    916  C   ALA A 128     128.065 130.400 199.942  1.00 48.88           C  
ATOM    917  O   ALA A 128     128.030 131.623 200.115  1.00 48.88           O  
ATOM    918  CB  ALA A 128     125.885 129.775 198.874  1.00 48.88           C  
ATOM    919  N   VAL A 129     129.181 129.738 199.631  1.00 46.63           N  
ATOM    920  CA  VAL A 129     130.464 130.426 199.552  1.00 46.63           C  
ATOM    921  C   VAL A 129     130.500 131.380 198.362  1.00 46.63           C  
ATOM    922  O   VAL A 129     131.070 132.474 198.452  1.00 46.63           O  
ATOM    923  CB  VAL A 129     131.602 129.388 199.505  1.00 46.63           C  
ATOM    924  CG1 VAL A 129     132.922 130.047 199.162  1.00 46.63           C  
ATOM    925  CG2 VAL A 129     131.695 128.659 200.840  1.00 46.63           C  
ATOM    926  N   GLU A 130     129.897 130.996 197.239  1.00 47.23           N  
ATOM    927  CA  GLU A 130     129.759 131.869 196.080  1.00 47.23           C  
ATOM    928  C   GLU A 130     128.376 132.510 196.087  1.00 47.23           C  
ATOM    929  O   GLU A 130     127.360 131.806 196.113  1.00 47.23           O  
ATOM    930  CB  GLU A 130     129.986 131.100 194.777  1.00 47.23           C  
ATOM    931  CG  GLU A 130     131.441 130.830 194.443  1.00 47.23           C  
ATOM    932  CD  GLU A 130     132.134 132.035 193.821  1.00 47.23           C  
ATOM    933  OE1 GLU A 130     131.486 133.093 193.669  1.00 47.23           O  
ATOM    934  OE2 GLU A 130     133.327 131.920 193.471  1.00 47.23           O1-
ATOM    935  N   ALA A 131     128.343 133.841 196.066  1.00 46.92           N  
ATOM    936  CA  ALA A 131     127.093 134.583 195.984  1.00 46.92           C  
ATOM    937  C   ALA A 131     127.355 135.919 195.305  1.00 46.92           C  
ATOM    938  O   ALA A 131     128.484 136.416 195.285  1.00 46.92           O  
ATOM    939  CB  ALA A 131     126.466 134.792 197.366  1.00 46.92           C  
ATOM    940  N   ILE A 132     126.295 136.503 194.751  1.00 49.33           N  
ATOM    941  CA  ILE A 132     126.380 137.773 194.038  1.00 49.33           C  
ATOM    942  C   ILE A 132     125.980 138.897 194.985  1.00 49.33           C  
ATOM    943  O   ILE A 132     124.979 138.789 195.705  1.00 49.33           O  
ATOM    944  CB  ILE A 132     125.508 137.764 192.770  1.00 49.33           C  
ATOM    945  CG1 ILE A 132     125.967 136.653 191.824  1.00 49.33           C  
ATOM    946  CG2 ILE A 132     125.563 139.112 192.066  1.00 49.33           C  
ATOM    947  CD1 ILE A 132     125.151 136.556 190.553  1.00 49.33           C  
ATOM    948  N   ALA A 133     126.770 139.976 194.983  1.00 47.33           N  
ATOM    949  CA  ALA A 133     126.610 141.075 195.923  1.00 47.33           C  
ATOM    950  C   ALA A 133     125.274 141.795 195.713  1.00 47.33           C  
ATOM    951  O   ALA A 133     124.637 141.646 194.668  1.00 47.33           O  
ATOM    952  CB  ALA A 133     127.772 142.058 195.771  1.00 47.33           C  
ATOM    953  N   PRO A 134     124.817 142.555 196.715  1.00 50.03           N  
ATOM    954  CA  PRO A 134     123.584 143.333 196.547  1.00 50.03           C  
ATOM    955  C   PRO A 134     123.677 144.294 195.371  1.00 50.03           C  
ATOM    956  O   PRO A 134     124.742 144.835 195.064  1.00 50.03           O  
ATOM    957  CB  PRO A 134     123.448 144.084 197.880  1.00 50.03           C  
ATOM    958  CG  PRO A 134     124.162 143.231 198.865  1.00 50.03           C  
ATOM    959  CD  PRO A 134     125.330 142.659 198.088  1.00 50.03           C  
ATOM    960  N   GLY A 135     122.542 144.499 194.704  1.00 53.96           N  
ATOM    961  CA  GLY A 135     122.489 145.314 193.511  1.00 53.96           C  
ATOM    962  C   GLY A 135     122.548 146.799 193.807  1.00 53.96           C  
ATOM    963  O   GLY A 135     122.676 147.240 194.948  1.00 53.96           O  
ATOM    964  N   VAL A 136     122.447 147.584 192.731  1.00 55.17           N  
ATOM    965  CA  VAL A 136     122.657 149.029 192.821  1.00 55.17           C  
ATOM    966  C   VAL A 136     121.659 149.663 193.783  1.00 55.17           C  
ATOM    967  O   VAL A 136     122.021 150.487 194.632  1.00 55.17           O  
ATOM    968  CB  VAL A 136     122.574 149.668 191.423  1.00 55.17           C  
ATOM    969  CG1 VAL A 136     122.648 151.185 191.525  1.00 55.17           C  
ATOM    970  CG2 VAL A 136     123.673 149.122 190.523  1.00 55.17           C  
ATOM    971  N   ILE A 137     120.383 149.289 193.665  1.00 56.22           N  
ATOM    972  CA  ILE A 137     119.347 149.934 194.463  1.00 56.22           C  
ATOM    973  C   ILE A 137     119.370 149.480 195.920  1.00 56.22           C  
ATOM    974  O   ILE A 137     118.818 150.168 196.787  1.00 56.22           O  
ATOM    975  CB  ILE A 137     117.963 149.687 193.830  1.00 56.22           C  
ATOM    976  CG1 ILE A 137     116.950 150.721 194.324  1.00 56.22           C  
ATOM    977  CG2 ILE A 137     117.475 148.281 194.138  1.00 56.22           C  
ATOM    978  CD1 ILE A 137     117.313 152.143 193.971  1.00 56.22           C  
ATOM    979  N   GLU A 138     120.016 148.354 196.221  1.00 57.83           N  
ATOM    980  CA  GLU A 138     120.038 147.799 197.568  1.00 57.83           C  
ATOM    981  C   GLU A 138     121.188 148.338 198.410  1.00 57.83           C  
ATOM    982  O   GLU A 138     121.477 147.781 199.475  1.00 57.83           O  
ATOM    983  CB  GLU A 138     120.117 146.272 197.508  1.00 57.83           C  
ATOM    984  CG  GLU A 138     118.861 145.590 197.001  1.00 57.83           C  
ATOM    985  CD  GLU A 138     119.080 144.113 196.735  1.00 57.83           C  
ATOM    986  OE1 GLU A 138     120.097 143.767 196.097  1.00 57.83           O  
ATOM    987  OE2 GLU A 138     118.237 143.299 197.166  1.00 57.83           O1-
ATOM    988  N   ARG A 139     121.841 149.406 197.965  1.00 53.32           N  
ATOM    989  CA  ARG A 139     123.013 149.944 198.635  1.00 53.32           C  
ATOM    990  C   ARG A 139     122.677 151.288 199.269  1.00 53.32           C  
ATOM    991  O   ARG A 139     121.700 151.947 198.903  1.00 53.32           O  
ATOM    992  CB  ARG A 139     124.174 150.115 197.648  1.00 53.32           C  
ATOM    993  CG  ARG A 139     124.607 148.827 196.974  1.00 53.32           C  
ATOM    994  CD  ARG A 139     125.544 148.001 197.833  1.00 53.32           C  
ATOM    995  NE  ARG A 139     126.022 146.828 197.109  1.00 53.32           N  
ATOM    996  CZ  ARG A 139     127.262 146.665 196.671  1.00 53.32           C  
ATOM    997  NH1 ARG A 139     128.193 147.583 196.867  1.00 53.32           N1+
ATOM    998  NH2 ARG A 139     127.577 145.548 196.019  1.00 53.32           N  
ATOM    999  N   GLN A 140     123.497 151.684 200.238  1.00 57.53           N  
ATOM   1000  CA  GLN A 140     123.396 152.995 200.859  1.00 57.53           C  
ATOM   1001  C   GLN A 140     124.771 153.647 200.883  1.00 57.53           C  
ATOM   1002  O   GLN A 140     125.799 152.966 200.885  1.00 57.53           O  
ATOM   1003  CB  GLN A 140     122.815 152.910 202.282  1.00 57.53           C  
ATOM   1004  CG  GLN A 140     122.420 154.259 202.871  1.00 57.53           C  
ATOM   1005  CD  GLN A 140     121.386 154.147 203.971  1.00 57.53           C  
ATOM   1006  NE2 GLN A 140     121.448 155.056 204.936  1.00 57.53           N  
ATOM   1007  OE1 GLN A 140     120.540 153.256 203.954  1.00 57.53           O  
ATOM   1008  N   SER A 141     124.776 154.978 200.879  1.00 59.93           N  
ATOM   1009  CA  SER A 141     126.027 155.722 200.900  1.00 59.93           C  
ATOM   1010  C   SER A 141     126.758 155.506 202.221  1.00 59.93           C  
ATOM   1011  O   SER A 141     126.145 155.279 203.267  1.00 59.93           O  
ATOM   1012  CB  SER A 141     125.758 157.211 200.683  1.00 59.93           C  
ATOM   1013  OG  SER A 141     124.848 157.703 201.651  1.00 59.93           O  
ATOM   1014  N   VAL A 142     128.084 155.570 202.165  1.00 57.29           N  
ATOM   1015  CA  VAL A 142     128.917 155.372 203.348  1.00 57.29           C  
ATOM   1016  C   VAL A 142     129.022 156.692 204.099  1.00 57.29           C  
ATOM   1017  O   VAL A 142     129.570 157.668 203.579  1.00 57.29           O  
ATOM   1018  CB  VAL A 142     130.308 154.852 202.961  1.00 57.29           C  
ATOM   1019  CG1 VAL A 142     131.210 154.778 204.185  1.00 57.29           C  
ATOM   1020  CG2 VAL A 142     130.203 153.500 202.271  1.00 57.29           C  
ATOM   1021  N   ASP A 143     128.484 156.731 205.328  1.00 61.91           N  
ATOM   1022  CA  ASP A 143     128.555 157.960 206.113  1.00 61.91           C  
ATOM   1023  C   ASP A 143     128.797 157.739 207.609  1.00 61.91           C  
ATOM   1024  O   ASP A 143     128.481 158.632 208.403  1.00 61.91           O  
ATOM   1025  CB  ASP A 143     127.288 158.809 205.838  1.00 61.91           C  
ATOM   1026  CG  ASP A 143     126.012 158.196 206.395  1.00 61.91           C  
ATOM   1027  OD1 ASP A 143     126.085 157.262 207.222  1.00 61.91           O  
ATOM   1028  OD2 ASP A 143     124.920 158.649 205.994  1.00 61.91           O1-
ATOM   1029  N   GLN A 144     129.349 156.592 208.016  1.00 58.96           N  
ATOM   1030  CA  GLN A 144     129.680 156.345 209.412  1.00 58.96           C  
ATOM   1031  C   GLN A 144     131.166 156.031 209.552  1.00 58.96           C  
ATOM   1032  O   GLN A 144     131.749 155.398 208.667  1.00 58.96           O  
ATOM   1033  CB  GLN A 144     128.867 155.178 209.988  1.00 58.96           C  
ATOM   1034  CG  GLN A 144     127.367 155.400 210.051  1.00 58.96           C  
ATOM   1035  CD  GLN A 144     126.617 154.138 210.445  1.00 58.96           C  
ATOM   1036  NE2 GLN A 144     126.045 154.140 211.639  1.00 58.96           N  
ATOM   1037  OE1 GLN A 144     126.566 153.170 209.695  1.00 58.96           O  
ATOM   1038  N   PRO A 145     131.800 156.458 210.644  1.00 54.96           N  
ATOM   1039  CA  PRO A 145     133.245 156.273 210.780  1.00 54.96           C  
ATOM   1040  C   PRO A 145     133.629 154.876 211.243  1.00 54.96           C  
ATOM   1041  O   PRO A 145     132.917 154.216 212.005  1.00 54.96           O  
ATOM   1042  CB  PRO A 145     133.647 157.314 211.844  1.00 54.96           C  
ATOM   1043  CG  PRO A 145     132.449 157.415 212.711  1.00 54.96           C  
ATOM   1044  CD  PRO A 145     131.271 157.277 211.735  1.00 54.96           C  
ATOM   1045  N   VAL A 146     134.790 154.438 210.765  1.00 54.83           N  
ATOM   1046  CA  VAL A 146     135.507 153.284 211.302  1.00 54.83           C  
ATOM   1047  C   VAL A 146     136.840 153.815 211.804  1.00 54.83           C  
ATOM   1048  O   VAL A 146     137.674 154.266 211.008  1.00 54.83           O  
ATOM   1049  CB  VAL A 146     135.719 152.182 210.256  1.00 54.83           C  
ATOM   1050  CG1 VAL A 146     136.582 151.070 210.825  1.00 54.83           C  
ATOM   1051  CG2 VAL A 146     134.401 151.620 209.790  1.00 54.83           C  
ATOM   1052  N   GLN A 147     137.065 153.732 213.108  1.00 61.25           N  
ATOM   1053  CA  GLN A 147     138.293 154.367 213.625  1.00 61.25           C  
ATOM   1054  C   GLN A 147     139.402 153.347 213.831  1.00 61.25           C  
ATOM   1055  O   GLN A 147     139.234 152.488 214.688  1.00 61.25           O  
ATOM   1056  CB  GLN A 147     138.002 155.099 214.929  1.00 61.25           C  
ATOM   1057  CG  GLN A 147     136.769 155.983 214.876  1.00 61.25           C  
ATOM   1058  CD  GLN A 147     137.103 157.337 214.308  1.00 61.25           C  
ATOM   1059  NE2 GLN A 147     136.112 158.210 214.262  1.00 61.25           N  
ATOM   1060  OE1 GLN A 147     138.236 157.600 213.918  1.00 61.25           O  
ATOM   1061  N   THR A 148     140.448 153.391 213.013  1.00 63.63           N  
ATOM   1062  CA  THR A 148     141.640 152.568 213.297  1.00 63.63           C  
ATOM   1063  C   THR A 148     142.410 153.480 214.234  1.00 63.63           C  
ATOM   1064  O   THR A 148     142.573 154.626 213.890  1.00 63.63           O  
ATOM   1065  CB  THR A 148     142.489 152.475 212.036  1.00 63.63           C  
ATOM   1066  CG2 THR A 148     141.757 151.803 210.899  1.00 63.63           C  
ATOM   1067  OG1 THR A 148     142.751 153.825 211.664  1.00 63.63           O  
ATOM   1068  N   GLY A 149     142.985 152.994 215.313  1.00 65.23           N  
ATOM   1069  CA  GLY A 149     143.570 153.945 216.273  1.00 65.23           C  
ATOM   1070  C   GLY A 149     144.600 154.885 215.684  1.00 65.23           C  
ATOM   1071  O   GLY A 149     144.548 156.056 216.036  1.00 65.23           O  
ATOM   1072  N   TYR A 150     145.442 154.441 214.759  1.00 67.80           N  
ATOM   1073  CA  TYR A 150     146.559 155.293 214.286  1.00 67.80           C  
ATOM   1074  C   TYR A 150     146.060 156.643 213.788  1.00 67.80           C  
ATOM   1075  O   TYR A 150     145.098 156.679 213.029  1.00 67.80           O  
ATOM   1076  CB  TYR A 150     147.294 154.576 213.162  1.00 67.80           C  
ATOM   1077  CG  TYR A 150     148.143 153.418 213.606  1.00 67.80           C  
ATOM   1078  CD1 TYR A 150     149.227 153.610 214.441  1.00 67.80           C  
ATOM   1079  CD2 TYR A 150     147.870 152.133 213.182  1.00 67.80           C  
ATOM   1080  CE1 TYR A 150     150.020 152.551 214.847  1.00 67.80           C  
ATOM   1081  CE2 TYR A 150     148.653 151.063 213.574  1.00 67.80           C  
ATOM   1082  CZ  TYR A 150     149.732 151.274 214.409  1.00 67.80           C  
ATOM   1083  OH  TYR A 150     150.506 150.225 214.802  1.00 67.80           O  
ATOM   1084  N   LYS A 151     146.729 157.718 214.195  1.00 73.76           N  
ATOM   1085  CA  LYS A 151     146.325 159.095 213.825  1.00 73.76           C  
ATOM   1086  C   LYS A 151     146.483 159.327 212.332  1.00 73.76           C  
ATOM   1087  O   LYS A 151     145.596 159.949 211.743  1.00 73.76           O  
ATOM   1088  CB  LYS A 151     147.268 160.064 214.527  1.00 73.76           C  
ATOM   1089  CG  LYS A 151     147.113 160.139 216.037  1.00 73.76           C  
ATOM   1090  CD  LYS A 151     148.230 160.896 216.711  1.00 73.76           C  
ATOM   1091  CE  LYS A 151     149.533 160.131 216.704  1.00 73.76           C  
ATOM   1092  NZ  LYS A 151     150.569 160.817 217.509  1.00 73.76           N1+
ATOM   1093  N   ALA A 152     147.543 158.800 211.739  1.00 70.68           N  
ATOM   1094  CA  ALA A 152     147.823 159.103 210.322  1.00 70.68           C  
ATOM   1095  C   ALA A 152     146.659 158.652 209.455  1.00 70.68           C  
ATOM   1096  O   ALA A 152     146.268 159.403 208.565  1.00 70.68           O  
ATOM   1097  CB  ALA A 152     149.063 158.365 209.935  1.00 70.68           C  
ATOM   1098  N   VAL A 153     146.120 157.478 209.739  1.00 68.28           N  
ATOM   1099  CA  VAL A 153     144.993 156.941 208.940  1.00 68.28           C  
ATOM   1100  C   VAL A 153     143.725 157.718 209.270  1.00 68.28           C  
ATOM   1101  O   VAL A 153     143.101 158.203 208.330  1.00 68.28           O  
ATOM   1102  CB  VAL A 153     144.812 155.443 209.205  1.00 68.28           C  
ATOM   1103  CG1 VAL A 153     143.658 154.872 208.403  1.00 68.28           C  
ATOM   1104  CG2 VAL A 153     146.091 154.676 208.926  1.00 68.28           C  
ATOM   1105  N   ASP A 154     143.380 157.891 210.545  1.00 73.13           N  
ATOM   1106  CA  ASP A 154     142.108 158.519 210.884  1.00 73.13           C  
ATOM   1107  C   ASP A 154     142.030 159.961 210.407  1.00 73.13           C  
ATOM   1108  O   ASP A 154     140.936 160.448 210.103  1.00 73.13           O  
ATOM   1109  CB  ASP A 154     141.864 158.440 212.390  1.00 73.13           C  
ATOM   1110  CG  ASP A 154     141.484 157.050 212.843  1.00 73.13           C  
ATOM   1111  OD1 ASP A 154     141.527 156.119 212.006  1.00 73.13           O  
ATOM   1112  OD2 ASP A 154     141.133 156.891 214.029  1.00 73.13           O1-
ATOM   1113  N   SER A 155     143.160 160.661 210.338  1.00 76.24           N  
ATOM   1114  CA  SER A 155     143.126 162.050 209.899  1.00 76.24           C  
ATOM   1115  C   SER A 155     143.228 162.188 208.384  1.00 76.24           C  
ATOM   1116  O   SER A 155     142.496 162.980 207.783  1.00 76.24           O  
ATOM   1117  CB  SER A 155     144.241 162.846 210.582  1.00 76.24           C  
ATOM   1118  OG  SER A 155     145.516 162.382 210.182  1.00 76.24           O  
ATOM   1119  N   MET A 156     144.123 161.431 207.750  1.00 73.29           N  
ATOM   1120  CA  MET A 156     144.366 161.610 206.324  1.00 73.29           C  
ATOM   1121  C   MET A 156     143.578 160.644 205.453  1.00 73.29           C  
ATOM   1122  O   MET A 156     143.071 161.042 204.401  1.00 73.29           O  
ATOM   1123  CB  MET A 156     145.860 161.465 206.026  1.00 73.29           C  
ATOM   1124  CG  MET A 156     146.736 162.458 206.753  1.00 73.29           C  
ATOM   1125  SD  MET A 156     148.411 162.421 206.085  1.00 73.29           S  
ATOM   1126  CE  MET A 156     148.923 160.765 206.545  1.00 73.29           C  
ATOM   1127  N   ILE A 157     143.455 159.385 205.861  1.00 62.63           N  
ATOM   1128  CA  ILE A 157     142.844 158.356 205.019  1.00 62.63           C  
ATOM   1129  C   ILE A 157     141.679 157.729 205.779  1.00 62.63           C  
ATOM   1130  O   ILE A 157     141.772 156.569 206.209  1.00 62.63           O  
ATOM   1131  CB  ILE A 157     143.871 157.286 204.613  1.00 62.63           C  
ATOM   1132  CG1 ILE A 157     145.198 157.927 204.207  1.00 62.63           C  
ATOM   1133  CG2 ILE A 157     143.341 156.445 203.457  1.00 62.63           C  
ATOM   1134  CD1 ILE A 157     145.104 158.778 202.960  1.00 62.63           C  
ATOM   1135  N   PRO A 158     140.586 158.462 205.994  1.00 58.98           N  
ATOM   1136  CA  PRO A 158     139.516 157.949 206.846  1.00 58.98           C  
ATOM   1137  C   PRO A 158     138.769 156.797 206.192  1.00 58.98           C  
ATOM   1138  O   PRO A 158     138.540 156.783 204.980  1.00 58.98           O  
ATOM   1139  CB  PRO A 158     138.602 159.169 207.053  1.00 58.98           C  
ATOM   1140  CG  PRO A 158     138.768 159.955 205.812  1.00 58.98           C  
ATOM   1141  CD  PRO A 158     140.253 159.790 205.477  1.00 58.98           C  
ATOM   1142  N   ILE A 159     138.383 155.829 207.021  1.00 51.45           N  
ATOM   1143  CA  ILE A 159     137.673 154.632 206.587  1.00 51.45           C  
ATOM   1144  C   ILE A 159     136.240 154.703 207.097  1.00 51.45           C  
ATOM   1145  O   ILE A 159     136.008 155.003 208.276  1.00 51.45           O  
ATOM   1146  CB  ILE A 159     138.370 153.356 207.089  1.00 51.45           C  
ATOM   1147  CG1 ILE A 159     139.870 153.413 206.796  1.00 51.45           C  
ATOM   1148  CG2 ILE A 159     137.750 152.129 206.453  1.00 51.45           C  
ATOM   1149  CD1 ILE A 159     140.629 152.187 207.263  1.00 51.45           C  
ATOM   1150  N   GLY A 160     135.286 154.422 206.212  1.00 51.06           N  
ATOM   1151  CA  GLY A 160     133.883 154.415 206.574  1.00 51.06           C  
ATOM   1152  C   GLY A 160     133.269 153.032 206.590  1.00 51.06           C  
ATOM   1153  O   GLY A 160     133.818 152.100 205.998  1.00 51.06           O  
ATOM   1154  N   ARG A 161     132.130 152.888 207.264  1.00 52.86           N  
ATOM   1155  CA  ARG A 161     131.468 151.592 207.362  1.00 52.86           C  
ATOM   1156  C   ARG A 161     130.894 151.193 206.008  1.00 52.86           C  
ATOM   1157  O   ARG A 161     130.036 151.890 205.455  1.00 52.86           O  
ATOM   1158  CB  ARG A 161     130.377 151.637 208.430  1.00 52.86           C  
ATOM   1159  CG  ARG A 161     130.933 151.917 209.817  1.00 52.86           C  
ATOM   1160  CD  ARG A 161     129.914 151.737 210.920  1.00 52.86           C  
ATOM   1161  NE  ARG A 161     130.407 152.304 212.169  1.00 52.86           N  
ATOM   1162  CZ  ARG A 161     129.835 152.134 213.354  1.00 52.86           C  
ATOM   1163  NH1 ARG A 161     128.810 151.314 213.518  1.00 52.86           N1+
ATOM   1164  NH2 ARG A 161     130.327 152.778 214.407  1.00 52.86           N  
ATOM   1165  N   GLY A 162     131.364 150.066 205.484  1.00 51.00           N  
ATOM   1166  CA  GLY A 162     131.016 149.625 204.150  1.00 51.00           C  
ATOM   1167  C   GLY A 162     132.012 149.991 203.074  1.00 51.00           C  
ATOM   1168  O   GLY A 162     131.723 149.783 201.890  1.00 51.00           O  
ATOM   1169  N   GLN A 163     133.166 150.537 203.442  1.00 49.63           N  
ATOM   1170  CA  GLN A 163     134.205 150.892 202.488  1.00 49.63           C  
ATOM   1171  C   GLN A 163     135.156 149.723 202.270  1.00 49.63           C  
ATOM   1172  O   GLN A 163     135.268 148.811 203.092  1.00 49.63           O  
ATOM   1173  CB  GLN A 163     134.981 152.120 202.971  1.00 49.63           C  
ATOM   1174  CG  GLN A 163     135.787 152.830 201.895  1.00 49.63           C  
ATOM   1175  CD  GLN A 163     136.539 154.034 202.435  1.00 49.63           C  
ATOM   1176  NE2 GLN A 163     137.532 154.492 201.695  1.00 49.63           N  
ATOM   1177  OE1 GLN A 163     136.235 154.536 203.510  1.00 49.63           O  
ATOM   1178  N   ARG A 164     135.824 149.748 201.124  1.00 45.06           N  
ATOM   1179  CA  ARG A 164     136.882 148.812 200.786  1.00 45.06           C  
ATOM   1180  C   ARG A 164     138.173 149.600 200.642  1.00 45.06           C  
ATOM   1181  O   ARG A 164     138.234 150.552 199.856  1.00 45.06           O  
ATOM   1182  CB  ARG A 164     136.544 148.067 199.498  1.00 45.06           C  
ATOM   1183  CG  ARG A 164     135.087 147.630 199.441  1.00 45.06           C  
ATOM   1184  CD  ARG A 164     134.809 146.767 198.228  1.00 45.06           C  
ATOM   1185  NE  ARG A 164     134.882 147.525 196.982  1.00 45.06           N  
ATOM   1186  CZ  ARG A 164     134.067 148.520 196.651  1.00 45.06           C  
ATOM   1187  NH1 ARG A 164     133.102 148.927 197.460  1.00 45.06           N1+
ATOM   1188  NH2 ARG A 164     134.223 149.124 195.476  1.00 45.06           N  
ATOM   1189  N   GLU A 165     139.202 149.218 201.396  1.00 43.20           N  
ATOM   1190  CA  GLU A 165     140.367 150.083 201.564  1.00 43.20           C  
ATOM   1191  C   GLU A 165     141.632 149.236 201.479  1.00 43.20           C  
ATOM   1192  O   GLU A 165     141.912 148.439 202.379  1.00 43.20           O  
ATOM   1193  CB  GLU A 165     140.288 150.829 202.898  1.00 43.20           C  
ATOM   1194  CG  GLU A 165     141.478 151.701 203.186  1.00 43.20           C  
ATOM   1195  CD  GLU A 165     141.400 153.010 202.429  1.00 43.20           C  
ATOM   1196  OE1 GLU A 165     141.786 153.027 201.244  1.00 43.20           O  
ATOM   1197  OE2 GLU A 165     140.936 154.014 203.013  1.00 43.20           O1-
ATOM   1198  N   LEU A 166     142.399 149.424 200.408  1.00 43.59           N  
ATOM   1199  CA  LEU A 166     143.561 148.587 200.132  1.00 43.59           C  
ATOM   1200  C   LEU A 166     144.761 149.019 200.969  1.00 43.59           C  
ATOM   1201  O   LEU A 166     145.130 150.199 200.976  1.00 43.59           O  
ATOM   1202  CB  LEU A 166     143.903 148.655 198.646  1.00 43.59           C  
ATOM   1203  CG  LEU A 166     145.134 147.879 198.178  1.00 43.59           C  
ATOM   1204  CD1 LEU A 166     144.948 146.390 198.416  1.00 43.59           C  
ATOM   1205  CD2 LEU A 166     145.422 148.162 196.712  1.00 43.59           C  
ATOM   1206  N   ILE A 167     145.371 148.067 201.668  1.00 39.76           N  
ATOM   1207  CA  ILE A 167     146.672 148.259 202.300  1.00 39.76           C  
ATOM   1208  C   ILE A 167     147.717 147.636 201.384  1.00 39.76           C  
ATOM   1209  O   ILE A 167     147.682 146.427 201.125  1.00 39.76           O  
ATOM   1210  CB  ILE A 167     146.715 147.638 203.704  1.00 39.76           C  
ATOM   1211  CG1 ILE A 167     145.655 148.276 204.602  1.00 39.76           C  
ATOM   1212  CG2 ILE A 167     148.100 147.801 204.319  1.00 39.76           C  
ATOM   1213  CD1 ILE A 167     145.401 147.512 205.878  1.00 39.76           C  
ATOM   1214  N   ILE A 168     148.646 148.450 200.892  1.00 43.44           N  
ATOM   1215  CA  ILE A 168     149.559 148.033 199.834  1.00 43.44           C  
ATOM   1216  C   ILE A 168     150.971 148.497 200.173  1.00 43.44           C  
ATOM   1217  O   ILE A 168     151.170 149.622 200.643  1.00 43.44           O  
ATOM   1218  CB  ILE A 168     149.092 148.579 198.467  1.00 43.44           C  
ATOM   1219  CG1 ILE A 168     150.077 148.220 197.355  1.00 43.44           C  
ATOM   1220  CG2 ILE A 168     148.860 150.083 198.541  1.00 43.44           C  
ATOM   1221  CD1 ILE A 168     149.529 148.498 195.972  1.00 43.44           C  
ATOM   1222  N   GLY A 169     151.948 147.627 199.946  1.00 48.45           N  
ATOM   1223  CA  GLY A 169     153.331 147.978 200.206  1.00 48.45           C  
ATOM   1224  C   GLY A 169     154.245 146.789 200.003  1.00 48.45           C  
ATOM   1225  O   GLY A 169     153.810 145.686 199.661  1.00 48.45           O  
ATOM   1226  N   ASP A 170     155.535 147.042 200.223  1.00 59.90           N  
ATOM   1227  CA  ASP A 170     156.563 146.019 200.105  1.00 59.90           C  
ATOM   1228  C   ASP A 170     156.583 145.140 201.355  1.00 59.90           C  
ATOM   1229  O   ASP A 170     155.811 145.334 202.297  1.00 59.90           O  
ATOM   1230  CB  ASP A 170     157.927 146.663 199.867  1.00 59.90           C  
ATOM   1231  CG  ASP A 170     158.818 145.830 198.968  1.00 59.90           C  
ATOM   1232  OD1 ASP A 170     158.822 144.588 199.109  1.00 59.90           O  
ATOM   1233  OD2 ASP A 170     159.523 146.421 198.124  1.00 59.90           O1-
ATOM   1234  N   ARG A 171     157.477 144.149 201.362  1.00 59.65           N  
ATOM   1235  CA  ARG A 171     157.573 143.239 202.496  1.00 59.65           C  
ATOM   1236  C   ARG A 171     158.005 143.985 203.753  1.00 59.65           C  
ATOM   1237  O   ARG A 171     158.787 144.938 203.691  1.00 59.65           O  
ATOM   1238  CB  ARG A 171     158.567 142.109 202.215  1.00 59.65           C  
ATOM   1239  CG  ARG A 171     158.453 141.442 200.856  1.00 59.65           C  
ATOM   1240  CD  ARG A 171     159.354 140.214 200.800  1.00 59.65           C  
ATOM   1241  NE  ARG A 171     160.687 140.483 201.326  1.00 59.65           N  
ATOM   1242  CZ  ARG A 171     161.608 141.218 200.716  1.00 59.65           C  
ATOM   1243  NH1 ARG A 171     161.432 141.664 199.484  1.00 59.65           N1+
ATOM   1244  NH2 ARG A 171     162.753 141.474 201.344  1.00 59.65           N  
ATOM   1245  N   GLN A 172     157.487 143.537 204.899  1.00 59.11           N  
ATOM   1246  CA  GLN A 172     157.945 143.981 206.218  1.00 59.11           C  
ATOM   1247  C   GLN A 172     157.885 145.504 206.364  1.00 59.11           C  
ATOM   1248  O   GLN A 172     158.837 146.147 206.812  1.00 59.11           O  
ATOM   1249  CB  GLN A 172     159.356 143.457 206.504  1.00 59.11           C  
ATOM   1250  CG  GLN A 172     159.594 142.025 206.042  1.00 59.11           C  
ATOM   1251  CD  GLN A 172     160.921 141.470 206.516  1.00 59.11           C  
ATOM   1252  NE2 GLN A 172     161.249 140.260 206.078  1.00 59.11           N  
ATOM   1253  OE1 GLN A 172     161.648 142.125 207.262  1.00 59.11           O  
ATOM   1254  N   THR A 173     156.748 146.082 205.976  1.00 52.72           N  
ATOM   1255  CA  THR A 173     156.507 147.513 206.113  1.00 52.72           C  
ATOM   1256  C   THR A 173     155.368 147.827 207.076  1.00 52.72           C  
ATOM   1257  O   THR A 173     154.956 148.987 207.176  1.00 52.72           O  
ATOM   1258  CB  THR A 173     156.220 148.140 204.747  1.00 52.72           C  
ATOM   1259  CG2 THR A 173     157.437 148.024 203.842  1.00 52.72           C  
ATOM   1260  OG1 THR A 173     155.104 147.477 204.141  1.00 52.72           O  
ATOM   1261  N   GLY A 174     154.854 146.828 207.788  1.00 47.22           N  
ATOM   1262  CA  GLY A 174     153.805 147.056 208.763  1.00 47.22           C  
ATOM   1263  C   GLY A 174     152.392 146.908 208.250  1.00 47.22           C  
ATOM   1264  O   GLY A 174     151.472 147.491 208.836  1.00 47.22           O  
ATOM   1265  N   LYS A 175     152.189 146.155 207.169  1.00 44.33           N  
ATOM   1266  CA  LYS A 175     150.843 145.925 206.653  1.00 44.33           C  
ATOM   1267  C   LYS A 175     149.980 145.195 207.684  1.00 44.33           C  
ATOM   1268  O   LYS A 175     148.897 145.667 208.074  1.00 44.33           O  
ATOM   1269  CB  LYS A 175     150.954 145.123 205.352  1.00 44.33           C  
ATOM   1270  CG  LYS A 175     151.761 145.833 204.262  1.00 44.33           C  
ATOM   1271  CD  LYS A 175     151.798 145.058 202.944  1.00 44.33           C  
ATOM   1272  CE  LYS A 175     152.438 143.681 203.106  1.00 44.33           C  
ATOM   1273  NZ  LYS A 175     153.879 143.757 203.499  1.00 44.33           N1+
ATOM   1274  N   THR A 176     150.480 144.058 208.177  1.00 44.68           N  
ATOM   1275  CA  THR A 176     149.734 143.249 209.134  1.00 44.68           C  
ATOM   1276  C   THR A 176     149.565 143.969 210.464  1.00 44.68           C  
ATOM   1277  O   THR A 176     148.508 143.868 211.098  1.00 44.68           O  
ATOM   1278  CB  THR A 176     150.437 141.907 209.341  1.00 44.68           C  
ATOM   1279  CG2 THR A 176     149.788 141.124 210.471  1.00 44.68           C  
ATOM   1280  OG1 THR A 176     150.365 141.139 208.135  1.00 44.68           O  
ATOM   1281  N   ALA A 177     150.606 144.668 210.924  1.00 49.50           N  
ATOM   1282  CA  ALA A 177     150.497 145.404 212.179  1.00 49.50           C  
ATOM   1283  C   ALA A 177     149.358 146.412 212.121  1.00 49.50           C  
ATOM   1284  O   ALA A 177     148.540 146.491 213.045  1.00 49.50           O  
ATOM   1285  CB  ALA A 177     151.820 146.100 212.500  1.00 49.50           C  
ATOM   1286  N   LEU A 178     149.272 147.164 211.021  1.00 48.09           N  
ATOM   1287  CA  LEU A 178     148.187 148.124 210.845  1.00 48.09           C  
ATOM   1288  C   LEU A 178     146.826 147.435 210.841  1.00 48.09           C  
ATOM   1289  O   LEU A 178     145.893 147.870 211.537  1.00 48.09           O  
ATOM   1290  CB  LEU A 178     148.405 148.904 209.546  1.00 48.09           C  
ATOM   1291  CG  LEU A 178     147.314 149.852 209.042  1.00 48.09           C  
ATOM   1292  CD1 LEU A 178     147.011 150.925 210.059  1.00 48.09           C  
ATOM   1293  CD2 LEU A 178     147.733 150.479 207.722  1.00 48.09           C  
ATOM   1294  N   ALA A 179     146.697 146.343 210.076  1.00 49.69           N  
ATOM   1295  CA  ALA A 179     145.397 145.680 209.985  1.00 49.69           C  
ATOM   1296  C   ALA A 179     144.947 145.133 211.340  1.00 49.69           C  
ATOM   1297  O   ALA A 179     143.799 145.350 211.763  1.00 49.69           O  
ATOM   1298  CB  ALA A 179     145.456 144.563 208.943  1.00 49.69           C  
ATOM   1299  N   ILE A 180     145.840 144.440 212.048  1.00 52.93           N  
ATOM   1300  CA  ILE A 180     145.443 143.853 213.323  1.00 52.93           C  
ATOM   1301  C   ILE A 180     145.252 144.929 214.383  1.00 52.93           C  
ATOM   1302  O   ILE A 180     144.473 144.741 215.324  1.00 52.93           O  
ATOM   1303  CB  ILE A 180     146.441 142.774 213.782  1.00 52.93           C  
ATOM   1304  CG1 ILE A 180     147.758 143.397 214.242  1.00 52.93           C  
ATOM   1305  CG2 ILE A 180     146.666 141.762 212.673  1.00 52.93           C  
ATOM   1306  CD1 ILE A 180     148.743 142.381 214.776  1.00 52.93           C  
ATOM   1307  N   ASP A 181     145.937 146.071 214.264  1.00 57.63           N  
ATOM   1308  CA  ASP A 181     145.657 147.153 215.198  1.00 57.63           C  
ATOM   1309  C   ASP A 181     144.267 147.735 214.975  1.00 57.63           C  
ATOM   1310  O   ASP A 181     143.589 148.097 215.944  1.00 57.63           O  
ATOM   1311  CB  ASP A 181     146.735 148.231 215.093  1.00 57.63           C  
ATOM   1312  CG  ASP A 181     147.945 147.918 215.948  1.00 57.63           C  
ATOM   1313  OD1 ASP A 181     148.001 146.804 216.517  1.00 57.63           O  
ATOM   1314  OD2 ASP A 181     148.837 148.779 216.056  1.00 57.63           O1-
ATOM   1315  N   ALA A 182     143.817 147.814 213.719  1.00 54.03           N  
ATOM   1316  CA  ALA A 182     142.428 148.195 213.466  1.00 54.03           C  
ATOM   1317  C   ALA A 182     141.465 147.196 214.106  1.00 54.03           C  
ATOM   1318  O   ALA A 182     140.491 147.575 214.784  1.00 54.03           O  
ATOM   1319  CB  ALA A 182     142.180 148.297 211.960  1.00 54.03           C  
ATOM   1320  N   ILE A 183     141.736 145.903 213.906  1.00 51.80           N  
ATOM   1321  CA  ILE A 183     140.904 144.867 214.520  1.00 51.80           C  
ATOM   1322  C   ILE A 183     140.839 145.059 216.032  1.00 51.80           C  
ATOM   1323  O   ILE A 183     139.761 145.019 216.637  1.00 51.80           O  
ATOM   1324  CB  ILE A 183     141.423 143.466 214.154  1.00 51.80           C  
ATOM   1325  CG1 ILE A 183     141.145 143.153 212.683  1.00 51.80           C  
ATOM   1326  CG2 ILE A 183     140.803 142.426 215.054  1.00 51.80           C  
ATOM   1327  CD1 ILE A 183     141.712 141.829 212.229  1.00 51.80           C  
ATOM   1328  N   ILE A 184     141.995 145.283 216.659  1.00 56.10           N  
ATOM   1329  CA  ILE A 184     142.047 145.452 218.109  1.00 56.10           C  
ATOM   1330  C   ILE A 184     141.263 146.687 218.539  1.00 56.10           C  
ATOM   1331  O   ILE A 184     140.595 146.683 219.580  1.00 56.10           O  
ATOM   1332  CB  ILE A 184     143.511 145.506 218.583  1.00 56.10           C  
ATOM   1333  CG1 ILE A 184     144.125 144.105 218.558  1.00 56.10           C  
ATOM   1334  CG2 ILE A 184     143.610 146.097 219.973  1.00 56.10           C  
ATOM   1335  CD1 ILE A 184     145.624 144.102 218.704  1.00 56.10           C  
ATOM   1336  N   ASN A 185     141.325 147.763 217.748  1.00 57.81           N  
ATOM   1337  CA  ASN A 185     140.555 148.957 218.089  1.00 57.81           C  
ATOM   1338  C   ASN A 185     139.056 148.688 218.068  1.00 57.81           C  
ATOM   1339  O   ASN A 185     138.302 149.325 218.812  1.00 57.81           O  
ATOM   1340  CB  ASN A 185     140.887 150.104 217.138  1.00 57.81           C  
ATOM   1341  CG  ASN A 185     140.487 151.454 217.701  1.00 57.81           C  
ATOM   1342  ND2 ASN A 185     139.753 152.230 216.912  1.00 57.81           N  
ATOM   1343  OD1 ASN A 185     140.826 151.793 218.835  1.00 57.81           O  
ATOM   1344  N   GLN A 186     138.604 147.760 217.224  1.00 60.58           N  
ATOM   1345  CA  GLN A 186     137.173 147.438 217.203  1.00 60.58           C  
ATOM   1346  C   GLN A 186     136.656 146.836 218.510  1.00 60.58           C  
ATOM   1347  O   GLN A 186     135.436 146.776 218.705  1.00 60.58           O  
ATOM   1348  CB  GLN A 186     136.844 146.500 216.043  1.00 60.58           C  
ATOM   1349  CG  GLN A 186     137.414 146.917 214.688  1.00 60.58           C  
ATOM   1350  CD  GLN A 186     137.335 148.421 214.413  1.00 60.58           C  
ATOM   1351  NE2 GLN A 186     138.331 148.965 213.716  1.00 60.58           N  
ATOM   1352  OE1 GLN A 186     136.429 149.093 214.898  1.00 60.58           O  
ATOM   1353  N   ARG A 187     137.543 146.392 219.404  1.00 64.02           N  
ATOM   1354  CA  ARG A 187     137.200 145.663 220.627  1.00 64.02           C  
ATOM   1355  C   ARG A 187     135.998 146.191 221.411  1.00 64.02           C  
ATOM   1356  O   ARG A 187     135.248 145.399 221.990  1.00 64.02           O  
ATOM   1357  CB  ARG A 187     138.431 145.634 221.532  1.00 64.02           C  
ATOM   1358  CG  ARG A 187     138.305 144.837 222.811  1.00 64.02           C  
ATOM   1359  CD  ARG A 187     139.645 144.863 223.521  1.00 64.02           C  
ATOM   1360  NE  ARG A 187     139.914 146.158 224.134  1.00 64.02           N  
ATOM   1361  CZ  ARG A 187     140.739 147.065 223.629  1.00 64.02           C  
ATOM   1362  NH1 ARG A 187     141.256 146.934 222.417  1.00 64.02           N1+
ATOM   1363  NH2 ARG A 187     141.006 148.162 224.332  1.00 64.02           N  
ATOM   1364  N   ASP A 188     135.804 147.509 221.458  1.00 64.17           N  
ATOM   1365  CA  ASP A 188     134.689 148.081 222.202  1.00 64.17           C  
ATOM   1366  C   ASP A 188     133.704 148.858 221.338  1.00 64.17           C  
ATOM   1367  O   ASP A 188     132.743 149.421 221.875  1.00 64.17           O  
ATOM   1368  CB  ASP A 188     135.206 148.993 223.325  1.00 64.17           C  
ATOM   1369  CG  ASP A 188     135.913 150.232 222.801  1.00 64.17           C  
ATOM   1370  OD1 ASP A 188     136.193 150.309 221.585  1.00 64.17           O  
ATOM   1371  OD2 ASP A 188     136.185 151.139 223.614  1.00 64.17           O1-
ATOM   1372  N   SER A 189     133.907 148.905 220.025  1.00 57.99           N  
ATOM   1373  CA  SER A 189     133.121 149.752 219.137  1.00 57.99           C  
ATOM   1374  C   SER A 189     131.872 149.072 218.588  1.00 57.99           C  
ATOM   1375  O   SER A 189     131.141 149.695 217.810  1.00 57.99           O  
ATOM   1376  CB  SER A 189     133.993 150.238 217.977  1.00 57.99           C  
ATOM   1377  OG  SER A 189     133.961 149.316 216.902  1.00 57.99           O  
ATOM   1378  N   GLY A 190     131.605 147.824 218.970  1.00 54.20           N  
ATOM   1379  CA  GLY A 190     130.429 147.132 218.477  1.00 54.20           C  
ATOM   1380  C   GLY A 190     130.486 146.715 217.024  1.00 54.20           C  
ATOM   1381  O   GLY A 190     129.438 146.520 216.405  1.00 54.20           O  
ATOM   1382  N   ILE A 191     131.680 146.581 216.456  1.00 51.71           N  
ATOM   1383  CA  ILE A 191     131.865 146.060 215.107  1.00 51.71           C  
ATOM   1384  C   ILE A 191     132.546 144.706 215.226  1.00 51.71           C  
ATOM   1385  O   ILE A 191     133.614 144.592 215.842  1.00 51.71           O  
ATOM   1386  CB  ILE A 191     132.692 147.012 214.229  1.00 51.71           C  
ATOM   1387  CG1 ILE A 191     131.953 148.333 214.013  1.00 51.71           C  
ATOM   1388  CG2 ILE A 191     133.029 146.356 212.894  1.00 51.71           C  
ATOM   1389  CD1 ILE A 191     132.759 149.357 213.242  1.00 51.71           C  
ATOM   1390  N   LYS A 192     131.931 143.681 214.644  1.00 48.53           N  
ATOM   1391  CA  LYS A 192     132.555 142.370 214.619  1.00 48.53           C  
ATOM   1392  C   LYS A 192     133.761 142.403 213.683  1.00 48.53           C  
ATOM   1393  O   LYS A 192     133.866 143.253 212.795  1.00 48.53           O  
ATOM   1394  CB  LYS A 192     131.556 141.309 214.154  1.00 48.53           C  
ATOM   1395  CG  LYS A 192     130.223 141.310 214.904  1.00 48.53           C  
ATOM   1396  CD  LYS A 192     130.362 141.312 216.421  1.00 48.53           C  
ATOM   1397  CE  LYS A 192     128.990 141.436 217.083  1.00 48.53           C  
ATOM   1398  NZ  LYS A 192     129.059 141.605 218.563  1.00 48.53           N1+
ATOM   1399  N   ALA A 193     134.681 141.464 213.882  1.00 41.59           N  
ATOM   1400  CA  ALA A 193     135.908 141.435 213.100  1.00 41.59           C  
ATOM   1401  C   ALA A 193     136.187 140.029 212.590  1.00 41.59           C  
ATOM   1402  O   ALA A 193     135.824 139.034 213.222  1.00 41.59           O  
ATOM   1403  CB  ALA A 193     137.106 141.942 213.912  1.00 41.59           C  
ATOM   1404  N   ILE A 194     136.822 139.962 211.421  1.00 37.74           N  
ATOM   1405  CA  ILE A 194     137.253 138.707 210.811  1.00 37.74           C  
ATOM   1406  C   ILE A 194     138.660 138.904 210.263  1.00 37.74           C  
ATOM   1407  O   ILE A 194     138.972 139.956 209.695  1.00 37.74           O  
ATOM   1408  CB  ILE A 194     136.291 138.245 209.694  1.00 37.74           C  
ATOM   1409  CG1 ILE A 194     134.855 138.145 210.211  1.00 37.74           C  
ATOM   1410  CG2 ILE A 194     136.736 136.911 209.111  1.00 37.74           C  
ATOM   1411  CD1 ILE A 194     133.838 137.880 209.125  1.00 37.74           C  
ATOM   1412  N   TYR A 195     139.516 137.899 210.444  1.00 34.46           N  
ATOM   1413  CA  TYR A 195     140.887 137.938 209.943  1.00 34.46           C  
ATOM   1414  C   TYR A 195     141.154 136.673 209.140  1.00 34.46           C  
ATOM   1415  O   TYR A 195     141.195 135.574 209.703  1.00 34.46           O  
ATOM   1416  CB  TYR A 195     141.889 138.075 211.089  1.00 34.46           C  
ATOM   1417  CG  TYR A 195     143.332 138.078 210.643  1.00 34.46           C  
ATOM   1418  CD1 TYR A 195     143.903 139.214 210.087  1.00 34.46           C  
ATOM   1419  CD2 TYR A 195     144.125 136.949 210.788  1.00 34.46           C  
ATOM   1420  CE1 TYR A 195     145.220 139.223 209.680  1.00 34.46           C  
ATOM   1421  CE2 TYR A 195     145.444 136.950 210.389  1.00 34.46           C  
ATOM   1422  CZ  TYR A 195     145.985 138.089 209.834  1.00 34.46           C  
ATOM   1423  OH  TYR A 195     147.300 138.097 209.437  1.00 34.46           O  
ATOM   1424  N   VAL A 196     141.346 136.826 207.834  1.00 33.65           N  
ATOM   1425  CA  VAL A 196     141.634 135.710 206.941  1.00 33.65           C  
ATOM   1426  C   VAL A 196     143.115 135.744 206.595  1.00 33.65           C  
ATOM   1427  O   VAL A 196     143.596 136.711 205.993  1.00 33.65           O  
ATOM   1428  CB  VAL A 196     140.771 135.767 205.673  1.00 33.65           C  
ATOM   1429  CG1 VAL A 196     140.949 134.497 204.857  1.00 33.65           C  
ATOM   1430  CG2 VAL A 196     139.318 135.965 206.046  1.00 33.65           C  
ATOM   1431  N   ALA A 197     143.838 134.694 206.973  1.00 36.30           N  
ATOM   1432  CA  ALA A 197     145.244 134.537 206.618  1.00 36.30           C  
ATOM   1433  C   ALA A 197     145.343 133.539 205.471  1.00 36.30           C  
ATOM   1434  O   ALA A 197     145.011 132.361 205.635  1.00 36.30           O  
ATOM   1435  CB  ALA A 197     146.066 134.079 207.820  1.00 36.30           C  
ATOM   1436  N   ILE A 198     145.800 134.009 204.315  1.00 38.53           N  
ATOM   1437  CA  ILE A 198     146.012 133.157 203.151  1.00 38.53           C  
ATOM   1438  C   ILE A 198     147.510 132.937 202.986  1.00 38.53           C  
ATOM   1439  O   ILE A 198     148.273 133.895 202.810  1.00 38.53           O  
ATOM   1440  CB  ILE A 198     145.402 133.770 201.879  1.00 38.53           C  
ATOM   1441  CG1 ILE A 198     143.897 134.000 202.044  1.00 38.53           C  
ATOM   1442  CG2 ILE A 198     145.690 132.890 200.671  1.00 38.53           C  
ATOM   1443  CD1 ILE A 198     143.531 135.443 202.300  1.00 38.53           C  
ATOM   1444  N   GLY A 199     147.933 131.676 203.047  1.00 41.80           N  
ATOM   1445  CA  GLY A 199     149.304 131.299 202.758  1.00 41.80           C  
ATOM   1446  C   GLY A 199     150.371 131.818 203.702  1.00 41.80           C  
ATOM   1447  O   GLY A 199     151.562 131.741 203.386  1.00 41.80           O  
ATOM   1448  N   GLN A 200     149.976 132.342 204.856  1.00 47.70           N  
ATOM   1449  CA  GLN A 200     150.965 132.779 205.828  1.00 47.70           C  
ATOM   1450  C   GLN A 200     151.565 131.593 206.574  1.00 47.70           C  
ATOM   1451  O   GLN A 200     151.012 130.490 206.600  1.00 47.70           O  
ATOM   1452  CB  GLN A 200     150.355 133.767 206.822  1.00 47.70           C  
ATOM   1453  CG  GLN A 200     149.913 135.075 206.203  1.00 47.70           C  
ATOM   1454  CD  GLN A 200     151.079 135.847 205.611  1.00 47.70           C  
ATOM   1455  NE2 GLN A 200     151.783 136.590 206.456  1.00 47.70           N  
ATOM   1456  OE1 GLN A 200     151.352 135.767 204.415  1.00 47.70           O  
ATOM   1457  N   LYS A 201     152.723 131.839 207.176  1.00 50.00           N  
ATOM   1458  CA  LYS A 201     153.370 130.832 208.000  1.00 50.00           C  
ATOM   1459  C   LYS A 201     152.505 130.518 209.214  1.00 50.00           C  
ATOM   1460  O   LYS A 201     151.930 131.417 209.835  1.00 50.00           O  
ATOM   1461  CB  LYS A 201     154.747 131.327 208.441  1.00 50.00           C  
ATOM   1462  CG  LYS A 201     155.668 131.680 207.284  1.00 50.00           C  
ATOM   1463  CD  LYS A 201     157.081 131.973 207.757  1.00 50.00           C  
ATOM   1464  CE  LYS A 201     157.155 133.320 208.457  1.00 50.00           C  
ATOM   1465  NZ  LYS A 201     156.924 134.448 207.512  1.00 50.00           N1+
ATOM   1466  N   ALA A 202     152.412 129.230 209.550  1.00 49.98           N  
ATOM   1467  CA  ALA A 202     151.582 128.821 210.680  1.00 49.98           C  
ATOM   1468  C   ALA A 202     152.043 129.465 211.984  1.00 49.98           C  
ATOM   1469  O   ALA A 202     151.213 129.782 212.845  1.00 49.98           O  
ATOM   1470  CB  ALA A 202     151.579 127.297 210.798  1.00 49.98           C  
ATOM   1471  N   SER A 203     153.352 129.688 212.141  1.00 52.74           N  
ATOM   1472  CA  SER A 203     153.849 130.339 213.350  1.00 52.74           C  
ATOM   1473  C   SER A 203     153.366 131.783 213.448  1.00 52.74           C  
ATOM   1474  O   SER A 203     152.972 132.235 214.528  1.00 52.74           O  
ATOM   1475  CB  SER A 203     155.376 130.278 213.394  1.00 52.74           C  
ATOM   1476  OG  SER A 203     155.943 130.913 212.262  1.00 52.74           O  
ATOM   1477  N   THR A 204     153.402 132.528 212.340  1.00 51.59           N  
ATOM   1478  CA  THR A 204     152.918 133.906 212.371  1.00 51.59           C  
ATOM   1479  C   THR A 204     151.428 133.963 212.682  1.00 51.59           C  
ATOM   1480  O   THR A 204     150.972 134.848 213.414  1.00 51.59           O  
ATOM   1481  CB  THR A 204     153.216 134.603 211.044  1.00 51.59           C  
ATOM   1482  CG2 THR A 204     154.692 134.954 210.953  1.00 51.59           C  
ATOM   1483  OG1 THR A 204     152.865 133.738 209.957  1.00 51.59           O  
ATOM   1484  N   ILE A 205     150.649 133.033 212.124  1.00 50.30           N  
ATOM   1485  CA  ILE A 205     149.216 132.984 212.410  1.00 50.30           C  
ATOM   1486  C   ILE A 205     148.978 132.692 213.887  1.00 50.30           C  
ATOM   1487  O   ILE A 205     148.143 133.331 214.540  1.00 50.30           O  
ATOM   1488  CB  ILE A 205     148.524 131.948 211.506  1.00 50.30           C  
ATOM   1489  CG1 ILE A 205     148.540 132.422 210.053  1.00 50.30           C  
ATOM   1490  CG2 ILE A 205     147.101 131.699 211.970  1.00 50.30           C  
ATOM   1491  CD1 ILE A 205     148.502 131.301 209.044  1.00 50.30           C  
ATOM   1492  N   SER A 206     149.714 131.722 214.436  1.00 55.49           N  
ATOM   1493  CA  SER A 206     149.604 131.429 215.862  1.00 55.49           C  
ATOM   1494  C   SER A 206     149.957 132.652 216.702  1.00 55.49           C  
ATOM   1495  O   SER A 206     149.274 132.961 217.689  1.00 55.49           O  
ATOM   1496  CB  SER A 206     150.508 130.249 216.218  1.00 55.49           C  
ATOM   1497  OG  SER A 206     150.386 129.906 217.587  1.00 55.49           O  
ATOM   1498  N   ASN A 207     151.018 133.367 216.320  1.00 57.62           N  
ATOM   1499  CA  ASN A 207     151.435 134.548 217.070  1.00 57.62           C  
ATOM   1500  C   ASN A 207     150.385 135.653 217.014  1.00 57.62           C  
ATOM   1501  O   ASN A 207     150.119 136.313 218.025  1.00 57.62           O  
ATOM   1502  CB  ASN A 207     152.777 135.057 216.544  1.00 57.62           C  
ATOM   1503  CG  ASN A 207     153.446 136.018 217.502  1.00 57.62           C  
ATOM   1504  ND2 ASN A 207     153.787 137.200 217.004  1.00 57.62           N  
ATOM   1505  OD1 ASN A 207     153.652 135.706 218.676  1.00 57.62           O  
ATOM   1506  N   VAL A 208     149.790 135.884 215.841  1.00 54.45           N  
ATOM   1507  CA  VAL A 208     148.767 136.920 215.731  1.00 54.45           C  
ATOM   1508  C   VAL A 208     147.521 136.538 216.520  1.00 54.45           C  
ATOM   1509  O   VAL A 208     146.864 137.404 217.111  1.00 54.45           O  
ATOM   1510  CB  VAL A 208     148.440 137.202 214.253  1.00 54.45           C  
ATOM   1511  CG1 VAL A 208     147.306 138.210 214.147  1.00 54.45           C  
ATOM   1512  CG2 VAL A 208     149.681 137.720 213.538  1.00 54.45           C  
ATOM   1513  N   VAL A 209     147.172 135.249 216.555  1.00 57.46           N  
ATOM   1514  CA  VAL A 209     146.072 134.813 217.414  1.00 57.46           C  
ATOM   1515  C   VAL A 209     146.406 135.073 218.877  1.00 57.46           C  
ATOM   1516  O   VAL A 209     145.550 135.507 219.659  1.00 57.46           O  
ATOM   1517  CB  VAL A 209     145.741 133.329 217.162  1.00 57.46           C  
ATOM   1518  CG1 VAL A 209     144.675 132.852 218.136  1.00 57.46           C  
ATOM   1519  CG2 VAL A 209     145.256 133.138 215.740  1.00 57.46           C  
ATOM   1520  N   ARG A 210     147.655 134.816 219.270  1.00 61.03           N  
ATOM   1521  CA  ARG A 210     148.060 135.057 220.653  1.00 61.03           C  
ATOM   1522  C   ARG A 210     148.011 136.544 221.000  1.00 61.03           C  
ATOM   1523  O   ARG A 210     147.634 136.915 222.118  1.00 61.03           O  
ATOM   1524  CB  ARG A 210     149.450 134.463 220.889  1.00 61.03           C  
ATOM   1525  CG  ARG A 210     150.076 134.765 222.238  1.00 61.03           C  
ATOM   1526  CD  ARG A 210     151.265 133.839 222.481  1.00 61.03           C  
ATOM   1527  NE  ARG A 210     152.204 133.838 221.365  1.00 61.03           N  
ATOM   1528  CZ  ARG A 210     152.501 132.764 220.647  1.00 61.03           C  
ATOM   1529  NH1 ARG A 210     151.917 131.599 220.871  1.00 61.03           N1+
ATOM   1530  NH2 ARG A 210     153.396 132.865 219.667  1.00 61.03           N  
ATOM   1531  N   LYS A 211     148.369 137.412 220.050  1.00 59.92           N  
ATOM   1532  CA  LYS A 211     148.278 138.851 220.296  1.00 59.92           C  
ATOM   1533  C   LYS A 211     146.832 139.336 220.322  1.00 59.92           C  
ATOM   1534  O   LYS A 211     146.495 140.245 221.090  1.00 59.92           O  
ATOM   1535  CB  LYS A 211     149.098 139.627 219.266  1.00 59.92           C  
ATOM   1536  CG  LYS A 211     150.586 139.523 219.509  1.00 59.92           C  
ATOM   1537  CD  LYS A 211     150.931 140.348 220.742  1.00 59.92           C  
ATOM   1538  CE  LYS A 211     152.339 140.101 221.242  1.00 59.92           C  
ATOM   1539  NZ  LYS A 211     152.512 140.643 222.620  1.00 59.92           N1+
ATOM   1540  N   LEU A 212     145.963 138.755 219.490  1.00 60.21           N  
ATOM   1541  CA  LEU A 212     144.544 139.090 219.563  1.00 60.21           C  
ATOM   1542  C   LEU A 212     143.950 138.661 220.899  1.00 60.21           C  
ATOM   1543  O   LEU A 212     143.115 139.371 221.474  1.00 60.21           O  
ATOM   1544  CB  LEU A 212     143.780 138.446 218.405  1.00 60.21           C  
ATOM   1545  CG  LEU A 212     143.448 139.327 217.197  1.00 60.21           C  
ATOM   1546  CD1 LEU A 212     144.672 140.095 216.723  1.00 60.21           C  
ATOM   1547  CD2 LEU A 212     142.851 138.495 216.068  1.00 60.21           C  
ATOM   1548  N   GLU A 213     144.370 137.498 221.405  1.00 64.31           N  
ATOM   1549  CA  GLU A 213     143.883 137.023 222.697  1.00 64.31           C  
ATOM   1550  C   GLU A 213     144.438 137.859 223.845  1.00 64.31           C  
ATOM   1551  O   GLU A 213     143.752 138.072 224.852  1.00 64.31           O  
ATOM   1552  CB  GLU A 213     144.248 135.549 222.880  1.00 64.31           C  
ATOM   1553  CG  GLU A 213     143.595 134.882 224.080  1.00 64.31           C  
ATOM   1554  CD  GLU A 213     143.628 133.369 223.987  1.00 64.31           C  
ATOM   1555  OE1 GLU A 213     144.683 132.815 223.607  1.00 64.31           O  
ATOM   1556  OE2 GLU A 213     142.590 132.736 224.277  1.00 64.31           O1-
ATOM   1557  N   GLU A 214     145.682 138.330 223.717  1.00 64.76           N  
ATOM   1558  CA  GLU A 214     146.301 139.121 224.777  1.00 64.76           C  
ATOM   1559  C   GLU A 214     145.530 140.415 225.024  1.00 64.76           C  
ATOM   1560  O   GLU A 214     145.243 140.772 226.172  1.00 64.76           O  
ATOM   1561  CB  GLU A 214     147.756 139.422 224.412  1.00 64.76           C  
ATOM   1562  CG  GLU A 214     148.462 140.392 225.342  1.00 64.76           C  
ATOM   1563  CD  GLU A 214     149.943 140.515 225.033  1.00 64.76           C  
ATOM   1564  OE1 GLU A 214     150.543 139.518 224.578  1.00 64.76           O  
ATOM   1565  OE2 GLU A 214     150.506 141.608 225.246  1.00 64.76           O1-
ATOM   1566  N   HIS A 215     145.182 141.128 223.957  1.00 63.42           N  
ATOM   1567  CA  HIS A 215     144.481 142.399 224.079  1.00 63.42           C  
ATOM   1568  C   HIS A 215     142.972 142.240 224.194  1.00 63.42           C  
ATOM   1569  O   HIS A 215     142.261 143.249 224.205  1.00 63.42           O  
ATOM   1570  CB  HIS A 215     144.822 143.304 222.894  1.00 63.42           C  
ATOM   1571  CG  HIS A 215     146.262 143.704 222.837  1.00 63.42           C  
ATOM   1572  CD2 HIS A 215     146.876 144.872 223.143  1.00 63.42           C  
ATOM   1573  ND1 HIS A 215     147.257 142.845 222.426  1.00 63.42           N  
ATOM   1574  CE1 HIS A 215     148.423 143.464 222.481  1.00 63.42           C  
ATOM   1575  NE2 HIS A 215     148.219 144.696 222.912  1.00 63.42           N  
ATOM   1576  N   GLY A 216     142.467 141.010 224.270  1.00 57.59           N  
ATOM   1577  CA  GLY A 216     141.045 140.783 224.423  1.00 57.59           C  
ATOM   1578  C   GLY A 216     140.220 140.948 223.169  1.00 57.59           C  
ATOM   1579  O   GLY A 216     138.989 141.017 223.263  1.00 57.59           O  
ATOM   1580  N   ALA A 217     140.852 141.027 221.997  1.00 55.55           N  
ATOM   1581  CA  ALA A 217     140.103 141.145 220.752  1.00 55.55           C  
ATOM   1582  C   ALA A 217     139.604 139.797 220.249  1.00 55.55           C  
ATOM   1583  O   ALA A 217     138.660 139.754 219.452  1.00 55.55           O  
ATOM   1584  CB  ALA A 217     140.963 141.812 219.678  1.00 55.55           C  
ATOM   1585  N   LEU A 218     140.216 138.695 220.697  1.00 56.81           N  
ATOM   1586  CA  LEU A 218     139.918 137.390 220.112  1.00 56.81           C  
ATOM   1587  C   LEU A 218     138.465 136.985 220.321  1.00 56.81           C  
ATOM   1588  O   LEU A 218     137.876 136.331 219.453  1.00 56.81           O  
ATOM   1589  CB  LEU A 218     140.847 136.319 220.684  1.00 56.81           C  
ATOM   1590  CG  LEU A 218     140.696 134.958 219.995  1.00 56.81           C  
ATOM   1591  CD1 LEU A 218     141.125 135.043 218.535  1.00 56.81           C  
ATOM   1592  CD2 LEU A 218     141.471 133.872 220.720  1.00 56.81           C  
ATOM   1593  N   ALA A 219     137.864 137.371 221.447  1.00 56.28           N  
ATOM   1594  CA  ALA A 219     136.472 137.021 221.696  1.00 56.28           C  
ATOM   1595  C   ALA A 219     135.522 137.674 220.704  1.00 56.28           C  
ATOM   1596  O   ALA A 219     134.355 137.276 220.635  1.00 56.28           O  
ATOM   1597  CB  ALA A 219     136.074 137.410 223.121  1.00 56.28           C  
ATOM   1598  N   ASN A 220     135.999 138.652 219.935  1.00 53.08           N  
ATOM   1599  CA  ASN A 220     135.189 139.389 218.979  1.00 53.08           C  
ATOM   1600  C   ASN A 220     135.595 139.124 217.534  1.00 53.08           C  
ATOM   1601  O   ASN A 220     135.030 139.739 216.623  1.00 53.08           O  
ATOM   1602  CB  ASN A 220     135.271 140.891 219.295  1.00 53.08           C  
ATOM   1603  CG  ASN A 220     134.231 141.708 218.554  1.00 53.08           C  
ATOM   1604  ND2 ASN A 220     134.694 142.625 217.714  1.00 53.08           N  
ATOM   1605  OD1 ASN A 220     133.029 141.525 218.740  1.00 53.08           O  
ATOM   1606  N   THR A 221     136.541 138.217 217.292  1.00 49.52           N  
ATOM   1607  CA  THR A 221     137.034 137.947 215.949  1.00 49.52           C  
ATOM   1608  C   THR A 221     136.774 136.501 215.547  1.00 49.52           C  
ATOM   1609  O   THR A 221     136.714 135.601 216.390  1.00 49.52           O  
ATOM   1610  CB  THR A 221     138.539 138.222 215.829  1.00 49.52           C  
ATOM   1611  CG2 THR A 221     138.822 139.686 216.059  1.00 49.52           C  
ATOM   1612  OG1 THR A 221     139.247 137.455 216.809  1.00 49.52           O  
ATOM   1613  N   ILE A 222     136.613 136.297 214.240  1.00 42.58           N  
ATOM   1614  CA  ILE A 222     136.708 134.982 213.617  1.00 42.58           C  
ATOM   1615  C   ILE A 222     138.008 134.940 212.827  1.00 42.58           C  
ATOM   1616  O   ILE A 222     138.284 135.843 212.028  1.00 42.58           O  
ATOM   1617  CB  ILE A 222     135.506 134.700 212.699  1.00 42.58           C  
ATOM   1618  CG1 ILE A 222     134.192 134.924 213.445  1.00 42.58           C  
ATOM   1619  CG2 ILE A 222     135.573 133.276 212.166  1.00 42.58           C  
ATOM   1620  CD1 ILE A 222     132.976 134.913 212.544  1.00 42.58           C  
ATOM   1621  N   VAL A 223     138.811 133.904 213.048  1.00 38.22           N  
ATOM   1622  CA  VAL A 223     140.098 133.760 212.375  1.00 38.22           C  
ATOM   1623  C   VAL A 223     140.003 132.582 211.416  1.00 38.22           C  
ATOM   1624  O   VAL A 223     139.835 131.434 211.845  1.00 38.22           O  
ATOM   1625  CB  VAL A 223     141.248 133.575 213.378  1.00 38.22           C  
ATOM   1626  CG1 VAL A 223     142.556 133.307 212.641  1.00 38.22           C  
ATOM   1627  CG2 VAL A 223     141.372 134.801 214.268  1.00 38.22           C  
ATOM   1628  N   VAL A 224     140.116 132.867 210.121  1.00 36.58           N  
ATOM   1629  CA  VAL A 224     140.068 131.859 209.067  1.00 36.58           C  
ATOM   1630  C   VAL A 224     141.486 131.657 208.555  1.00 36.58           C  
ATOM   1631  O   VAL A 224     142.182 132.631 208.246  1.00 36.58           O  
ATOM   1632  CB  VAL A 224     139.118 132.275 207.930  1.00 36.58           C  
ATOM   1633  CG1 VAL A 224     139.143 131.248 206.808  1.00 36.58           C  
ATOM   1634  CG2 VAL A 224     137.705 132.450 208.458  1.00 36.58           C  
ATOM   1635  N   VAL A 225     141.917 130.399 208.472  1.00 40.54           N  
ATOM   1636  CA  VAL A 225     143.323 130.067 208.275  1.00 40.54           C  
ATOM   1637  C   VAL A 225     143.476 129.166 207.059  1.00 40.54           C  
ATOM   1638  O   VAL A 225     142.746 128.179 206.913  1.00 40.54           O  
ATOM   1639  CB  VAL A 225     143.921 129.388 209.521  1.00 40.54           C  
ATOM   1640  CG1 VAL A 225     145.371 129.013 209.278  1.00 40.54           C  
ATOM   1641  CG2 VAL A 225     143.801 130.302 210.722  1.00 40.54           C  
ATOM   1642  N   ALA A 226     144.419 129.517 206.185  1.00 41.25           N  
ATOM   1643  CA  ALA A 226     144.932 128.627 205.143  1.00 41.25           C  
ATOM   1644  C   ALA A 226     146.449 128.802 205.130  1.00 41.25           C  
ATOM   1645  O   ALA A 226     146.959 129.771 204.561  1.00 41.25           O  
ATOM   1646  CB  ALA A 226     144.318 128.941 203.783  1.00 41.25           C  
ATOM   1647  N   THR A 227     147.166 127.874 205.761  1.00 42.69           N  
ATOM   1648  CA  THR A 227     148.602 128.031 205.933  1.00 42.69           C  
ATOM   1649  C   THR A 227     149.345 127.775 204.622  1.00 42.69           C  
ATOM   1650  O   THR A 227     148.792 127.257 203.649  1.00 42.69           O  
ATOM   1651  CB  THR A 227     149.128 127.098 207.028  1.00 42.69           C  
ATOM   1652  CG2 THR A 227     148.433 127.376 208.350  1.00 42.69           C  
ATOM   1653  OG1 THR A 227     148.911 125.734 206.650  1.00 42.69           O  
ATOM   1654  N   ALA A 228     150.627 128.153 204.614  1.00 42.22           N  
ATOM   1655  CA  ALA A 228     151.435 128.101 203.399  1.00 42.22           C  
ATOM   1656  C   ALA A 228     151.580 126.691 202.839  1.00 42.22           C  
ATOM   1657  O   ALA A 228     151.875 126.540 201.649  1.00 42.22           O  
ATOM   1658  CB  ALA A 228     152.819 128.695 203.663  1.00 42.22           C  
ATOM   1659  N   SER A 229     151.392 125.658 203.660  1.00 44.40           N  
ATOM   1660  CA  SER A 229     151.555 124.283 203.208  1.00 44.40           C  
ATOM   1661  C   SER A 229     150.250 123.622 202.781  1.00 44.40           C  
ATOM   1662  O   SER A 229     150.290 122.523 202.218  1.00 44.40           O  
ATOM   1663  CB  SER A 229     152.210 123.440 204.308  1.00 44.40           C  
ATOM   1664  OG  SER A 229     151.427 123.444 205.489  1.00 44.40           O  
ATOM   1665  N   GLU A 230     149.106 124.254 203.030  1.00 45.64           N  
ATOM   1666  CA  GLU A 230     147.829 123.643 202.693  1.00 45.64           C  
ATOM   1667  C   GLU A 230     147.508 123.843 201.213  1.00 45.64           C  
ATOM   1668  O   GLU A 230     148.034 124.741 200.551  1.00 45.64           O  
ATOM   1669  CB  GLU A 230     146.712 124.207 203.575  1.00 45.64           C  
ATOM   1670  CG  GLU A 230     146.717 123.632 204.986  1.00 45.64           C  
ATOM   1671  CD  GLU A 230     145.766 124.349 205.928  1.00 45.64           C  
ATOM   1672  OE1 GLU A 230     146.100 125.466 206.376  1.00 45.64           O  
ATOM   1673  OE2 GLU A 230     144.689 123.788 206.231  1.00 45.64           O1-
ATOM   1674  N   SER A 231     146.629 122.978 200.702  1.00 41.96           N  
ATOM   1675  CA  SER A 231     146.379 122.885 199.268  1.00 41.96           C  
ATOM   1676  C   SER A 231     145.961 124.231 198.685  1.00 41.96           C  
ATOM   1677  O   SER A 231     145.266 125.019 199.331  1.00 41.96           O  
ATOM   1678  CB  SER A 231     145.301 121.834 198.988  1.00 41.96           C  
ATOM   1679  OG  SER A 231     145.005 121.760 197.604  1.00 41.96           O  
ATOM   1680  N   ALA A 232     146.409 124.489 197.451  1.00 41.03           N  
ATOM   1681  CA  ALA A 232     146.115 125.756 196.788  1.00 41.03           C  
ATOM   1682  C   ALA A 232     144.617 126.003 196.661  1.00 41.03           C  
ATOM   1683  O   ALA A 232     144.181 127.158 196.647  1.00 41.03           O  
ATOM   1684  CB  ALA A 232     146.776 125.791 195.409  1.00 41.03           C  
ATOM   1685  N   ALA A 233     143.818 124.937 196.560  1.00 39.42           N  
ATOM   1686  CA  ALA A 233     142.368 125.100 196.493  1.00 39.42           C  
ATOM   1687  C   ALA A 233     141.834 125.760 197.759  1.00 39.42           C  
ATOM   1688  O   ALA A 233     140.998 126.670 197.697  1.00 39.42           O  
ATOM   1689  CB  ALA A 233     141.699 123.744 196.263  1.00 39.42           C  
ATOM   1690  N   LEU A 234     142.310 125.307 198.923  1.00 39.82           N  
ATOM   1691  CA  LEU A 234     141.867 125.888 200.187  1.00 39.82           C  
ATOM   1692  C   LEU A 234     142.297 127.345 200.305  1.00 39.82           C  
ATOM   1693  O   LEU A 234     141.527 128.191 200.773  1.00 39.82           O  
ATOM   1694  CB  LEU A 234     142.413 125.073 201.360  1.00 39.82           C  
ATOM   1695  CG  LEU A 234     141.920 123.628 201.495  1.00 39.82           C  
ATOM   1696  CD1 LEU A 234     142.834 122.838 202.418  1.00 39.82           C  
ATOM   1697  CD2 LEU A 234     140.478 123.558 201.973  1.00 39.82           C  
ATOM   1698  N   GLN A 235     143.531 127.650 199.898  1.00 37.83           N  
ATOM   1699  CA  GLN A 235     144.019 129.026 199.925  1.00 37.83           C  
ATOM   1700  C   GLN A 235     143.170 129.918 199.028  1.00 37.83           C  
ATOM   1701  O   GLN A 235     142.815 131.043 199.396  1.00 37.83           O  
ATOM   1702  CB  GLN A 235     145.480 129.054 199.474  1.00 37.83           C  
ATOM   1703  CG  GLN A 235     146.453 128.429 200.458  1.00 37.83           C  
ATOM   1704  CD  GLN A 235     147.891 128.515 199.989  1.00 37.83           C  
ATOM   1705  NE2 GLN A 235     148.763 127.741 200.618  1.00 37.83           N  
ATOM   1706  OE1 GLN A 235     148.213 129.261 199.065  1.00 37.83           O  
ATOM   1707  N   TYR A 236     142.843 129.417 197.835  1.00 39.53           N  
ATOM   1708  CA  TYR A 236     142.018 130.150 196.880  1.00 39.53           C  
ATOM   1709  C   TYR A 236     140.613 130.396 197.424  1.00 39.53           C  
ATOM   1710  O   TYR A 236     140.056 131.487 197.252  1.00 39.53           O  
ATOM   1711  CB  TYR A 236     142.011 129.363 195.562  1.00 39.53           C  
ATOM   1712  CG  TYR A 236     140.795 129.429 194.650  1.00 39.53           C  
ATOM   1713  CD1 TYR A 236     140.169 130.630 194.333  1.00 39.53           C  
ATOM   1714  CD2 TYR A 236     140.302 128.267 194.071  1.00 39.53           C  
ATOM   1715  CE1 TYR A 236     139.080 130.660 193.477  1.00 39.53           C  
ATOM   1716  CE2 TYR A 236     139.213 128.288 193.227  1.00 39.53           C  
ATOM   1717  CZ  TYR A 236     138.607 129.484 192.929  1.00 39.53           C  
ATOM   1718  OH  TYR A 236     137.512 129.492 192.097  1.00 39.53           O  
ATOM   1719  N   LEU A 237     140.025 129.402 198.093  1.00 34.90           N  
ATOM   1720  CA  LEU A 237     138.652 129.533 198.576  1.00 34.90           C  
ATOM   1721  C   LEU A 237     138.522 130.146 199.971  1.00 34.90           C  
ATOM   1722  O   LEU A 237     137.398 130.443 200.388  1.00 34.90           O  
ATOM   1723  CB  LEU A 237     137.954 128.176 198.539  1.00 34.90           C  
ATOM   1724  CG  LEU A 237     137.821 127.661 197.105  1.00 34.90           C  
ATOM   1725  CD1 LEU A 237     137.348 126.225 197.056  1.00 34.90           C  
ATOM   1726  CD2 LEU A 237     136.888 128.561 196.302  1.00 34.90           C  
ATOM   1727  N   ALA A 238     139.622 130.345 200.700  1.00 36.77           N  
ATOM   1728  CA  ALA A 238     139.549 130.927 202.042  1.00 36.77           C  
ATOM   1729  C   ALA A 238     138.863 132.295 202.110  1.00 36.77           C  
ATOM   1730  O   ALA A 238     137.946 132.476 202.932  1.00 36.77           O  
ATOM   1731  CB  ALA A 238     140.954 131.029 202.639  1.00 36.77           C  
ATOM   1732  N   PRO A 239     139.268 133.288 201.301  1.00 36.81           N  
ATOM   1733  CA  PRO A 239     138.652 134.615 201.446  1.00 36.81           C  
ATOM   1734  C   PRO A 239     137.170 134.635 201.125  1.00 36.81           C  
ATOM   1735  O   PRO A 239     136.437 135.425 201.729  1.00 36.81           O  
ATOM   1736  CB  PRO A 239     139.457 135.500 200.479  1.00 36.81           C  
ATOM   1737  CG  PRO A 239     139.941 134.577 199.450  1.00 36.81           C  
ATOM   1738  CD  PRO A 239     140.220 133.279 200.178  1.00 36.81           C  
ATOM   1739  N   TYR A 240     136.700 133.792 200.203  1.00 37.59           N  
ATOM   1740  CA  TYR A 240     135.267 133.730 199.932  1.00 37.59           C  
ATOM   1741  C   TYR A 240     134.490 133.202 201.137  1.00 37.59           C  
ATOM   1742  O   TYR A 240     133.399 133.699 201.446  1.00 37.59           O  
ATOM   1743  CB  TYR A 240     135.004 132.884 198.686  1.00 37.59           C  
ATOM   1744  CG  TYR A 240     135.653 133.412 197.425  1.00 37.59           C  
ATOM   1745  CD1 TYR A 240     135.142 134.532 196.781  1.00 37.59           C  
ATOM   1746  CD2 TYR A 240     136.778 132.805 196.886  1.00 37.59           C  
ATOM   1747  CE1 TYR A 240     135.709 135.012 195.621  1.00 37.59           C  
ATOM   1748  CE2 TYR A 240     137.367 133.293 195.731  1.00 37.59           C  
ATOM   1749  CZ  TYR A 240     136.824 134.396 195.103  1.00 37.59           C  
ATOM   1750  OH  TYR A 240     137.401 134.906 193.964  1.00 37.59           O  
ATOM   1751  N   ALA A 241     135.029 132.194 201.828  1.00 39.28           N  
ATOM   1752  CA  ALA A 241     134.377 131.705 203.042  1.00 39.28           C  
ATOM   1753  C   ALA A 241     134.339 132.784 204.120  1.00 39.28           C  
ATOM   1754  O   ALA A 241     133.307 132.985 204.784  1.00 39.28           O  
ATOM   1755  CB  ALA A 241     135.097 130.458 203.555  1.00 39.28           C  
ATOM   1756  N   GLY A 242     135.456 133.490 204.310  1.00 40.43           N  
ATOM   1757  CA  GLY A 242     135.451 134.598 205.254  1.00 40.43           C  
ATOM   1758  C   GLY A 242     134.435 135.663 204.885  1.00 40.43           C  
ATOM   1759  O   GLY A 242     133.757 136.226 205.753  1.00 40.43           O  
ATOM   1760  N   ALA A 243     134.321 135.958 203.587  1.00 42.91           N  
ATOM   1761  CA  ALA A 243     133.351 136.939 203.117  1.00 42.91           C  
ATOM   1762  C   ALA A 243     131.926 136.492 203.405  1.00 42.91           C  
ATOM   1763  O   ALA A 243     131.075 137.314 203.748  1.00 42.91           O  
ATOM   1764  CB  ALA A 243     133.546 137.196 201.623  1.00 42.91           C  
ATOM   1765  N   ALA A 244     131.638 135.197 203.244  1.00 43.67           N  
ATOM   1766  CA  ALA A 244     130.309 134.700 203.597  1.00 43.67           C  
ATOM   1767  C   ALA A 244     130.026 134.880 205.085  1.00 43.67           C  
ATOM   1768  O   ALA A 244     128.911 135.277 205.474  1.00 43.67           O  
ATOM   1769  CB  ALA A 244     130.176 133.228 203.204  1.00 43.67           C  
ATOM   1770  N   MET A 245     131.024 134.609 205.932  1.00 45.45           N  
ATOM   1771  CA  MET A 245     130.823 134.827 207.364  1.00 45.45           C  
ATOM   1772  C   MET A 245     130.541 136.297 207.663  1.00 45.45           C  
ATOM   1773  O   MET A 245     129.685 136.612 208.497  1.00 45.45           O  
ATOM   1774  CB  MET A 245     132.026 134.324 208.163  1.00 45.45           C  
ATOM   1775  CG  MET A 245     132.276 132.834 208.021  1.00 45.45           C  
ATOM   1776  SD  MET A 245     133.845 132.287 208.719  1.00 45.45           S  
ATOM   1777  CE  MET A 245     133.853 130.579 208.183  1.00 45.45           C  
ATOM   1778  N   GLY A 246     131.245 137.207 206.988  1.00 46.78           N  
ATOM   1779  CA  GLY A 246     130.925 138.624 207.126  1.00 46.78           C  
ATOM   1780  C   GLY A 246     129.533 138.965 206.621  1.00 46.78           C  
ATOM   1781  O   GLY A 246     128.834 139.812 207.196  1.00 46.78           O  
ATOM   1782  N   GLU A 247     129.119 138.324 205.525  1.00 51.74           N  
ATOM   1783  CA  GLU A 247     127.797 138.565 204.961  1.00 51.74           C  
ATOM   1784  C   GLU A 247     126.692 138.173 205.925  1.00 51.74           C  
ATOM   1785  O   GLU A 247     125.599 138.743 205.867  1.00 51.74           O  
ATOM   1786  CB  GLU A 247     127.628 137.806 203.647  1.00 51.74           C  
ATOM   1787  CG  GLU A 247     128.401 138.387 202.488  1.00 51.74           C  
ATOM   1788  CD  GLU A 247     127.945 137.820 201.162  1.00 51.74           C  
ATOM   1789  OE1 GLU A 247     128.384 136.705 200.814  1.00 51.74           O  
ATOM   1790  OE2 GLU A 247     127.158 138.496 200.463  1.00 51.74           O1-
ATOM   1791  N   TYR A 248     126.940 137.191 206.795  1.00 52.79           N  
ATOM   1792  CA  TYR A 248     125.944 136.888 207.826  1.00 52.79           C  
ATOM   1793  C   TYR A 248     125.560 138.147 208.602  1.00 52.79           C  
ATOM   1794  O   TYR A 248     124.378 138.519 208.673  1.00 52.79           O  
ATOM   1795  CB  TYR A 248     126.465 135.817 208.788  1.00 52.79           C  
ATOM   1796  CG  TYR A 248     125.442 135.383 209.824  1.00 52.79           C  
ATOM   1797  CD1 TYR A 248     125.308 136.073 211.027  1.00 52.79           C  
ATOM   1798  CD2 TYR A 248     124.607 134.298 209.600  1.00 52.79           C  
ATOM   1799  CE1 TYR A 248     124.370 135.699 211.969  1.00 52.79           C  
ATOM   1800  CE2 TYR A 248     123.673 133.908 210.546  1.00 52.79           C  
ATOM   1801  CZ  TYR A 248     123.558 134.616 211.725  1.00 52.79           C  
ATOM   1802  OH  TYR A 248     122.639 134.226 212.670  1.00 52.79           O  
ATOM   1803  N   PHE A 249     126.557 138.843 209.148  1.00 51.93           N  
ATOM   1804  CA  PHE A 249     126.282 140.040 209.934  1.00 51.93           C  
ATOM   1805  C   PHE A 249     125.775 141.177 209.062  1.00 51.93           C  
ATOM   1806  O   PHE A 249     124.897 141.940 209.484  1.00 51.93           O  
ATOM   1807  CB  PHE A 249     127.532 140.461 210.703  1.00 51.93           C  
ATOM   1808  CG  PHE A 249     128.062 139.400 211.617  1.00 51.93           C  
ATOM   1809  CD1 PHE A 249     127.426 139.122 212.816  1.00 51.93           C  
ATOM   1810  CD2 PHE A 249     129.192 138.676 211.279  1.00 51.93           C  
ATOM   1811  CE1 PHE A 249     127.908 138.148 213.662  1.00 51.93           C  
ATOM   1812  CE2 PHE A 249     129.680 137.701 212.118  1.00 51.93           C  
ATOM   1813  CZ  PHE A 249     129.039 137.435 213.311  1.00 51.93           C  
ATOM   1814  N   ARG A 250     126.322 141.321 207.851  1.00 50.54           N  
ATOM   1815  CA  ARG A 250     125.824 142.366 206.960  1.00 50.54           C  
ATOM   1816  C   ARG A 250     124.329 142.203 206.700  1.00 50.54           C  
ATOM   1817  O   ARG A 250     123.559 143.165 206.802  1.00 50.54           O  
ATOM   1818  CB  ARG A 250     126.592 142.366 205.640  1.00 50.54           C  
ATOM   1819  CG  ARG A 250     126.350 143.618 204.805  1.00 50.54           C  
ATOM   1820  CD  ARG A 250     126.756 143.387 203.365  1.00 50.54           C  
ATOM   1821  NE  ARG A 250     125.876 142.399 202.756  1.00 50.54           N  
ATOM   1822  CZ  ARG A 250     126.254 141.522 201.839  1.00 50.54           C  
ATOM   1823  NH1 ARG A 250     127.399 141.652 201.189  1.00 50.54           N1+
ATOM   1824  NH2 ARG A 250     125.426 140.535 201.507  1.00 50.54           N  
ATOM   1825  N   ASP A 251     123.896 140.982 206.377  1.00 54.59           N  
ATOM   1826  CA  ASP A 251     122.501 140.757 206.017  1.00 54.59           C  
ATOM   1827  C   ASP A 251     121.582 140.804 207.230  1.00 54.59           C  
ATOM   1828  O   ASP A 251     120.416 141.194 207.099  1.00 54.59           O  
ATOM   1829  CB  ASP A 251     122.362 139.426 205.279  1.00 54.59           C  
ATOM   1830  CG  ASP A 251     123.166 139.390 203.992  1.00 54.59           C  
ATOM   1831  OD1 ASP A 251     123.376 140.464 203.389  1.00 54.59           O  
ATOM   1832  OD2 ASP A 251     123.603 138.290 203.593  1.00 54.59           O1-
ATOM   1833  N   ARG A 252     122.066 140.407 208.411  1.00 54.43           N  
ATOM   1834  CA  ARG A 252     121.241 140.576 209.607  1.00 54.43           C  
ATOM   1835  C   ARG A 252     121.030 142.044 209.965  1.00 54.43           C  
ATOM   1836  O   ARG A 252     120.007 142.388 210.572  1.00 54.43           O  
ATOM   1837  CB  ARG A 252     121.839 139.803 210.782  1.00 54.43           C  
ATOM   1838  CG  ARG A 252     121.224 138.424 210.934  1.00 54.43           C  
ATOM   1839  CD  ARG A 252     121.616 137.485 209.814  1.00 54.43           C  
ATOM   1840  NE  ARG A 252     120.910 136.215 209.923  1.00 54.43           N  
ATOM   1841  CZ  ARG A 252     121.066 135.201 209.085  1.00 54.43           C  
ATOM   1842  NH1 ARG A 252     121.899 135.273 208.060  1.00 54.43           N1+
ATOM   1843  NH2 ARG A 252     120.362 134.089 209.277  1.00 54.43           N  
ATOM   1844  N   GLY A 253     121.955 142.917 209.599  1.00 51.89           N  
ATOM   1845  CA  GLY A 253     121.833 144.329 209.872  1.00 51.89           C  
ATOM   1846  C   GLY A 253     122.721 144.872 210.974  1.00 51.89           C  
ATOM   1847  O   GLY A 253     122.396 145.924 211.540  1.00 51.89           O  
ATOM   1848  N   GLU A 254     123.811 144.188 211.304  1.00 56.47           N  
ATOM   1849  CA  GLU A 254     124.837 144.682 212.205  1.00 56.47           C  
ATOM   1850  C   GLU A 254     126.158 144.766 211.446  1.00 56.47           C  
ATOM   1851  O   GLU A 254     126.272 144.310 210.305  1.00 56.47           O  
ATOM   1852  CB  GLU A 254     124.936 143.798 213.456  1.00 56.47           C  
ATOM   1853  CG  GLU A 254     125.219 142.335 213.185  1.00 56.47           C  
ATOM   1854  CD  GLU A 254     124.738 141.432 214.309  1.00 56.47           C  
ATOM   1855  OE1 GLU A 254     123.557 141.024 214.281  1.00 56.47           O  
ATOM   1856  OE2 GLU A 254     125.538 141.128 215.218  1.00 56.47           O1-
ATOM   1857  N   ASP A 255     127.166 145.357 212.080  1.00 54.58           N  
ATOM   1858  CA  ASP A 255     128.372 145.789 211.383  1.00 54.58           C  
ATOM   1859  C   ASP A 255     129.531 144.831 211.625  1.00 54.58           C  
ATOM   1860  O   ASP A 255     129.749 144.371 212.750  1.00 54.58           O  
ATOM   1861  CB  ASP A 255     128.765 147.204 211.812  1.00 54.58           C  
ATOM   1862  CG  ASP A 255     127.691 148.225 211.494  1.00 54.58           C  
ATOM   1863  OD1 ASP A 255     126.787 147.908 210.692  1.00 54.58           O  
ATOM   1864  OD2 ASP A 255     127.756 149.346 212.041  1.00 54.58           O1-
ATOM   1865  N   ALA A 256     130.272 144.537 210.555  1.00 47.04           N  
ATOM   1866  CA  ALA A 256     131.424 143.649 210.605  1.00 47.04           C  
ATOM   1867  C   ALA A 256     132.579 144.235 209.801  1.00 47.04           C  
ATOM   1868  O   ALA A 256     132.393 145.089 208.930  1.00 47.04           O  
ATOM   1869  CB  ALA A 256     131.080 142.250 210.078  1.00 47.04           C  
ATOM   1870  N   LEU A 257     133.786 143.765 210.117  1.00 39.84           N  
ATOM   1871  CA  LEU A 257     135.015 144.167 209.443  1.00 39.84           C  
ATOM   1872  C   LEU A 257     135.807 142.917 209.096  1.00 39.84           C  
ATOM   1873  O   LEU A 257     135.954 142.026 209.938  1.00 39.84           O  
ATOM   1874  CB  LEU A 257     135.855 145.094 210.330  1.00 39.84           C  
ATOM   1875  CG  LEU A 257     137.272 145.449 209.869  1.00 39.84           C  
ATOM   1876  CD1 LEU A 257     137.257 146.339 208.639  1.00 39.84           C  
ATOM   1877  CD2 LEU A 257     138.052 146.105 210.996  1.00 39.84           C  
ATOM   1878  N   ILE A 258     136.314 142.842 207.867  1.00 37.08           N  
ATOM   1879  CA  ILE A 258     137.060 141.675 207.408  1.00 37.08           C  
ATOM   1880  C   ILE A 258     138.399 142.118 206.833  1.00 37.08           C  
ATOM   1881  O   ILE A 258     138.465 143.066 206.040  1.00 37.08           O  
ATOM   1882  CB  ILE A 258     136.260 140.849 206.384  1.00 37.08           C  
ATOM   1883  CG1 ILE A 258     137.021 139.568 206.036  1.00 37.08           C  
ATOM   1884  CG2 ILE A 258     135.920 141.670 205.148  1.00 37.08           C  
ATOM   1885  CD1 ILE A 258     136.136 138.480 205.502  1.00 37.08           C  
ATOM   1886  N   ILE A 259     139.465 141.443 207.254  1.00 35.40           N  
ATOM   1887  CA  ILE A 259     140.803 141.630 206.705  1.00 35.40           C  
ATOM   1888  C   ILE A 259     141.152 140.411 205.864  1.00 35.40           C  
ATOM   1889  O   ILE A 259     141.051 139.272 206.336  1.00 35.40           O  
ATOM   1890  CB  ILE A 259     141.852 141.849 207.815  1.00 35.40           C  
ATOM   1891  CG1 ILE A 259     141.788 143.260 208.430  1.00 35.40           C  
ATOM   1892  CG2 ILE A 259     143.255 141.559 207.302  1.00 35.40           C  
ATOM   1893  CD1 ILE A 259     140.475 143.682 209.040  1.00 35.40           C  
ATOM   1894  N   TYR A 260     141.551 140.643 204.616  1.00 37.37           N  
ATOM   1895  CA  TYR A 260     142.122 139.603 203.770  1.00 37.37           C  
ATOM   1896  C   TYR A 260     143.625 139.839 203.704  1.00 37.37           C  
ATOM   1897  O   TYR A 260     144.069 140.865 203.180  1.00 37.37           O  
ATOM   1898  CB  TYR A 260     141.528 139.620 202.361  1.00 37.37           C  
ATOM   1899  CG  TYR A 260     140.018 139.612 202.276  1.00 37.37           C  
ATOM   1900  CD1 TYR A 260     139.285 138.469 202.567  1.00 37.37           C  
ATOM   1901  CD2 TYR A 260     139.330 140.743 201.861  1.00 37.37           C  
ATOM   1902  CE1 TYR A 260     137.904 138.468 202.482  1.00 37.37           C  
ATOM   1903  CE2 TYR A 260     137.955 140.748 201.763  1.00 37.37           C  
ATOM   1904  CZ  TYR A 260     137.247 139.610 202.078  1.00 37.37           C  
ATOM   1905  OH  TYR A 260     135.877 139.612 201.967  1.00 37.37           O  
ATOM   1906  N   ASP A 261     144.405 138.899 204.226  1.00 41.74           N  
ATOM   1907  CA  ASP A 261     145.854 139.052 204.255  1.00 41.74           C  
ATOM   1908  C   ASP A 261     146.453 138.426 203.001  1.00 41.74           C  
ATOM   1909  O   ASP A 261     146.276 137.227 202.756  1.00 41.74           O  
ATOM   1910  CB  ASP A 261     146.444 138.424 205.516  1.00 41.74           C  
ATOM   1911  CG  ASP A 261     147.686 139.150 206.000  1.00 41.74           C  
ATOM   1912  OD1 ASP A 261     148.553 139.473 205.160  1.00 41.74           O  
ATOM   1913  OD2 ASP A 261     147.786 139.421 207.216  1.00 41.74           O1-
ATOM   1914  N   ASP A 262     147.164 139.238 202.216  1.00 47.12           N  
ATOM   1915  CA  ASP A 262     147.872 138.797 201.014  1.00 47.12           C  
ATOM   1916  C   ASP A 262     146.912 138.183 199.989  1.00 47.12           C  
ATOM   1917  O   ASP A 262     146.921 136.980 199.714  1.00 47.12           O  
ATOM   1918  CB  ASP A 262     149.002 137.822 201.367  1.00 47.12           C  
ATOM   1919  CG  ASP A 262     150.274 138.533 201.783  1.00 47.12           C  
ATOM   1920  OD1 ASP A 262     150.331 139.774 201.648  1.00 47.12           O  
ATOM   1921  OD2 ASP A 262     151.218 137.854 202.236  1.00 47.12           O1-
ATOM   1922  N   LEU A 263     146.069 139.055 199.428  1.00 40.38           N  
ATOM   1923  CA  LEU A 263     145.335 138.671 198.229  1.00 40.38           C  
ATOM   1924  C   LEU A 263     146.269 138.368 197.068  1.00 40.38           C  
ATOM   1925  O   LEU A 263     145.857 137.683 196.125  1.00 40.38           O  
ATOM   1926  CB  LEU A 263     144.352 139.774 197.822  1.00 40.38           C  
ATOM   1927  CG  LEU A 263     143.077 139.935 198.649  1.00 40.38           C  
ATOM   1928  CD1 LEU A 263     142.120 140.905 197.978  1.00 40.38           C  
ATOM   1929  CD2 LEU A 263     142.408 138.593 198.872  1.00 40.38           C  
ATOM   1930  N   SER A 264     147.518 138.837 197.133  1.00 41.83           N  
ATOM   1931  CA  SER A 264     148.523 138.421 196.163  1.00 41.83           C  
ATOM   1932  C   SER A 264     148.739 136.913 196.215  1.00 41.83           C  
ATOM   1933  O   SER A 264     148.876 136.256 195.176  1.00 41.83           O  
ATOM   1934  CB  SER A 264     149.836 139.162 196.426  1.00 41.83           C  
ATOM   1935  OG  SER A 264     150.734 139.002 195.343  1.00 41.83           O  
ATOM   1936  N   LYS A 265     148.757 136.342 197.420  1.00 41.55           N  
ATOM   1937  CA  LYS A 265     148.937 134.902 197.561  1.00 41.55           C  
ATOM   1938  C   LYS A 265     147.702 134.123 197.121  1.00 41.55           C  
ATOM   1939  O   LYS A 265     147.836 133.026 196.564  1.00 41.55           O  
ATOM   1940  CB  LYS A 265     149.316 134.577 199.005  1.00 41.55           C  
ATOM   1941  CG  LYS A 265     150.735 135.018 199.335  1.00 41.55           C  
ATOM   1942  CD  LYS A 265     151.114 134.735 200.774  1.00 41.55           C  
ATOM   1943  CE  LYS A 265     152.575 135.088 201.012  1.00 41.55           C  
ATOM   1944  NZ  LYS A 265     152.762 135.936 202.221  1.00 41.55           N1+
ATOM   1945  N   GLN A 266     146.504 134.676 197.330  1.00 39.92           N  
ATOM   1946  CA  GLN A 266     145.310 134.075 196.742  1.00 39.92           C  
ATOM   1947  C   GLN A 266     145.391 134.079 195.220  1.00 39.92           C  
ATOM   1948  O   GLN A 266     145.006 133.101 194.565  1.00 39.92           O  
ATOM   1949  CB  GLN A 266     144.055 134.812 197.215  1.00 39.92           C  
ATOM   1950  CG  GLN A 266     142.759 134.059 196.943  1.00 39.92           C  
ATOM   1951  CD  GLN A 266     141.668 134.949 196.378  1.00 39.92           C  
ATOM   1952  NE2 GLN A 266     140.479 134.388 196.205  1.00 39.92           N  
ATOM   1953  OE1 GLN A 266     141.894 136.124 196.095  1.00 39.92           O  
ATOM   1954  N   ALA A 267     145.885 135.178 194.642  1.00 40.76           N  
ATOM   1955  CA  ALA A 267     146.082 135.238 193.198  1.00 40.76           C  
ATOM   1956  C   ALA A 267     147.082 134.187 192.733  1.00 40.76           C  
ATOM   1957  O   ALA A 267     146.887 133.553 191.691  1.00 40.76           O  
ATOM   1958  CB  ALA A 267     146.542 136.638 192.788  1.00 40.76           C  
ATOM   1959  N   VAL A 268     148.165 133.997 193.488  1.00 36.24           N  
ATOM   1960  CA  VAL A 268     149.165 132.994 193.119  1.00 36.24           C  
ATOM   1961  C   VAL A 268     148.563 131.592 193.169  1.00 36.24           C  
ATOM   1962  O   VAL A 268     148.805 130.759 192.283  1.00 36.24           O  
ATOM   1963  CB  VAL A 268     150.404 133.115 194.027  1.00 36.24           C  
ATOM   1964  CG1 VAL A 268     151.314 131.911 193.841  1.00 36.24           C  
ATOM   1965  CG2 VAL A 268     151.146 134.409 193.731  1.00 36.24           C  
ATOM   1966  N   ALA A 269     147.764 131.310 194.203  1.00 42.04           N  
ATOM   1967  CA  ALA A 269     147.105 130.009 194.296  1.00 42.04           C  
ATOM   1968  C   ALA A 269     146.141 129.792 193.134  1.00 42.04           C  
ATOM   1969  O   ALA A 269     146.105 128.703 192.535  1.00 42.04           O  
ATOM   1970  CB  ALA A 269     146.373 129.890 195.634  1.00 42.04           C  
ATOM   1971  N   TYR A 270     145.352 130.814 192.795  1.00 29.83           N  
ATOM   1972  CA  TYR A 270     144.435 130.665 191.672  1.00 29.83           C  
ATOM   1973  C   TYR A 270     145.192 130.485 190.365  1.00 29.83           C  
ATOM   1974  O   TYR A 270     144.730 129.766 189.475  1.00 29.83           O  
ATOM   1975  CB  TYR A 270     143.485 131.854 191.563  1.00 29.83           C  
ATOM   1976  CG  TYR A 270     142.383 131.594 190.561  1.00 29.83           C  
ATOM   1977  CD1 TYR A 270     141.478 130.558 190.753  1.00 29.83           C  
ATOM   1978  CD2 TYR A 270     142.276 132.350 189.403  1.00 29.83           C  
ATOM   1979  CE1 TYR A 270     140.478 130.305 189.839  1.00 29.83           C  
ATOM   1980  CE2 TYR A 270     141.280 132.102 188.480  1.00 29.83           C  
ATOM   1981  CZ  TYR A 270     140.384 131.078 188.704  1.00 29.83           C  
ATOM   1982  OH  TYR A 270     139.387 130.817 187.795  1.00 29.83           O  
ATOM   1983  N   ARG A 271     146.341 131.151 190.218  1.00 41.59           N  
ATOM   1984  CA  ARG A 271     147.157 130.947 189.025  1.00 41.59           C  
ATOM   1985  C   ARG A 271     147.665 129.516 188.950  1.00 41.59           C  
ATOM   1986  O   ARG A 271     147.727 128.929 187.864  1.00 41.59           O  
ATOM   1987  CB  ARG A 271     148.337 131.916 188.995  1.00 41.59           C  
ATOM   1988  CG  ARG A 271     149.159 131.804 187.715  1.00 41.59           C  
ATOM   1989  CD  ARG A 271     150.262 132.843 187.666  1.00 41.59           C  
ATOM   1990  NE  ARG A 271     151.261 132.594 188.698  1.00 41.59           N  
ATOM   1991  CZ  ARG A 271     152.222 133.444 189.033  1.00 41.59           C  
ATOM   1992  NH1 ARG A 271     152.262 134.671 188.542  1.00 41.59           N1+
ATOM   1993  NH2 ARG A 271     153.140 133.067 189.920  1.00 41.59           N  
ATOM   1994  N   GLN A 272     148.067 128.949 190.091  1.00 35.64           N  
ATOM   1995  CA  GLN A 272     148.472 127.546 190.101  1.00 35.64           C  
ATOM   1996  C   GLN A 272     147.339 126.659 189.603  1.00 35.64           C  
ATOM   1997  O   GLN A 272     147.526 125.827 188.704  1.00 35.64           O  
ATOM   1998  CB  GLN A 272     148.902 127.119 191.506  1.00 35.64           C  
ATOM   1999  CG  GLN A 272     149.328 125.656 191.580  1.00 35.64           C  
ATOM   2000  CD  GLN A 272     149.766 125.225 192.970  1.00 35.64           C  
ATOM   2001  NE2 GLN A 272     150.645 126.006 193.584  1.00 35.64           N  
ATOM   2002  OE1 GLN A 272     149.321 124.198 193.482  1.00 35.64           O  
ATOM   2003  N   ILE A 273     146.140 126.854 190.160  1.00 37.08           N  
ATOM   2004  CA  ILE A 273     144.992 126.051 189.743  1.00 37.08           C  
ATOM   2005  C   ILE A 273     144.712 126.241 188.255  1.00 37.08           C  
ATOM   2006  O   ILE A 273     144.427 125.278 187.532  1.00 37.08           O  
ATOM   2007  CB  ILE A 273     143.757 126.387 190.600  1.00 37.08           C  
ATOM   2008  CG1 ILE A 273     143.989 125.992 192.060  1.00 37.08           C  
ATOM   2009  CG2 ILE A 273     142.531 125.686 190.052  1.00 37.08           C  
ATOM   2010  CD1 ILE A 273     144.237 124.510 192.259  1.00 37.08           C  
ATOM   2011  N   SER A 274     144.798 127.483 187.773  1.00 38.17           N  
ATOM   2012  CA  SER A 274     144.460 127.777 186.384  1.00 38.17           C  
ATOM   2013  C   SER A 274     145.468 127.171 185.413  1.00 38.17           C  
ATOM   2014  O   SER A 274     145.080 126.615 184.379  1.00 38.17           O  
ATOM   2015  CB  SER A 274     144.365 129.289 186.184  1.00 38.17           C  
ATOM   2016  OG  SER A 274     143.948 129.603 184.868  1.00 38.17           O  
ATOM   2017  N   LEU A 275     146.767 127.278 185.716  1.00 39.37           N  
ATOM   2018  CA  LEU A 275     147.779 126.727 184.817  1.00 39.37           C  
ATOM   2019  C   LEU A 275     147.782 125.205 184.843  1.00 39.37           C  
ATOM   2020  O   LEU A 275     148.050 124.568 183.817  1.00 39.37           O  
ATOM   2021  CB  LEU A 275     149.166 127.272 185.161  1.00 39.37           C  
ATOM   2022  CG  LEU A 275     149.385 128.763 184.898  1.00 39.37           C  
ATOM   2023  CD1 LEU A 275     150.747 129.204 185.405  1.00 39.37           C  
ATOM   2024  CD2 LEU A 275     149.237 129.074 183.409  1.00 39.37           C  
ATOM   2025  N   LEU A 276     147.501 124.597 186.001  1.00 37.57           N  
ATOM   2026  CA  LEU A 276     147.371 123.142 186.022  1.00 37.57           C  
ATOM   2027  C   LEU A 276     146.215 122.670 185.150  1.00 37.57           C  
ATOM   2028  O   LEU A 276     146.255 121.554 184.619  1.00 37.57           O  
ATOM   2029  CB  LEU A 276     147.210 122.634 187.455  1.00 37.57           C  
ATOM   2030  CG  LEU A 276     148.445 122.831 188.336  1.00 37.57           C  
ATOM   2031  CD1 LEU A 276     148.135 122.572 189.801  1.00 37.57           C  
ATOM   2032  CD2 LEU A 276     149.582 121.941 187.860  1.00 37.57           C  
ATOM   2033  N   LEU A 277     145.186 123.499 184.981  1.00 40.40           N  
ATOM   2034  CA  LEU A 277     144.076 123.198 184.085  1.00 40.40           C  
ATOM   2035  C   LEU A 277     144.319 123.666 182.651  1.00 40.40           C  
ATOM   2036  O   LEU A 277     143.365 123.709 181.865  1.00 40.40           O  
ATOM   2037  CB  LEU A 277     142.782 123.812 184.624  1.00 40.40           C  
ATOM   2038  CG  LEU A 277     142.274 123.200 185.933  1.00 40.40           C  
ATOM   2039  CD1 LEU A 277     141.130 124.014 186.515  1.00 40.40           C  
ATOM   2040  CD2 LEU A 277     141.853 121.750 185.731  1.00 40.40           C  
ATOM   2041  N   ARG A 278     145.560 124.026 182.308  1.00 44.55           N  
ATOM   2042  CA  ARG A 278     145.984 124.361 180.948  1.00 44.55           C  
ATOM   2043  C   ARG A 278     145.344 125.635 180.406  1.00 44.55           C  
ATOM   2044  O   ARG A 278     145.391 125.878 179.195  1.00 44.55           O  
ATOM   2045  CB  ARG A 278     145.714 123.205 179.974  1.00 44.55           C  
ATOM   2046  CG  ARG A 278     146.184 121.837 180.445  1.00 44.55           C  
ATOM   2047  CD  ARG A 278     147.661 121.842 180.777  1.00 44.55           C  
ATOM   2048  NE  ARG A 278     148.463 122.051 179.578  1.00 44.55           N  
ATOM   2049  CZ  ARG A 278     149.709 121.628 179.427  1.00 44.55           C  
ATOM   2050  NH1 ARG A 278     150.336 120.965 180.384  1.00 44.55           N1+
ATOM   2051  NH2 ARG A 278     150.344 121.881 178.286  1.00 44.55           N  
ATOM   2052  N   ARG A 279     144.755 126.464 181.260  1.00 44.80           N  
ATOM   2053  CA  ARG A 279     144.058 127.654 180.774  1.00 44.80           C  
ATOM   2054  C   ARG A 279     145.062 128.693 180.282  1.00 44.80           C  
ATOM   2055  O   ARG A 279     146.033 128.991 180.988  1.00 44.80           O  
ATOM   2056  CB  ARG A 279     143.165 128.237 181.862  1.00 44.80           C  
ATOM   2057  CG  ARG A 279     142.013 127.325 182.241  1.00 44.80           C  
ATOM   2058  CD  ARG A 279     141.234 127.857 183.429  1.00 44.80           C  
ATOM   2059  NE  ARG A 279     140.070 127.029 183.721  1.00 44.80           N  
ATOM   2060  CZ  ARG A 279     139.281 127.195 184.773  1.00 44.80           C  
ATOM   2061  NH1 ARG A 279     139.523 128.126 185.681  1.00 44.80           N1+
ATOM   2062  NH2 ARG A 279     138.229 126.395 184.925  1.00 44.80           N  
ATOM   2063  N   PRO A 280     144.874 129.243 179.084  1.00 41.50           N  
ATOM   2064  CA  PRO A 280     145.848 130.172 178.513  1.00 41.50           C  
ATOM   2065  C   PRO A 280     146.107 131.349 179.434  1.00 41.50           C  
ATOM   2066  O   PRO A 280     145.177 132.077 179.810  1.00 41.50           O  
ATOM   2067  CB  PRO A 280     145.178 130.630 177.205  1.00 41.50           C  
ATOM   2068  CG  PRO A 280     144.356 129.468 176.795  1.00 41.50           C  
ATOM   2069  CD  PRO A 280     143.827 128.900 178.114  1.00 41.50           C  
ATOM   2070  N   PRO A 281     147.359 131.564 179.827  1.00 40.78           N  
ATOM   2071  CA  PRO A 281     147.671 132.711 180.680  1.00 40.78           C  
ATOM   2072  C   PRO A 281     147.655 134.014 179.898  1.00 40.78           C  
ATOM   2073  O   PRO A 281     147.836 134.042 178.678  1.00 40.78           O  
ATOM   2074  CB  PRO A 281     149.080 132.399 181.207  1.00 40.78           C  
ATOM   2075  CG  PRO A 281     149.690 131.561 180.146  1.00 40.78           C  
ATOM   2076  CD  PRO A 281     148.550 130.746 179.556  1.00 40.78           C  
ATOM   2077  N   GLY A 282     147.430 135.103 180.626  1.00 38.81           N  
ATOM   2078  CA  GLY A 282     147.436 136.429 180.041  1.00 38.81           C  
ATOM   2079  C   GLY A 282     148.684 137.228 180.358  1.00 38.81           C  
ATOM   2080  O   GLY A 282     149.805 136.733 180.196  1.00 38.81           O  
ATOM   2081  N   ARG A 283     148.497 138.471 180.800  1.00 41.43           N  
ATOM   2082  CA  ARG A 283     149.620 139.312 181.192  1.00 41.43           C  
ATOM   2083  C   ARG A 283     150.347 138.678 182.372  1.00 41.43           C  
ATOM   2084  O   ARG A 283     149.730 138.068 183.250  1.00 41.43           O  
ATOM   2085  CB  ARG A 283     149.130 140.719 181.548  1.00 41.43           C  
ATOM   2086  CG  ARG A 283     150.212 141.688 181.994  1.00 41.43           C  
ATOM   2087  CD  ARG A 283     149.659 143.101 182.103  1.00 41.43           C  
ATOM   2088  NE  ARG A 283     149.492 143.725 180.795  1.00 41.43           N  
ATOM   2089  CZ  ARG A 283     150.419 144.457 180.194  1.00 41.43           C  
ATOM   2090  NH1 ARG A 283     151.586 144.701 180.765  1.00 41.43           N1+
ATOM   2091  NH2 ARG A 283     150.166 144.959 178.988  1.00 41.43           N  
ATOM   2092  N   GLU A 284     151.673 138.836 182.390  1.00 44.85           N  
ATOM   2093  CA  GLU A 284     152.527 138.005 183.231  1.00 44.85           C  
ATOM   2094  C   GLU A 284     152.173 136.550 182.951  1.00 44.85           C  
ATOM   2095  O   GLU A 284     152.312 136.089 181.814  1.00 44.85           O  
ATOM   2096  CB  GLU A 284     152.379 138.367 184.715  1.00 44.85           C  
ATOM   2097  CG  GLU A 284     152.788 139.808 185.032  1.00 44.85           C  
ATOM   2098  CD  GLU A 284     152.678 140.164 186.508  1.00 44.85           C  
ATOM   2099  OE1 GLU A 284     153.118 139.359 187.356  1.00 44.85           O  
ATOM   2100  OE2 GLU A 284     152.167 141.260 186.820  1.00 44.85           O1-
ATOM   2101  N   ALA A 285     151.710 135.813 183.962  1.00 38.20           N  
ATOM   2102  CA  ALA A 285     151.187 134.470 183.732  1.00 38.20           C  
ATOM   2103  C   ALA A 285     149.801 134.289 184.337  1.00 38.20           C  
ATOM   2104  O   ALA A 285     149.321 133.157 184.453  1.00 38.20           O  
ATOM   2105  CB  ALA A 285     152.143 133.410 184.281  1.00 38.20           C  
ATOM   2106  N   PHE A 286     149.156 135.372 184.734  1.00 39.53           N  
ATOM   2107  CA  PHE A 286     147.840 135.273 185.338  1.00 39.53           C  
ATOM   2108  C   PHE A 286     146.770 135.049 184.271  1.00 39.53           C  
ATOM   2109  O   PHE A 286     146.853 135.603 183.170  1.00 39.53           O  
ATOM   2110  CB  PHE A 286     147.531 136.538 186.128  1.00 39.53           C  
ATOM   2111  CG  PHE A 286     148.337 136.675 187.387  1.00 39.53           C  
ATOM   2112  CD1 PHE A 286     148.091 135.856 188.477  1.00 39.53           C  
ATOM   2113  CD2 PHE A 286     149.355 137.610 187.474  1.00 39.53           C  
ATOM   2114  CE1 PHE A 286     148.834 135.977 189.637  1.00 39.53           C  
ATOM   2115  CE2 PHE A 286     150.106 137.734 188.629  1.00 39.53           C  
ATOM   2116  CZ  PHE A 286     149.843 136.917 189.713  1.00 39.53           C  
ATOM   2117  N   PRO A 287     145.757 134.243 184.571  1.00 40.51           N  
ATOM   2118  CA  PRO A 287     144.635 134.103 183.646  1.00 40.51           C  
ATOM   2119  C   PRO A 287     143.827 135.388 183.591  1.00 40.51           C  
ATOM   2120  O   PRO A 287     143.844 136.206 184.514  1.00 40.51           O  
ATOM   2121  CB  PRO A 287     143.812 132.954 184.244  1.00 40.51           C  
ATOM   2122  CG  PRO A 287     144.085 133.038 185.706  1.00 40.51           C  
ATOM   2123  CD  PRO A 287     145.537 133.482 185.810  1.00 40.51           C  
ATOM   2124  N   GLY A 288     143.109 135.561 182.479  1.00 41.01           N  
ATOM   2125  CA  GLY A 288     142.222 136.705 182.350  1.00 41.01           C  
ATOM   2126  C   GLY A 288     141.158 136.761 183.425  1.00 41.01           C  
ATOM   2127  O   GLY A 288     140.593 137.831 183.677  1.00 41.01           O  
ATOM   2128  N   ASP A 289     140.875 135.626 184.064  1.00 43.93           N  
ATOM   2129  CA  ASP A 289     139.897 135.522 185.138  1.00 43.93           C  
ATOM   2130  C   ASP A 289     140.333 136.230 186.419  1.00 43.93           C  
ATOM   2131  O   ASP A 289     139.520 136.344 187.349  1.00 43.93           O  
ATOM   2132  CB  ASP A 289     139.635 134.040 185.420  1.00 43.93           C  
ATOM   2133  CG  ASP A 289     138.341 133.805 186.161  1.00 43.93           C  
ATOM   2134  OD1 ASP A 289     137.390 134.587 185.954  1.00 43.93           O  
ATOM   2135  OD2 ASP A 289     138.276 132.839 186.950  1.00 43.93           O1-
ATOM   2136  N   VAL A 290     141.590 136.677 186.498  1.00 41.06           N  
ATOM   2137  CA  VAL A 290     142.148 137.181 187.747  1.00 41.06           C  
ATOM   2138  C   VAL A 290     141.455 138.451 188.223  1.00 41.06           C  
ATOM   2139  O   VAL A 290     141.416 138.713 189.431  1.00 41.06           O  
ATOM   2140  CB  VAL A 290     143.674 137.393 187.598  1.00 41.06           C  
ATOM   2141  CG1 VAL A 290     143.982 138.651 186.794  1.00 41.06           C  
ATOM   2142  CG2 VAL A 290     144.353 137.418 188.968  1.00 41.06           C  
ATOM   2143  N   PHE A 291     140.906 139.257 187.309  1.00 39.85           N  
ATOM   2144  CA  PHE A 291     140.131 140.415 187.744  1.00 39.85           C  
ATOM   2145  C   PHE A 291     138.803 139.998 188.356  1.00 39.85           C  
ATOM   2146  O   PHE A 291     138.425 140.500 189.422  1.00 39.85           O  
ATOM   2147  CB  PHE A 291     139.884 141.374 186.582  1.00 39.85           C  
ATOM   2148  CG  PHE A 291     138.977 142.519 186.937  1.00 39.85           C  
ATOM   2149  CD1 PHE A 291     139.459 143.609 187.644  1.00 39.85           C  
ATOM   2150  CD2 PHE A 291     137.637 142.498 186.578  1.00 39.85           C  
ATOM   2151  CE1 PHE A 291     138.626 144.660 187.977  1.00 39.85           C  
ATOM   2152  CE2 PHE A 291     136.800 143.547 186.908  1.00 39.85           C  
ATOM   2153  CZ  PHE A 291     137.296 144.629 187.608  1.00 39.85           C  
ATOM   2154  N   TYR A 292     138.077 139.098 187.687  1.00 40.25           N  
ATOM   2155  CA  TYR A 292     136.790 138.646 188.202  1.00 40.25           C  
ATOM   2156  C   TYR A 292     136.953 138.001 189.569  1.00 40.25           C  
ATOM   2157  O   TYR A 292     136.105 138.192 190.458  1.00 40.25           O  
ATOM   2158  CB  TYR A 292     136.160 137.673 187.202  1.00 40.25           C  
ATOM   2159  CG  TYR A 292     134.768 137.189 187.542  1.00 40.25           C  
ATOM   2160  CD1 TYR A 292     133.711 138.080 187.659  1.00 40.25           C  
ATOM   2161  CD2 TYR A 292     134.508 135.837 187.727  1.00 40.25           C  
ATOM   2162  CE1 TYR A 292     132.433 137.639 187.923  1.00 40.25           C  
ATOM   2163  CE2 TYR A 292     133.232 135.388 188.024  1.00 40.25           C  
ATOM   2164  CZ  TYR A 292     132.200 136.295 188.113  1.00 40.25           C  
ATOM   2165  OH  TYR A 292     130.936 135.867 188.434  1.00 40.25           O  
ATOM   2166  N   LEU A 293     138.068 137.288 189.762  1.00 40.12           N  
ATOM   2167  CA  LEU A 293     138.357 136.625 191.030  1.00 40.12           C  
ATOM   2168  C   LEU A 293     138.302 137.607 192.194  1.00 40.12           C  
ATOM   2169  O   LEU A 293     137.539 137.421 193.149  1.00 40.12           O  
ATOM   2170  CB  LEU A 293     139.735 135.959 190.949  1.00 40.12           C  
ATOM   2171  CG  LEU A 293     140.316 135.278 192.190  1.00 40.12           C  
ATOM   2172  CD1 LEU A 293     139.897 133.823 192.260  1.00 40.12           C  
ATOM   2173  CD2 LEU A 293     141.837 135.399 192.203  1.00 40.12           C  
ATOM   2174  N   HIS A 294     139.106 138.670 192.127  1.00 37.81           N  
ATOM   2175  CA  HIS A 294     139.131 139.646 193.213  1.00 37.81           C  
ATOM   2176  C   HIS A 294     137.859 140.485 193.247  1.00 37.81           C  
ATOM   2177  O   HIS A 294     137.409 140.899 194.325  1.00 37.81           O  
ATOM   2178  CB  HIS A 294     140.355 140.552 193.086  1.00 37.81           C  
ATOM   2179  CG  HIS A 294     141.653 139.871 193.388  1.00 37.81           C  
ATOM   2180  CD2 HIS A 294     142.001 139.006 194.370  1.00 37.81           C  
ATOM   2181  ND1 HIS A 294     142.788 140.069 192.634  1.00 37.81           N  
ATOM   2182  CE1 HIS A 294     143.778 139.350 193.132  1.00 37.81           C  
ATOM   2183  NE2 HIS A 294     143.327 138.696 194.187  1.00 37.81           N  
ATOM   2184  N   SER A 295     137.288 140.786 192.076  1.00 38.64           N  
ATOM   2185  CA  SER A 295     136.162 141.710 192.030  1.00 38.64           C  
ATOM   2186  C   SER A 295     134.935 141.128 192.720  1.00 38.64           C  
ATOM   2187  O   SER A 295     134.284 141.818 193.512  1.00 38.64           O  
ATOM   2188  CB  SER A 295     135.839 142.079 190.583  1.00 38.64           C  
ATOM   2189  OG  SER A 295     134.962 141.135 189.997  1.00 38.64           O  
ATOM   2190  N   ARG A 296     134.601 139.862 192.444  1.00 37.30           N  
ATOM   2191  CA  ARG A 296     133.425 139.299 193.103  1.00 37.30           C  
ATOM   2192  C   ARG A 296     133.658 139.124 194.600  1.00 37.30           C  
ATOM   2193  O   ARG A 296     132.702 139.166 195.385  1.00 37.30           O  
ATOM   2194  CB  ARG A 296     133.007 137.973 192.461  1.00 37.30           C  
ATOM   2195  CG  ARG A 296     133.960 136.800 192.613  1.00 37.30           C  
ATOM   2196  CD  ARG A 296     133.497 135.656 191.715  1.00 37.30           C  
ATOM   2197  NE  ARG A 296     134.101 134.365 192.035  1.00 37.30           N  
ATOM   2198  CZ  ARG A 296     135.099 133.813 191.360  1.00 37.30           C  
ATOM   2199  NH1 ARG A 296     135.708 134.454 190.377  1.00 37.30           N1+
ATOM   2200  NH2 ARG A 296     135.514 132.596 191.699  1.00 37.30           N  
ATOM   2201  N   LEU A 297     134.895 139.122 195.078  1.00 36.94           N  
ATOM   2202  CA  LEU A 297     135.067 139.002 196.546  1.00 36.94           C  
ATOM   2203  C   LEU A 297     134.810 140.344 197.206  1.00 36.94           C  
ATOM   2204  O   LEU A 297     133.896 140.439 198.015  1.00 36.94           O  
ATOM   2205  CB  LEU A 297     136.503 138.579 196.833  1.00 36.94           C  
ATOM   2206  CG  LEU A 297     136.925 138.574 198.291  1.00 36.94           C  
ATOM   2207  CD1 LEU A 297     136.112 137.551 199.052  1.00 36.94           C  
ATOM   2208  CD2 LEU A 297     138.404 138.261 198.395  1.00 36.94           C  
ATOM   2209  N   LEU A 298     135.590 141.342 196.849  1.00 39.20           N  
ATOM   2210  CA  LEU A 298     135.496 142.653 197.514  1.00 39.20           C  
ATOM   2211  C   LEU A 298     134.131 143.271 197.286  1.00 39.20           C  
ATOM   2212  O   LEU A 298     133.582 143.797 198.226  1.00 39.20           O  
ATOM   2213  CB  LEU A 298     136.626 143.527 196.983  1.00 39.20           C  
ATOM   2214  CG  LEU A 298     138.024 142.977 197.243  1.00 39.20           C  
ATOM   2215  CD1 LEU A 298     139.050 143.651 196.354  1.00 39.20           C  
ATOM   2216  CD2 LEU A 298     138.392 143.145 198.703  1.00 39.20           C  
ATOM   2217  N   GLU A 299     133.541 143.102 196.124  1.00 47.27           N  
ATOM   2218  CA  GLU A 299     132.273 143.812 195.849  1.00 47.27           C  
ATOM   2219  C   GLU A 299     131.205 143.409 196.855  1.00 47.27           C  
ATOM   2220  O   GLU A 299     130.229 144.137 196.977  1.00 47.27           O  
ATOM   2221  CB  GLU A 299     131.770 143.568 194.432  1.00 47.27           C  
ATOM   2222  CG  GLU A 299     130.731 144.570 193.972  1.00 47.27           C  
ATOM   2223  CD  GLU A 299     131.306 145.901 193.529  1.00 47.27           C  
ATOM   2224  OE1 GLU A 299     132.522 146.093 193.684  1.00 47.27           O  
ATOM   2225  OE2 GLU A 299     130.539 146.739 193.028  1.00 47.27           O1-
ATOM   2226  N   ARG A 300     131.356 142.267 197.508  1.00 44.93           N  
ATOM   2227  CA  ARG A 300     130.383 141.863 198.542  1.00 44.93           C  
ATOM   2228  C   ARG A 300     130.358 142.901 199.660  1.00 44.93           C  
ATOM   2229  O   ARG A 300     129.273 143.191 200.152  1.00 44.93           O  
ATOM   2230  CB  ARG A 300     130.737 140.493 199.099  1.00 44.93           C  
ATOM   2231  CG  ARG A 300     130.537 139.362 198.109  1.00 44.93           C  
ATOM   2232  CD  ARG A 300     130.658 138.084 198.895  1.00 44.93           C  
ATOM   2233  NE  ARG A 300     130.799 136.948 198.014  1.00 44.93           N  
ATOM   2234  CZ  ARG A 300     130.757 135.694 198.419  1.00 44.93           C  
ATOM   2235  NH1 ARG A 300     130.571 135.418 199.697  1.00 44.93           N1+
ATOM   2236  NH2 ARG A 300     130.901 134.720 197.544  1.00 44.93           N  
ATOM   2237  N   ALA A 301     131.504 143.450 200.036  1.00 47.01           N  
ATOM   2238  CA  ALA A 301     131.544 144.425 201.139  1.00 47.01           C  
ATOM   2239  C   ALA A 301     130.702 145.632 200.756  1.00 47.01           C  
ATOM   2240  O   ALA A 301     130.999 146.215 199.716  1.00 47.01           O  
ATOM   2241  CB  ALA A 301     132.963 144.846 201.311  1.00 47.01           C  
ATOM   2242  N   ALA A 302     129.750 146.033 201.599  1.00 52.67           N  
ATOM   2243  CA  ALA A 302     128.842 147.129 201.204  1.00 52.67           C  
ATOM   2244  C   ALA A 302     128.029 147.648 202.375  1.00 52.67           C  
ATOM   2245  O   ALA A 302     128.070 147.011 203.419  1.00 52.67           O  
ATOM   2246  CB  ALA A 302     127.907 146.602 200.180  1.00 52.67           C  
ATOM   2247  N   ARG A 303     127.345 148.776 202.209  1.00 57.09           N  
ATOM   2248  CA  ARG A 303     126.413 149.233 203.261  1.00 57.09           C  
ATOM   2249  C   ARG A 303     125.034 149.116 202.653  1.00 57.09           C  
ATOM   2250  O   ARG A 303     124.757 149.853 201.713  1.00 57.09           O  
ATOM   2251  CB  ARG A 303     126.642 150.673 203.695  1.00 57.09           C  
ATOM   2252  CG  ARG A 303     125.852 151.049 204.937  1.00 57.09           C  
ATOM   2253  CD  ARG A 303     126.528 152.136 205.741  1.00 57.09           C  
ATOM   2254  NE  ARG A 303     125.919 153.435 205.528  1.00 57.09           N  
ATOM   2255  CZ  ARG A 303     124.934 153.914 206.271  1.00 57.09           C  
ATOM   2256  NH1 ARG A 303     124.456 153.194 207.269  1.00 57.09           N1+
ATOM   2257  NH2 ARG A 303     124.434 155.108 206.017  1.00 57.09           N  
ATOM   2258  N   VAL A 304     124.208 148.226 203.169  1.00 57.02           N  
ATOM   2259  CA  VAL A 304     122.909 147.959 202.565  1.00 57.02           C  
ATOM   2260  C   VAL A 304     121.843 148.755 203.305  1.00 57.02           C  
ATOM   2261  O   VAL A 304     121.903 148.909 204.531  1.00 57.02           O  
ATOM   2262  CB  VAL A 304     122.589 146.452 202.568  1.00 57.02           C  
ATOM   2263  CG1 VAL A 304     123.536 145.720 201.634  1.00 57.02           C  
ATOM   2264  CG2 VAL A 304     122.692 145.889 203.978  1.00 57.02           C  
ATOM   2265  N   ASN A 305     120.879 149.280 202.553  1.00 61.74           N  
ATOM   2266  CA  ASN A 305     119.826 150.102 203.131  1.00 61.74           C  
ATOM   2267  C   ASN A 305     118.858 149.253 203.958  1.00 61.74           C  
ATOM   2268  O   ASN A 305     118.789 148.028 203.826  1.00 61.74           O  
ATOM   2269  CB  ASN A 305     119.087 150.866 202.028  1.00 61.74           C  
ATOM   2270  CG  ASN A 305     118.509 149.952 200.961  1.00 61.74           C  
ATOM   2271  ND2 ASN A 305     118.878 150.201 199.709  1.00 61.74           N  
ATOM   2272  OD1 ASN A 305     117.745 149.032 201.256  1.00 61.74           O  
ATOM   2273  N   ALA A 306     118.103 149.935 204.827  1.00 65.90           N  
ATOM   2274  CA  ALA A 306     117.222 149.249 205.770  1.00 65.90           C  
ATOM   2275  C   ALA A 306     116.147 148.429 205.069  1.00 65.90           C  
ATOM   2276  O   ALA A 306     115.688 147.420 205.615  1.00 65.90           O  
ATOM   2277  CB  ALA A 306     116.577 150.260 206.719  1.00 65.90           C  
ATOM   2278  N   GLU A 307     115.716 148.847 203.876  1.00 65.63           N  
ATOM   2279  CA  GLU A 307     114.723 148.064 203.150  1.00 65.63           C  
ATOM   2280  C   GLU A 307     115.267 146.694 202.766  1.00 65.63           C  
ATOM   2281  O   GLU A 307     114.544 145.693 202.856  1.00 65.63           O  
ATOM   2282  CB  GLU A 307     114.258 148.836 201.915  1.00 65.63           C  
ATOM   2283  CG  GLU A 307     113.586 150.157 202.245  1.00 65.63           C  
ATOM   2284  CD  GLU A 307     114.543 151.335 202.195  1.00 65.63           C  
ATOM   2285  OE1 GLU A 307     115.637 151.237 202.788  1.00 65.63           O  
ATOM   2286  OE2 GLU A 307     114.199 152.361 201.570  1.00 65.63           O1-
ATOM   2287  N   TYR A 308     116.541 146.621 202.370  1.00 61.69           N  
ATOM   2288  CA  TYR A 308     117.151 145.330 202.067  1.00 61.69           C  
ATOM   2289  C   TYR A 308     117.240 144.454 203.310  1.00 61.69           C  
ATOM   2290  O   TYR A 308     116.990 143.245 203.242  1.00 61.69           O  
ATOM   2291  CB  TYR A 308     118.536 145.532 201.446  1.00 61.69           C  
ATOM   2292  CG  TYR A 308     119.356 144.262 201.318  1.00 61.69           C  
ATOM   2293  CD1 TYR A 308     120.157 143.814 202.363  1.00 61.69           C  
ATOM   2294  CD2 TYR A 308     119.314 143.503 200.157  1.00 61.69           C  
ATOM   2295  CE1 TYR A 308     120.892 142.651 202.255  1.00 61.69           C  
ATOM   2296  CE2 TYR A 308     120.052 142.340 200.038  1.00 61.69           C  
ATOM   2297  CZ  TYR A 308     120.837 141.918 201.089  1.00 61.69           C  
ATOM   2298  OH  TYR A 308     121.578 140.765 200.968  1.00 61.69           O  
ATOM   2299  N   VAL A 309     117.620 145.039 204.447  1.00 66.80           N  
ATOM   2300  CA  VAL A 309     117.697 144.267 205.684  1.00 66.80           C  
ATOM   2301  C   VAL A 309     116.319 143.743 206.068  1.00 66.80           C  
ATOM   2302  O   VAL A 309     116.172 142.590 206.491  1.00 66.80           O  
ATOM   2303  CB  VAL A 309     118.318 145.116 206.809  1.00 66.80           C  
ATOM   2304  CG1 VAL A 309     118.213 144.389 208.139  1.00 66.80           C  
ATOM   2305  CG2 VAL A 309     119.768 145.438 206.485  1.00 66.80           C  
ATOM   2306  N   GLU A 310     115.289 144.583 205.929  1.00 71.42           N  
ATOM   2307  CA  GLU A 310     113.930 144.154 206.246  1.00 71.42           C  
ATOM   2308  C   GLU A 310     113.474 143.033 205.320  1.00 71.42           C  
ATOM   2309  O   GLU A 310     112.825 142.078 205.763  1.00 71.42           O  
ATOM   2310  CB  GLU A 310     112.974 145.346 206.166  1.00 71.42           C  
ATOM   2311  CG  GLU A 310     112.987 146.225 207.405  1.00 71.42           C  
ATOM   2312  CD  GLU A 310     112.213 147.517 207.223  1.00 71.42           C  
ATOM   2313  OE1 GLU A 310     111.204 147.514 206.484  1.00 71.42           O  
ATOM   2314  OE2 GLU A 310     112.618 148.538 207.820  1.00 71.42           O1-
ATOM   2315  N   ALA A 311     113.800 143.134 204.028  1.00 68.04           N  
ATOM   2316  CA  ALA A 311     113.429 142.083 203.086  1.00 68.04           C  
ATOM   2317  C   ALA A 311     114.151 140.776 203.392  1.00 68.04           C  
ATOM   2318  O   ALA A 311     113.544 139.700 203.340  1.00 68.04           O  
ATOM   2319  CB  ALA A 311     113.720 142.533 201.655  1.00 68.04           C  
ATOM   2320  N   PHE A 312     115.448 140.843 203.709  1.00 65.44           N  
ATOM   2321  CA  PHE A 312     116.211 139.623 203.959  1.00 65.44           C  
ATOM   2322  C   PHE A 312     115.800 138.968 205.271  1.00 65.44           C  
ATOM   2323  O   PHE A 312     115.601 137.748 205.327  1.00 65.44           O  
ATOM   2324  CB  PHE A 312     117.711 139.931 203.948  1.00 65.44           C  
ATOM   2325  CG  PHE A 312     118.584 138.774 204.367  1.00 65.44           C  
ATOM   2326  CD1 PHE A 312     118.800 138.485 205.709  1.00 65.44           C  
ATOM   2327  CD2 PHE A 312     119.182 137.969 203.414  1.00 65.44           C  
ATOM   2328  CE1 PHE A 312     119.598 137.423 206.087  1.00 65.44           C  
ATOM   2329  CE2 PHE A 312     119.982 136.906 203.785  1.00 65.44           C  
ATOM   2330  CZ  PHE A 312     120.190 136.632 205.123  1.00 65.44           C  
ATOM   2331  N   THR A 313     115.676 139.757 206.338  1.00 72.25           N  
ATOM   2332  CA  THR A 313     115.313 139.211 207.640  1.00 72.25           C  
ATOM   2333  C   THR A 313     113.867 138.746 207.699  1.00 72.25           C  
ATOM   2334  O   THR A 313     113.466 138.177 208.720  1.00 72.25           O  
ATOM   2335  CB  THR A 313     115.543 140.246 208.742  1.00 72.25           C  
ATOM   2336  CG2 THR A 313     117.013 140.635 208.823  1.00 72.25           C  
ATOM   2337  OG1 THR A 313     114.742 141.408 208.487  1.00 72.25           O  
ATOM   2338  N   LYS A 314     113.084 138.998 206.646  1.00 75.15           N  
ATOM   2339  CA  LYS A 314     111.657 138.686 206.608  1.00 75.15           C  
ATOM   2340  C   LYS A 314     110.897 139.536 207.624  1.00 75.15           C  
ATOM   2341  O   LYS A 314     109.952 139.075 208.266  1.00 75.15           O  
ATOM   2342  CB  LYS A 314     111.398 137.192 206.825  1.00 75.15           C  
ATOM   2343  CG  LYS A 314     111.909 136.320 205.689  1.00 75.15           C  
ATOM   2344  CD  LYS A 314     111.660 134.845 205.943  1.00 75.15           C  
ATOM   2345  CE  LYS A 314     112.163 134.010 204.776  1.00 75.15           C  
ATOM   2346  NZ  LYS A 314     111.962 132.550 204.986  1.00 75.15           N1+
ATOM   2347  N   GLY A 315     111.327 140.789 207.768  1.00 77.32           N  
ATOM   2348  CA  GLY A 315     110.695 141.759 208.636  1.00 77.32           C  
ATOM   2349  C   GLY A 315     111.082 141.690 210.096  1.00 77.32           C  
ATOM   2350  O   GLY A 315     110.612 142.526 210.880  1.00 77.32           O  
ATOM   2351  N   GLU A 316     111.928 140.736 210.492  1.00 84.63           N  
ATOM   2352  CA  GLU A 316     112.277 140.602 211.904  1.00 84.63           C  
ATOM   2353  C   GLU A 316     113.124 141.771 212.394  1.00 84.63           C  
ATOM   2354  O   GLU A 316     112.983 142.193 213.547  1.00 84.63           O  
ATOM   2355  CB  GLU A 316     112.998 139.275 212.143  1.00 84.63           C  
ATOM   2356  CG  GLU A 316     112.138 138.051 211.857  1.00 84.63           C  
ATOM   2357  CD  GLU A 316     110.857 138.024 212.675  1.00 84.63           C  
ATOM   2358  OE1 GLU A 316     110.897 138.386 213.870  1.00 84.63           O  
ATOM   2359  OE2 GLU A 316     109.806 137.640 212.118  1.00 84.63           O1-
ATOM   2360  N   VAL A 317     114.004 142.299 211.547  1.00 77.56           N  
ATOM   2361  CA  VAL A 317     114.806 143.477 211.860  1.00 77.56           C  
ATOM   2362  C   VAL A 317     114.305 144.627 211.002  1.00 77.56           C  
ATOM   2363  O   VAL A 317     114.136 144.473 209.787  1.00 77.56           O  
ATOM   2364  CB  VAL A 317     116.306 143.225 211.626  1.00 77.56           C  
ATOM   2365  CG1 VAL A 317     117.108 144.481 211.933  1.00 77.56           C  
ATOM   2366  CG2 VAL A 317     116.783 142.060 212.475  1.00 77.56           C  
ATOM   2367  N   LYS A 318     114.065 145.777 211.630  1.00 75.23           N  
ATOM   2368  CA  LYS A 318     113.509 146.935 210.945  1.00 75.23           C  
ATOM   2369  C   LYS A 318     114.350 148.171 211.226  1.00 75.23           C  
ATOM   2370  O   LYS A 318     114.801 148.384 212.355  1.00 75.23           O  
ATOM   2371  CB  LYS A 318     112.058 147.186 211.377  1.00 75.23           C  
ATOM   2372  CG  LYS A 318     111.106 146.060 211.015  1.00 75.23           C  
ATOM   2373  CD  LYS A 318     109.655 146.468 211.196  1.00 75.23           C  
ATOM   2374  CE  LYS A 318     108.721 145.348 210.764  1.00 75.23           C  
ATOM   2375  NZ  LYS A 318     108.672 144.247 211.770  1.00 75.23           N1+
ATOM   2376  N   GLY A 319     114.560 148.980 210.188  1.00 73.44           N  
ATOM   2377  CA  GLY A 319     115.189 150.279 210.326  1.00 73.44           C  
ATOM   2378  C   GLY A 319     116.678 150.288 210.596  1.00 73.44           C  
ATOM   2379  O   GLY A 319     117.218 151.344 210.941  1.00 73.44           O  
ATOM   2380  N   LYS A 320     117.366 149.159 210.455  1.00 63.91           N  
ATOM   2381  CA  LYS A 320     118.804 149.086 210.685  1.00 63.91           C  
ATOM   2382  C   LYS A 320     119.535 148.806 209.377  1.00 63.91           C  
ATOM   2383  O   LYS A 320     119.123 147.935 208.603  1.00 63.91           O  
ATOM   2384  CB  LYS A 320     119.141 148.013 211.722  1.00 63.91           C  
ATOM   2385  CG  LYS A 320     118.526 148.266 213.087  1.00 63.91           C  
ATOM   2386  CD  LYS A 320     119.091 147.306 214.120  1.00 63.91           C  
ATOM   2387  CE  LYS A 320     120.547 147.631 214.418  1.00 63.91           C  
ATOM   2388  NZ  LYS A 320     121.108 146.829 215.543  1.00 63.91           N1+
ATOM   2389  N   THR A 321     120.616 149.547 209.139  1.00 58.13           N  
ATOM   2390  CA  THR A 321     121.444 149.371 207.952  1.00 58.13           C  
ATOM   2391  C   THR A 321     122.652 148.504 208.294  1.00 58.13           C  
ATOM   2392  O   THR A 321     123.465 148.873 209.148  1.00 58.13           O  
ATOM   2393  CB  THR A 321     121.893 150.728 207.412  1.00 58.13           C  
ATOM   2394  CG2 THR A 321     120.690 151.525 206.953  1.00 58.13           C  
ATOM   2395  OG1 THR A 321     122.563 151.453 208.450  1.00 58.13           O  
ATOM   2396  N   GLY A 322     122.767 147.351 207.625  1.00 55.77           N  
ATOM   2397  CA  GLY A 322     123.919 146.496 207.815  1.00 55.77           C  
ATOM   2398  C   GLY A 322     125.110 146.928 206.977  1.00 55.77           C  
ATOM   2399  O   GLY A 322     124.980 147.642 205.983  1.00 55.77           O  
ATOM   2400  N   SER A 323     126.297 146.485 207.389  1.00 53.13           N  
ATOM   2401  CA  SER A 323     127.523 146.926 206.739  1.00 53.13           C  
ATOM   2402  C   SER A 323     128.589 145.844 206.834  1.00 53.13           C  
ATOM   2403  O   SER A 323     128.542 144.969 207.703  1.00 53.13           O  
ATOM   2404  CB  SER A 323     128.039 148.229 207.356  1.00 53.13           C  
ATOM   2405  OG  SER A 323     129.138 148.737 206.624  1.00 53.13           O  
ATOM   2406  N   LEU A 324     129.555 145.918 205.914  1.00 46.72           N  
ATOM   2407  CA  LEU A 324     130.720 145.032 205.933  1.00 46.72           C  
ATOM   2408  C   LEU A 324     131.888 145.784 205.300  1.00 46.72           C  
ATOM   2409  O   LEU A 324     131.961 145.901 204.073  1.00 46.72           O  
ATOM   2410  CB  LEU A 324     130.444 143.728 205.200  1.00 46.72           C  
ATOM   2411  CG  LEU A 324     131.650 142.791 205.075  1.00 46.72           C  
ATOM   2412  CD1 LEU A 324     132.105 142.304 206.445  1.00 46.72           C  
ATOM   2413  CD2 LEU A 324     131.340 141.615 204.160  1.00 46.72           C  
ATOM   2414  N   THR A 325     132.791 146.284 206.138  1.00 45.13           N  
ATOM   2415  CA  THR A 325     134.019 146.906 205.666  1.00 45.13           C  
ATOM   2416  C   THR A 325     135.079 145.835 205.412  1.00 45.13           C  
ATOM   2417  O   THR A 325     135.108 144.795 206.075  1.00 45.13           O  
ATOM   2418  CB  THR A 325     134.511 147.930 206.694  1.00 45.13           C  
ATOM   2419  CG2 THR A 325     135.813 148.580 206.249  1.00 45.13           C  
ATOM   2420  OG1 THR A 325     133.524 148.958 206.845  1.00 45.13           O  
ATOM   2421  N   ALA A 326     135.949 146.088 204.431  1.00 41.13           N  
ATOM   2422  CA  ALA A 326     136.986 145.138 204.049  1.00 41.13           C  
ATOM   2423  C   ALA A 326     138.326 145.843 203.891  1.00 41.13           C  
ATOM   2424  O   ALA A 326     138.395 146.949 203.346  1.00 41.13           O  
ATOM   2425  CB  ALA A 326     136.618 144.418 202.748  1.00 41.13           C  
ATOM   2426  N   LEU A 327     139.393 145.197 204.375  1.00 38.36           N  
ATOM   2427  CA  LEU A 327     140.764 145.698 204.266  1.00 38.36           C  
ATOM   2428  C   LEU A 327     141.635 144.648 203.586  1.00 38.36           C  
ATOM   2429  O   LEU A 327     142.306 143.850 204.258  1.00 38.36           O  
ATOM   2430  CB  LEU A 327     141.342 146.068 205.632  1.00 38.36           C  
ATOM   2431  CG  LEU A 327     140.565 147.046 206.512  1.00 38.36           C  
ATOM   2432  CD1 LEU A 327     141.337 147.330 207.785  1.00 38.36           C  
ATOM   2433  CD2 LEU A 327     140.297 148.339 205.761  1.00 38.36           C  
ATOM   2434  N   PRO A 328     141.642 144.608 202.256  1.00 39.42           N  
ATOM   2435  CA  PRO A 328     142.561 143.707 201.552  1.00 39.42           C  
ATOM   2436  C   PRO A 328     143.999 144.204 201.632  1.00 39.42           C  
ATOM   2437  O   PRO A 328     144.258 145.410 201.657  1.00 39.42           O  
ATOM   2438  CB  PRO A 328     142.044 143.723 200.108  1.00 39.42           C  
ATOM   2439  CG  PRO A 328     141.379 145.050 199.965  1.00 39.42           C  
ATOM   2440  CD  PRO A 328     140.783 145.355 201.325  1.00 39.42           C  
ATOM   2441  N   ILE A 329     144.938 143.258 201.662  1.00 39.55           N  
ATOM   2442  CA  ILE A 329     146.368 143.552 201.706  1.00 39.55           C  
ATOM   2443  C   ILE A 329     147.023 143.041 200.428  1.00 39.55           C  
ATOM   2444  O   ILE A 329     146.781 141.903 200.009  1.00 39.55           O  
ATOM   2445  CB  ILE A 329     147.037 142.938 202.949  1.00 39.55           C  
ATOM   2446  CG1 ILE A 329     146.273 143.329 204.216  1.00 39.55           C  
ATOM   2447  CG2 ILE A 329     148.491 143.377 203.046  1.00 39.55           C  
ATOM   2448  CD1 ILE A 329     147.032 143.055 205.502  1.00 39.55           C  
ATOM   2449  N   ILE A 330     147.854 143.884 199.814  1.00 43.66           N  
ATOM   2450  CA  ILE A 330     148.598 143.542 198.607  1.00 43.66           C  
ATOM   2451  C   ILE A 330     150.073 143.860 198.827  1.00 43.66           C  
ATOM   2452  O   ILE A 330     150.423 144.802 199.544  1.00 43.66           O  
ATOM   2453  CB  ILE A 330     148.032 144.284 197.370  1.00 43.66           C  
ATOM   2454  CG1 ILE A 330     146.688 143.680 196.962  1.00 43.66           C  
ATOM   2455  CG2 ILE A 330     148.999 144.250 196.194  1.00 43.66           C  
ATOM   2456  CD1 ILE A 330     146.791 142.272 196.416  1.00 43.66           C  
ATOM   2457  N   GLU A 331     150.943 143.048 198.223  1.00 50.76           N  
ATOM   2458  CA  GLU A 331     152.388 143.184 198.367  1.00 50.76           C  
ATOM   2459  C   GLU A 331     152.994 143.544 197.015  1.00 50.76           C  
ATOM   2460  O   GLU A 331     152.796 142.824 196.031  1.00 50.76           O  
ATOM   2461  CB  GLU A 331     152.998 141.891 198.915  1.00 50.76           C  
ATOM   2462  CG  GLU A 331     154.490 141.951 199.182  1.00 50.76           C  
ATOM   2463  CD  GLU A 331     154.931 140.906 200.188  1.00 50.76           C  
ATOM   2464  OE1 GLU A 331     154.630 141.073 201.389  1.00 50.76           O  
ATOM   2465  OE2 GLU A 331     155.577 139.919 199.778  1.00 50.76           O1-
ATOM   2466  N   THR A 332     153.735 144.651 196.970  1.00 57.08           N  
ATOM   2467  CA  THR A 332     154.361 145.134 195.744  1.00 57.08           C  
ATOM   2468  C   THR A 332     155.857 144.857 195.764  1.00 57.08           C  
ATOM   2469  O   THR A 332     156.531 145.130 196.763  1.00 57.08           O  
ATOM   2470  CB  THR A 332     154.119 146.631 195.550  1.00 57.08           C  
ATOM   2471  CG2 THR A 332     152.657 146.902 195.273  1.00 57.08           C  
ATOM   2472  OG1 THR A 332     154.534 147.344 196.724  1.00 57.08           O  
ATOM   2473  N   GLN A 333     156.370 144.317 194.661  1.00 61.86           N  
ATOM   2474  CA  GLN A 333     157.809 144.159 194.500  1.00 61.86           C  
ATOM   2475  C   GLN A 333     158.467 145.509 194.249  1.00 61.86           C  
ATOM   2476  O   GLN A 333     158.024 146.277 193.389  1.00 61.86           O  
ATOM   2477  CB  GLN A 333     158.115 143.202 193.349  1.00 61.86           C  
ATOM   2478  CG  GLN A 333     157.487 141.827 193.490  1.00 61.86           C  
ATOM   2479  CD  GLN A 333     157.831 141.163 194.809  1.00 61.86           C  
ATOM   2480  NE2 GLN A 333     159.091 141.273 195.216  1.00 61.86           N  
ATOM   2481  OE1 GLN A 333     156.981 140.543 195.445  1.00 61.86           O  
ATOM   2482  N   ALA A 334     159.531 145.792 195.005  1.00 66.44           N  
ATOM   2483  CA  ALA A 334     160.335 147.006 194.840  1.00 66.44           C  
ATOM   2484  C   ALA A 334     159.482 148.271 194.890  1.00 66.44           C  
ATOM   2485  O   ALA A 334     159.831 149.296 194.299  1.00 66.44           O  
ATOM   2486  CB  ALA A 334     161.143 146.956 193.541  1.00 66.44           C  
ATOM   2487  N   GLY A 335     158.361 148.212 195.604  1.00 65.80           N  
ATOM   2488  CA  GLY A 335     157.479 149.356 195.714  1.00 65.80           C  
ATOM   2489  C   GLY A 335     156.813 149.735 194.407  1.00 65.80           C  
ATOM   2490  O   GLY A 335     156.333 150.861 194.251  1.00 65.80           O  
ATOM   2491  N   ASP A 336     156.787 148.806 193.456  1.00 62.46           N  
ATOM   2492  CA  ASP A 336     156.232 149.077 192.132  1.00 62.46           C  
ATOM   2493  C   ASP A 336     154.714 149.002 192.222  1.00 62.46           C  
ATOM   2494  O   ASP A 336     154.132 147.916 192.254  1.00 62.46           O  
ATOM   2495  CB  ASP A 336     156.778 148.092 191.105  1.00 62.46           C  
ATOM   2496  CG  ASP A 336     156.280 148.376 189.702  1.00 62.46           C  
ATOM   2497  OD1 ASP A 336     155.757 149.486 189.469  1.00 62.46           O  
ATOM   2498  OD2 ASP A 336     156.401 147.488 188.834  1.00 62.46           O1-
ATOM   2499  N   VAL A 337     154.069 150.170 192.272  1.00 53.73           N  
ATOM   2500  CA  VAL A 337     152.614 150.245 192.303  1.00 53.73           C  
ATOM   2501  C   VAL A 337     151.985 149.911 190.958  1.00 53.73           C  
ATOM   2502  O   VAL A 337     150.764 149.743 190.875  1.00 53.73           O  
ATOM   2503  CB  VAL A 337     152.184 151.653 192.768  1.00 53.73           C  
ATOM   2504  CG1 VAL A 337     152.408 152.675 191.661  1.00 53.73           C  
ATOM   2505  CG2 VAL A 337     150.735 151.668 193.258  1.00 53.73           C  
ATOM   2506  N   SER A 338     152.791 149.787 189.905  1.00 52.18           N  
ATOM   2507  CA  SER A 338     152.291 149.707 188.539  1.00 52.18           C  
ATOM   2508  C   SER A 338     152.129 148.281 188.026  1.00 52.18           C  
ATOM   2509  O   SER A 338     151.824 148.097 186.843  1.00 52.18           O  
ATOM   2510  CB  SER A 338     153.212 150.487 187.597  1.00 52.18           C  
ATOM   2511  OG  SER A 338     152.587 150.711 186.346  1.00 52.18           O  
ATOM   2512  N   ALA A 339     152.329 147.272 188.869  1.00 47.77           N  
ATOM   2513  CA  ALA A 339     152.220 145.893 188.417  1.00 47.77           C  
ATOM   2514  C   ALA A 339     150.759 145.506 188.179  1.00 47.77           C  
ATOM   2515  O   ALA A 339     149.825 146.216 188.562  1.00 47.77           O  
ATOM   2516  CB  ALA A 339     152.867 144.943 189.424  1.00 47.77           C  
ATOM   2517  N   PHE A 340     150.578 144.349 187.531  1.00 41.86           N  
ATOM   2518  CA  PHE A 340     149.255 143.922 187.072  1.00 41.86           C  
ATOM   2519  C   PHE A 340     148.268 143.778 188.225  1.00 41.86           C  
ATOM   2520  O   PHE A 340     147.219 144.432 188.244  1.00 41.86           O  
ATOM   2521  CB  PHE A 340     149.384 142.600 186.311  1.00 41.86           C  
ATOM   2522  CG  PHE A 340     148.130 142.168 185.607  1.00 41.86           C  
ATOM   2523  CD1 PHE A 340     147.289 143.094 185.013  1.00 41.86           C  
ATOM   2524  CD2 PHE A 340     147.799 140.823 185.533  1.00 41.86           C  
ATOM   2525  CE1 PHE A 340     146.136 142.688 184.366  1.00 41.86           C  
ATOM   2526  CE2 PHE A 340     146.647 140.410 184.884  1.00 41.86           C  
ATOM   2527  CZ  PHE A 340     145.816 141.345 184.301  1.00 41.86           C  
ATOM   2528  N   VAL A 341     148.581 142.917 189.188  1.00 40.75           N  
ATOM   2529  CA  VAL A 341     147.670 142.613 190.290  1.00 40.75           C  
ATOM   2530  C   VAL A 341     147.429 143.847 191.159  1.00 40.75           C  
ATOM   2531  O   VAL A 341     146.273 144.105 191.536  1.00 40.75           O  
ATOM   2532  CB  VAL A 341     148.194 141.429 191.121  1.00 40.75           C  
ATOM   2533  CG1 VAL A 341     147.298 141.186 192.326  1.00 40.75           C  
ATOM   2534  CG2 VAL A 341     148.291 140.191 190.254  1.00 40.75           C  
ATOM   2535  N   PRO A 342     148.463 144.619 191.536  1.00 43.18           N  
ATOM   2536  CA  PRO A 342     148.191 145.860 192.280  1.00 43.18           C  
ATOM   2537  C   PRO A 342     147.248 146.812 191.565  1.00 43.18           C  
ATOM   2538  O   PRO A 342     146.355 147.379 192.202  1.00 43.18           O  
ATOM   2539  CB  PRO A 342     149.589 146.474 192.456  1.00 43.18           C  
ATOM   2540  CG  PRO A 342     150.484 145.324 192.517  1.00 43.18           C  
ATOM   2541  CD  PRO A 342     149.908 144.331 191.527  1.00 43.18           C  
ATOM   2542  N   THR A 343     147.416 147.004 190.253  1.00 45.75           N  
ATOM   2543  CA  THR A 343     146.544 147.935 189.544  1.00 45.75           C  
ATOM   2544  C   THR A 343     145.151 147.358 189.331  1.00 45.75           C  
ATOM   2545  O   THR A 343     144.186 148.118 189.198  1.00 45.75           O  
ATOM   2546  CB  THR A 343     147.167 148.344 188.210  1.00 45.75           C  
ATOM   2547  CG2 THR A 343     148.412 149.179 188.448  1.00 45.75           C  
ATOM   2548  OG1 THR A 343     147.498 147.174 187.451  1.00 45.75           O  
ATOM   2549  N   ASN A 344     145.024 146.030 189.274  1.00 42.29           N  
ATOM   2550  CA  ASN A 344     143.695 145.424 189.280  1.00 42.29           C  
ATOM   2551  C   ASN A 344     142.975 145.702 190.594  1.00 42.29           C  
ATOM   2552  O   ASN A 344     141.806 146.106 190.602  1.00 42.29           O  
ATOM   2553  CB  ASN A 344     143.786 143.918 189.025  1.00 42.29           C  
ATOM   2554  CG  ASN A 344     144.054 143.588 187.571  1.00 42.29           C  
ATOM   2555  ND2 ASN A 344     144.666 142.434 187.329  1.00 42.29           N  
ATOM   2556  OD1 ASN A 344     143.698 144.351 186.674  1.00 42.29           O  
ATOM   2557  N   VAL A 345     143.659 145.485 191.722  1.00 41.24           N  
ATOM   2558  CA  VAL A 345     143.009 145.655 193.022  1.00 41.24           C  
ATOM   2559  C   VAL A 345     142.736 147.127 193.322  1.00 41.24           C  
ATOM   2560  O   VAL A 345     141.704 147.463 193.919  1.00 41.24           O  
ATOM   2561  CB  VAL A 345     143.846 144.993 194.132  1.00 41.24           C  
ATOM   2562  CG1 VAL A 345     143.128 145.101 195.471  1.00 41.24           C  
ATOM   2563  CG2 VAL A 345     144.109 143.532 193.791  1.00 41.24           C  
ATOM   2564  N   ILE A 346     143.651 148.025 192.941  1.00 40.97           N  
ATOM   2565  CA  ILE A 346     143.413 149.459 193.097  1.00 40.97           C  
ATOM   2566  C   ILE A 346     142.185 149.878 192.301  1.00 40.97           C  
ATOM   2567  O   ILE A 346     141.427 150.760 192.721  1.00 40.97           O  
ATOM   2568  CB  ILE A 346     144.666 150.262 192.679  1.00 40.97           C  
ATOM   2569  CG1 ILE A 346     145.790 150.084 193.700  1.00 40.97           C  
ATOM   2570  CG2 ILE A 346     144.348 151.743 192.513  1.00 40.97           C  
ATOM   2571  CD1 ILE A 346     147.147 150.531 193.196  1.00 40.97           C  
ATOM   2572  N   SER A 347     141.954 149.233 191.157  1.00 41.77           N  
ATOM   2573  CA  SER A 347     140.795 149.501 190.318  1.00 41.77           C  
ATOM   2574  C   SER A 347     139.499 148.957 190.902  1.00 41.77           C  
ATOM   2575  O   SER A 347     138.439 149.163 190.302  1.00 41.77           O  
ATOM   2576  CB  SER A 347     141.014 148.918 188.921  1.00 41.77           C  
ATOM   2577  OG  SER A 347     140.068 149.437 188.002  1.00 41.77           O  
ATOM   2578  N   ILE A 348     139.550 148.268 192.040  1.00 40.39           N  
ATOM   2579  CA  ILE A 348     138.369 147.688 192.655  1.00 40.39           C  
ATOM   2580  C   ILE A 348     138.013 148.381 193.965  1.00 40.39           C  
ATOM   2581  O   ILE A 348     136.841 148.668 194.216  1.00 40.39           O  
ATOM   2582  CB  ILE A 348     138.553 146.170 192.869  1.00 40.39           C  
ATOM   2583  CG1 ILE A 348     138.696 145.456 191.525  1.00 40.39           C  
ATOM   2584  CG2 ILE A 348     137.386 145.605 193.644  1.00 40.39           C  
ATOM   2585  CD1 ILE A 348     139.353 144.106 191.632  1.00 40.39           C  
ATOM   2586  N   THR A 349     139.006 148.660 194.807  1.00 42.38           N  
ATOM   2587  CA  THR A 349     138.741 149.204 196.131  1.00 42.38           C  
ATOM   2588  C   THR A 349     138.369 150.685 196.052  1.00 42.38           C  
ATOM   2589  O   THR A 349     138.454 151.329 195.002  1.00 42.38           O  
ATOM   2590  CB  THR A 349     139.952 149.028 197.045  1.00 42.38           C  
ATOM   2591  CG2 THR A 349     140.322 147.561 197.139  1.00 42.38           C  
ATOM   2592  OG1 THR A 349     141.060 149.753 196.508  1.00 42.38           O  
ATOM   2593  N   ASP A 350     137.941 151.219 197.197  1.00 47.30           N  
ATOM   2594  CA  ASP A 350     137.558 152.619 197.339  1.00 47.30           C  
ATOM   2595  C   ASP A 350     138.689 153.475 197.905  1.00 47.30           C  
ATOM   2596  O   ASP A 350     138.441 154.421 198.658  1.00 47.30           O  
ATOM   2597  CB  ASP A 350     136.313 152.738 198.217  1.00 47.30           C  
ATOM   2598  CG  ASP A 350     135.068 152.196 197.543  1.00 47.30           C  
ATOM   2599  OD1 ASP A 350     135.019 152.198 196.295  1.00 47.30           O  
ATOM   2600  OD2 ASP A 350     134.139 151.766 198.256  1.00 47.30           O1-
ATOM   2601  N   GLY A 351     139.932 153.150 197.560  1.00 48.79           N  
ATOM   2602  CA  GLY A 351     141.087 153.893 198.032  1.00 48.79           C  
ATOM   2603  C   GLY A 351     142.238 152.967 198.361  1.00 48.79           C  
ATOM   2604  O   GLY A 351     142.102 151.745 198.255  1.00 48.79           O  
ATOM   2605  N   GLN A 352     143.385 153.527 198.737  1.00 48.48           N  
ATOM   2606  CA  GLN A 352     144.509 152.697 199.139  1.00 48.48           C  
ATOM   2607  C   GLN A 352     145.398 153.433 200.132  1.00 48.48           C  
ATOM   2608  O   GLN A 352     145.553 154.656 200.071  1.00 48.48           O  
ATOM   2609  CB  GLN A 352     145.323 152.219 197.927  1.00 48.48           C  
ATOM   2610  CG  GLN A 352     146.093 153.302 197.183  1.00 48.48           C  
ATOM   2611  CD  GLN A 352     145.204 154.121 196.264  1.00 48.48           C  
ATOM   2612  NE2 GLN A 352     145.661 155.309 195.907  1.00 48.48           N  
ATOM   2613  OE1 GLN A 352     144.131 153.684 195.863  1.00 48.48           O  
ATOM   2614  N   ILE A 353     145.977 152.662 201.052  1.00 48.17           N  
ATOM   2615  CA  ILE A 353     146.950 153.142 202.028  1.00 48.17           C  
ATOM   2616  C   ILE A 353     148.298 152.579 201.608  1.00 48.17           C  
ATOM   2617  O   ILE A 353     148.522 151.366 201.698  1.00 48.17           O  
ATOM   2618  CB  ILE A 353     146.601 152.691 203.453  1.00 48.17           C  
ATOM   2619  CG1 ILE A 353     145.287 153.313 203.928  1.00 48.17           C  
ATOM   2620  CG2 ILE A 353     147.742 153.032 204.406  1.00 48.17           C  
ATOM   2621  CD1 ILE A 353     144.646 152.562 205.083  1.00 48.17           C  
ATOM   2622  N   PHE A 354     149.200 153.438 201.149  1.00 49.13           N  
ATOM   2623  CA  PHE A 354     150.480 152.980 200.630  1.00 49.13           C  
ATOM   2624  C   PHE A 354     151.539 153.104 201.718  1.00 49.13           C  
ATOM   2625  O   PHE A 354     151.804 154.207 202.208  1.00 49.13           O  
ATOM   2626  CB  PHE A 354     150.885 153.767 199.382  1.00 49.13           C  
ATOM   2627  CG  PHE A 354     151.964 153.092 198.572  1.00 49.13           C  
ATOM   2628  CD1 PHE A 354     153.286 153.132 198.975  1.00 49.13           C  
ATOM   2629  CD2 PHE A 354     151.641 152.391 197.420  1.00 49.13           C  
ATOM   2630  CE1 PHE A 354     154.267 152.492 198.243  1.00 49.13           C  
ATOM   2631  CE2 PHE A 354     152.623 151.753 196.687  1.00 49.13           C  
ATOM   2632  CZ  PHE A 354     153.932 151.803 197.100  1.00 49.13           C  
ATOM   2633  N   LEU A 355     152.149 151.979 202.082  1.00 49.16           N  
ATOM   2634  CA  LEU A 355     153.209 151.941 203.079  1.00 49.16           C  
ATOM   2635  C   LEU A 355     154.557 151.961 202.367  1.00 49.16           C  
ATOM   2636  O   LEU A 355     154.828 151.111 201.511  1.00 49.16           O  
ATOM   2637  CB  LEU A 355     153.069 150.710 203.973  1.00 49.16           C  
ATOM   2638  CG  LEU A 355     151.732 150.671 204.722  1.00 49.16           C  
ATOM   2639  CD1 LEU A 355     151.635 149.458 205.631  1.00 49.16           C  
ATOM   2640  CD2 LEU A 355     151.530 151.943 205.527  1.00 49.16           C  
ATOM   2641  N   GLU A 356     155.402 152.925 202.734  1.00 62.86           N  
ATOM   2642  CA  GLU A 356     156.590 153.291 201.971  1.00 62.86           C  
ATOM   2643  C   GLU A 356     157.834 152.759 202.677  1.00 62.86           C  
ATOM   2644  O   GLU A 356     158.053 153.050 203.859  1.00 62.86           O  
ATOM   2645  CB  GLU A 356     156.648 154.814 201.815  1.00 62.86           C  
ATOM   2646  CG  GLU A 356     157.894 155.414 201.170  1.00 62.86           C  
ATOM   2647  CD  GLU A 356     158.163 154.893 199.772  1.00 62.86           C  
ATOM   2648  OE1 GLU A 356     157.213 154.421 199.102  1.00 62.86           O  
ATOM   2649  OE2 GLU A 356     159.328 154.996 199.334  1.00 62.86           O1-
ATOM   2650  N   THR A 357     158.651 151.986 201.951  1.00 63.49           N  
ATOM   2651  CA  THR A 357     159.814 151.351 202.572  1.00 63.49           C  
ATOM   2652  C   THR A 357     160.842 152.379 203.038  1.00 63.49           C  
ATOM   2653  O   THR A 357     161.488 152.192 204.077  1.00 63.49           O  
ATOM   2654  CB  THR A 357     160.447 150.341 201.609  1.00 63.49           C  
ATOM   2655  CG2 THR A 357     161.079 151.036 200.414  1.00 63.49           C  
ATOM   2656  OG1 THR A 357     161.435 149.564 202.299  1.00 63.49           O  
ATOM   2657  N   ASN A 358     161.014 153.469 202.286  1.00 64.32           N  
ATOM   2658  CA  ASN A 358     162.017 154.464 202.650  1.00 64.32           C  
ATOM   2659  C   ASN A 358     161.627 155.195 203.927  1.00 64.32           C  
ATOM   2660  O   ASN A 358     162.483 155.491 204.771  1.00 64.32           O  
ATOM   2661  CB  ASN A 358     162.212 155.450 201.499  1.00 64.32           C  
ATOM   2662  CG  ASN A 358     162.830 154.799 200.276  1.00 64.32           C  
ATOM   2663  ND2 ASN A 358     162.046 154.676 199.210  1.00 64.32           N  
ATOM   2664  OD1 ASN A 358     163.996 154.406 200.290  1.00 64.32           O  
ATOM   2665  N   LEU A 359     160.339 155.503 204.076  1.00 60.89           N  
ATOM   2666  CA  LEU A 359     159.853 156.122 205.301  1.00 60.89           C  
ATOM   2667  C   LEU A 359     159.931 155.151 206.472  1.00 60.89           C  
ATOM   2668  O   LEU A 359     160.275 155.547 207.593  1.00 60.89           O  
ATOM   2669  CB  LEU A 359     158.418 156.598 205.099  1.00 60.89           C  
ATOM   2670  CG  LEU A 359     158.199 158.038 204.629  1.00 60.89           C  
ATOM   2671  CD1 LEU A 359     158.996 158.335 203.366  1.00 60.89           C  
ATOM   2672  CD2 LEU A 359     156.717 158.297 204.397  1.00 60.89           C  
ATOM   2673  N   PHE A 360     159.602 153.879 206.228  1.00 58.05           N  
ATOM   2674  CA  PHE A 360     159.635 152.870 207.282  1.00 58.05           C  
ATOM   2675  C   PHE A 360     161.053 152.648 207.796  1.00 58.05           C  
ATOM   2676  O   PHE A 360     161.267 152.499 209.006  1.00 58.05           O  
ATOM   2677  CB  PHE A 360     159.029 151.564 206.760  1.00 58.05           C  
ATOM   2678  CG  PHE A 360     159.014 150.448 207.766  1.00 58.05           C  
ATOM   2679  CD1 PHE A 360     157.950 150.300 208.638  1.00 58.05           C  
ATOM   2680  CD2 PHE A 360     160.048 149.526 207.814  1.00 58.05           C  
ATOM   2681  CE1 PHE A 360     157.927 149.269 209.560  1.00 58.05           C  
ATOM   2682  CE2 PHE A 360     160.031 148.491 208.733  1.00 58.05           C  
ATOM   2683  CZ  PHE A 360     158.969 148.361 209.606  1.00 58.05           C  
ATOM   2684  N   ASN A 361     162.034 152.614 206.891  1.00 59.53           N  
ATOM   2685  CA  ASN A 361     163.421 152.445 207.312  1.00 59.53           C  
ATOM   2686  C   ASN A 361     163.909 153.653 208.101  1.00 59.53           C  
ATOM   2687  O   ASN A 361     164.718 153.511 209.025  1.00 59.53           O  
ATOM   2688  CB  ASN A 361     164.314 152.196 206.097  1.00 59.53           C  
ATOM   2689  CG  ASN A 361     164.124 150.813 205.509  1.00 59.53           C  
ATOM   2690  ND2 ASN A 361     164.499 150.650 204.245  1.00 59.53           N  
ATOM   2691  OD1 ASN A 361     163.650 149.900 206.182  1.00 59.53           O  
ATOM   2692  N   ALA A 362     163.430 154.847 207.752  1.00 60.03           N  
ATOM   2693  CA  ALA A 362     163.775 156.065 208.474  1.00 60.03           C  
ATOM   2694  C   ALA A 362     163.118 156.153 209.845  1.00 60.03           C  
ATOM   2695  O   ALA A 362     163.389 157.112 210.576  1.00 60.03           O  
ATOM   2696  CB  ALA A 362     163.395 157.293 207.644  1.00 60.03           C  
ATOM   2697  N   GLY A 363     162.267 155.195 210.208  1.00 60.69           N  
ATOM   2698  CA  GLY A 363     161.553 155.250 211.465  1.00 60.69           C  
ATOM   2699  C   GLY A 363     160.283 156.065 211.443  1.00 60.69           C  
ATOM   2700  O   GLY A 363     159.678 156.267 212.503  1.00 60.69           O  
ATOM   2701  N   ILE A 364     159.854 156.542 210.276  1.00 58.18           N  
ATOM   2702  CA  ILE A 364     158.544 157.168 210.154  1.00 58.18           C  
ATOM   2703  C   ILE A 364     157.527 156.039 210.084  1.00 58.18           C  
ATOM   2704  O   ILE A 364     157.267 155.485 209.010  1.00 58.18           O  
ATOM   2705  CB  ILE A 364     158.456 158.089 208.923  1.00 58.18           C  
ATOM   2706  CG1 ILE A 364     159.437 159.252 209.059  1.00 58.18           C  
ATOM   2707  CG2 ILE A 364     157.050 158.634 208.764  1.00 58.18           C  
ATOM   2708  CD1 ILE A 364     159.552 160.106 207.811  1.00 58.18           C  
ATOM   2709  N   ARG A 365     156.954 155.682 211.231  1.00 58.75           N  
ATOM   2710  CA  ARG A 365     156.077 154.528 211.334  1.00 58.75           C  
ATOM   2711  C   ARG A 365     154.832 154.917 212.122  1.00 58.75           C  
ATOM   2712  O   ARG A 365     154.953 155.432 213.248  1.00 58.75           O  
ATOM   2713  CB  ARG A 365     156.796 153.350 212.007  1.00 58.75           C  
ATOM   2714  CG  ARG A 365     158.049 152.887 211.279  1.00 58.75           C  
ATOM   2715  CD  ARG A 365     158.724 151.744 212.026  1.00 58.75           C  
ATOM   2716  NE  ARG A 365     160.018 151.389 211.457  1.00 58.75           N  
ATOM   2717  CZ  ARG A 365     160.732 150.336 211.832  1.00 58.75           C  
ATOM   2718  NH1 ARG A 365     160.305 149.510 212.773  1.00 58.75           N1+
ATOM   2719  NH2 ARG A 365     161.902 150.102 211.242  1.00 58.75           N  
ATOM   2720  N   PRO A 366     153.620 154.691 211.584  1.00 55.04           N  
ATOM   2721  CA  PRO A 366     153.313 154.043 210.302  1.00 55.04           C  
ATOM   2722  C   PRO A 366     153.801 154.831 209.086  1.00 55.04           C  
ATOM   2723  O   PRO A 366     153.716 156.061 209.069  1.00 55.04           O  
ATOM   2724  CB  PRO A 366     151.772 153.957 210.301  1.00 55.04           C  
ATOM   2725  CG  PRO A 366     151.389 154.027 211.734  1.00 55.04           C  
ATOM   2726  CD  PRO A 366     152.391 154.989 212.328  1.00 55.04           C  
ATOM   2727  N   ALA A 367     154.315 154.117 208.087  1.00 53.39           N  
ATOM   2728  CA  ALA A 367     154.953 154.737 206.924  1.00 53.39           C  
ATOM   2729  C   ALA A 367     153.946 155.047 205.820  1.00 53.39           C  
ATOM   2730  O   ALA A 367     154.104 154.631 204.673  1.00 53.39           O  
ATOM   2731  CB  ALA A 367     156.070 153.838 206.405  1.00 53.39           C  
ATOM   2732  N   VAL A 368     152.902 155.795 206.164  1.00 49.95           N  
ATOM   2733  CA  VAL A 368     151.849 156.120 205.209  1.00 49.95           C  
ATOM   2734  C   VAL A 368     152.342 157.258 204.326  1.00 49.95           C  
ATOM   2735  O   VAL A 368     152.628 158.356 204.815  1.00 49.95           O  
ATOM   2736  CB  VAL A 368     150.544 156.491 205.930  1.00 49.95           C  
ATOM   2737  CG1 VAL A 368     149.472 156.884 204.935  1.00 49.95           C  
ATOM   2738  CG2 VAL A 368     150.072 155.327 206.792  1.00 49.95           C  
ATOM   2739  N   ASN A 369     152.457 156.993 203.027  1.00 54.95           N  
ATOM   2740  CA  ASN A 369     152.920 157.998 202.080  1.00 54.95           C  
ATOM   2741  C   ASN A 369     151.725 158.771 201.538  1.00 54.95           C  
ATOM   2742  O   ASN A 369     150.910 158.192 200.803  1.00 54.95           O  
ATOM   2743  CB  ASN A 369     153.689 157.342 200.939  1.00 54.95           C  
ATOM   2744  CG  ASN A 369     154.312 158.354 200.002  1.00 54.95           C  
ATOM   2745  ND2 ASN A 369     154.403 158.001 198.728  1.00 54.95           N  
ATOM   2746  OD1 ASN A 369     154.697 159.442 200.411  1.00 54.95           O  
ATOM   2747  N   PRO A 370     151.584 160.065 201.845  1.00 53.58           N  
ATOM   2748  CA  PRO A 370     150.519 160.853 201.232  1.00 53.58           C  
ATOM   2749  C   PRO A 370     150.823 161.110 199.762  1.00 53.58           C  
ATOM   2750  O   PRO A 370     151.911 160.821 199.263  1.00 53.58           O  
ATOM   2751  CB  PRO A 370     150.493 162.160 202.040  1.00 53.58           C  
ATOM   2752  CG  PRO A 370     151.904 162.328 202.505  1.00 53.58           C  
ATOM   2753  CD  PRO A 370     152.411 160.888 202.728  1.00 53.58           C  
ATOM   2754  N   GLY A 371     149.838 161.658 199.062  1.00 51.87           N  
ATOM   2755  CA  GLY A 371     149.958 161.858 197.615  1.00 51.87           C  
ATOM   2756  C   GLY A 371     149.605 160.608 196.842  1.00 51.87           C  
ATOM   2757  O   GLY A 371     148.836 160.667 195.877  1.00 51.87           O  
ATOM   2758  N   ILE A 372     150.142 159.462 197.255  1.00 51.71           N  
ATOM   2759  CA  ILE A 372     149.744 158.178 196.686  1.00 51.71           C  
ATOM   2760  C   ILE A 372     148.547 157.598 197.428  1.00 51.71           C  
ATOM   2761  O   ILE A 372     147.647 157.020 196.812  1.00 51.71           O  
ATOM   2762  CB  ILE A 372     150.936 157.204 196.697  1.00 51.71           C  
ATOM   2763  CG1 ILE A 372     152.105 157.798 195.912  1.00 51.71           C  
ATOM   2764  CG2 ILE A 372     150.527 155.861 196.103  1.00 51.71           C  
ATOM   2765  CD1 ILE A 372     153.267 156.846 195.717  1.00 51.71           C  
ATOM   2766  N   SER A 373     148.517 157.744 198.751  1.00 53.63           N  
ATOM   2767  CA  SER A 373     147.402 157.259 199.552  1.00 53.63           C  
ATOM   2768  C   SER A 373     146.222 158.218 199.464  1.00 53.63           C  
ATOM   2769  O   SER A 373     146.400 159.439 199.441  1.00 53.63           O  
ATOM   2770  CB  SER A 373     147.829 157.095 201.009  1.00 53.63           C  
ATOM   2771  OG  SER A 373     148.934 156.217 201.096  1.00 53.63           O  
ATOM   2772  N   VAL A 374     145.011 157.662 199.426  1.00 54.95           N  
ATOM   2773  CA  VAL A 374     143.797 158.469 199.360  1.00 54.95           C  
ATOM   2774  C   VAL A 374     142.608 157.599 199.752  1.00 54.95           C  
ATOM   2775  O   VAL A 374     142.639 156.374 199.612  1.00 54.95           O  
ATOM   2776  CB  VAL A 374     143.614 159.096 197.953  1.00 54.95           C  
ATOM   2777  CG1 VAL A 374     143.067 158.070 196.961  1.00 54.95           C  
ATOM   2778  CG2 VAL A 374     142.704 160.316 198.030  1.00 54.95           C  
ATOM   2779  N   SER A 375     141.557 158.239 200.259  1.00 55.59           N  
ATOM   2780  CA  SER A 375     140.281 157.594 200.556  1.00 55.59           C  
ATOM   2781  C   SER A 375     139.214 158.187 199.643  1.00 55.59           C  
ATOM   2782  O   SER A 375     138.948 159.391 199.700  1.00 55.59           O  
ATOM   2783  CB  SER A 375     139.905 157.794 202.023  1.00 55.59           C  
ATOM   2784  OG  SER A 375     138.618 157.280 202.306  1.00 55.59           O  
ATOM   2785  N   ARG A 376     138.612 157.350 198.797  1.00 58.47           N  
ATOM   2786  CA  ARG A 376     137.745 157.852 197.737  1.00 58.47           C  
ATOM   2787  C   ARG A 376     136.321 158.152 198.198  1.00 58.47           C  
ATOM   2788  O   ARG A 376     135.562 158.760 197.433  1.00 58.47           O  
ATOM   2789  CB  ARG A 376     137.747 156.874 196.562  1.00 58.47           C  
ATOM   2790  CG  ARG A 376     139.159 156.665 196.014  1.00 58.47           C  
ATOM   2791  CD  ARG A 376     139.317 155.437 195.140  1.00 58.47           C  
ATOM   2792  NE  ARG A 376     138.752 155.622 193.809  1.00 58.47           N  
ATOM   2793  CZ  ARG A 376     139.167 154.970 192.733  1.00 58.47           C  
ATOM   2794  NH1 ARG A 376     140.150 154.089 192.797  1.00 58.47           N1+
ATOM   2795  NH2 ARG A 376     138.596 155.226 191.561  1.00 58.47           N  
ATOM   2796  N   VAL A 377     135.931 157.749 199.414  1.00 57.01           N  
ATOM   2797  CA  VAL A 377     134.654 158.201 199.973  1.00 57.01           C  
ATOM   2798  C   VAL A 377     134.738 159.611 200.534  1.00 57.01           C  
ATOM   2799  O   VAL A 377     133.703 160.197 200.872  1.00 57.01           O  
ATOM   2800  CB  VAL A 377     134.133 157.269 201.081  1.00 57.01           C  
ATOM   2801  CG1 VAL A 377     133.967 155.853 200.552  1.00 57.01           C  
ATOM   2802  CG2 VAL A 377     135.054 157.299 202.295  1.00 57.01           C  
ATOM   2803  N   GLY A 378     135.945 160.167 200.641  1.00 64.75           N  
ATOM   2804  CA  GLY A 378     136.117 161.525 201.118  1.00 64.75           C  
ATOM   2805  C   GLY A 378     135.945 161.656 202.624  1.00 64.75           C  
ATOM   2806  O   GLY A 378     136.013 160.688 203.385  1.00 64.75           O  
ATOM   2807  N   GLY A 379     135.713 162.898 203.046  1.00 69.08           N  
ATOM   2808  CA  GLY A 379     135.531 163.224 204.446  1.00 69.08           C  
ATOM   2809  C   GLY A 379     134.171 162.898 205.015  1.00 69.08           C  
ATOM   2810  O   GLY A 379     133.923 163.181 206.190  1.00 69.08           O  
ATOM   2811  N   ALA A 380     133.284 162.301 204.213  1.00 65.62           N  
ATOM   2812  CA  ALA A 380     131.954 161.938 204.697  1.00 65.62           C  
ATOM   2813  C   ALA A 380     132.028 160.922 205.833  1.00 65.62           C  
ATOM   2814  O   ALA A 380     131.173 160.918 206.727  1.00 65.62           O  
ATOM   2815  CB  ALA A 380     131.107 161.399 203.542  1.00 65.62           C  
ATOM   2816  N   ALA A 381     133.038 160.045 205.809  1.00 66.65           N  
ATOM   2817  CA  ALA A 381     133.186 159.042 206.860  1.00 66.65           C  
ATOM   2818  C   ALA A 381     133.592 159.673 208.187  1.00 66.65           C  
ATOM   2819  O   ALA A 381     133.207 159.184 209.255  1.00 66.65           O  
ATOM   2820  CB  ALA A 381     134.209 157.987 206.441  1.00 66.65           C  
ATOM   2821  N   GLN A 382     134.376 160.748 208.141  1.00 77.53           N  
ATOM   2822  CA  GLN A 382     134.941 161.328 209.353  1.00 77.53           C  
ATOM   2823  C   GLN A 382     133.871 161.966 210.229  1.00 77.53           C  
ATOM   2824  O   GLN A 382     132.862 162.481 209.737  1.00 77.53           O  
ATOM   2825  CB  GLN A 382     135.994 162.364 208.980  1.00 77.53           C  
ATOM   2826  CG  GLN A 382     137.414 161.838 209.028  1.00 77.53           C  
ATOM   2827  CD  GLN A 382     138.402 162.825 208.440  1.00 77.53           C  
ATOM   2828  NE2 GLN A 382     139.672 162.675 208.774  1.00 77.53           N  
ATOM   2829  OE1 GLN A 382     138.026 163.688 207.658  1.00 77.53           O  
ATOM   2830  N   THR A 383     134.099 161.917 211.537  1.00 85.96           N  
ATOM   2831  CA  THR A 383     133.315 162.712 212.467  1.00 85.96           C  
ATOM   2832  C   THR A 383     133.603 164.195 212.251  1.00 85.96           C  
ATOM   2833  O   THR A 383     134.685 164.578 211.792  1.00 85.96           O  
ATOM   2834  CB  THR A 383     133.624 162.304 213.910  1.00 85.96           C  
ATOM   2835  CG2 THR A 383     133.412 160.802 214.104  1.00 85.96           C  
ATOM   2836  OG1 THR A 383     134.977 162.643 214.228  1.00 85.96           O  
ATOM   2837  N   LYS A 384     132.603 165.030 212.552  1.00 90.08           N  
ATOM   2838  CA  LYS A 384     132.713 166.470 212.318  1.00 90.08           C  
ATOM   2839  C   LYS A 384     133.987 167.058 212.909  1.00 90.08           C  
ATOM   2840  O   LYS A 384     134.665 167.862 212.257  1.00 90.08           O  
ATOM   2841  CB  LYS A 384     131.482 167.185 212.877  1.00 90.08           C  
ATOM   2842  CG  LYS A 384     131.393 168.657 212.498  1.00 90.08           C  
ATOM   2843  CD  LYS A 384     131.213 168.871 211.004  1.00 90.08           C  
ATOM   2844  CE  LYS A 384     129.946 168.209 210.484  1.00 90.08           C  
ATOM   2845  NZ  LYS A 384     129.576 168.705 209.128  1.00 90.08           N1+
ATOM   2846  N   ILE A 385     134.338 166.664 214.133  1.00 90.21           N  
ATOM   2847  CA  ILE A 385     135.532 167.213 214.766  1.00 90.21           C  
ATOM   2848  C   ILE A 385     136.788 166.806 213.995  1.00 90.21           C  
ATOM   2849  O   ILE A 385     137.681 167.631 213.760  1.00 90.21           O  
ATOM   2850  CB  ILE A 385     135.589 166.804 216.252  1.00 90.21           C  
ATOM   2851  CG1 ILE A 385     136.640 167.629 216.990  1.00 90.21           C  
ATOM   2852  CG2 ILE A 385     135.833 165.307 216.427  1.00 90.21           C  
ATOM   2853  CD1 ILE A 385     136.519 167.549 218.505  1.00 90.21           C  
ATOM   2854  N   MET A 386     136.861 165.547 213.549  1.00 89.15           N  
ATOM   2855  CA  MET A 386     138.024 165.098 212.788  1.00 89.15           C  
ATOM   2856  C   MET A 386     138.054 165.719 211.397  1.00 89.15           C  
ATOM   2857  O   MET A 386     139.128 166.079 210.899  1.00 89.15           O  
ATOM   2858  CB  MET A 386     138.047 163.574 212.702  1.00 89.15           C  
ATOM   2859  CG  MET A 386     138.339 162.883 214.018  1.00 89.15           C  
ATOM   2860  SD  MET A 386     140.028 163.179 214.598  1.00 89.15           S  
ATOM   2861  CE  MET A 386     140.990 162.259 213.387  1.00 89.15           C  
ATOM   2862  N   LYS A 387     136.892 165.855 210.752  1.00 85.88           N  
ATOM   2863  CA  LYS A 387     136.854 166.522 209.453  1.00 85.88           C  
ATOM   2864  C   LYS A 387     137.315 167.970 209.562  1.00 85.88           C  
ATOM   2865  O   LYS A 387     138.014 168.475 208.677  1.00 85.88           O  
ATOM   2866  CB  LYS A 387     135.448 166.457 208.858  1.00 85.88           C  
ATOM   2867  CG  LYS A 387     135.400 166.883 207.398  1.00 85.88           C  
ATOM   2868  CD  LYS A 387     133.984 166.918 206.832  1.00 85.88           C  
ATOM   2869  CE  LYS A 387     133.996 167.404 205.384  1.00 85.88           C  
ATOM   2870  NZ  LYS A 387     132.625 167.671 204.869  1.00 85.88           N1+
ATOM   2871  N   LYS A 388     136.922 168.657 210.636  1.00 86.95           N  
ATOM   2872  CA  LYS A 388     137.299 170.056 210.802  1.00 86.95           C  
ATOM   2873  C   LYS A 388     138.785 170.195 211.113  1.00 86.95           C  
ATOM   2874  O   LYS A 388     139.485 171.006 210.494  1.00 86.95           O  
ATOM   2875  CB  LYS A 388     136.452 170.692 211.905  1.00 86.95           C  
ATOM   2876  CG  LYS A 388     136.655 172.186 212.083  1.00 86.95           C  
ATOM   2877  CD  LYS A 388     136.545 172.926 210.761  1.00 86.95           C  
ATOM   2878  CE  LYS A 388     136.525 174.433 210.972  1.00 86.95           C  
ATOM   2879  NZ  LYS A 388     135.141 174.946 211.170  1.00 86.95           N1+
ATOM   2880  N   LEU A 389     139.291 169.402 212.064  1.00 90.97           N  
ATOM   2881  CA  LEU A 389     140.676 169.559 212.500  1.00 90.97           C  
ATOM   2882  C   LEU A 389     141.687 168.948 211.540  1.00 90.97           C  
ATOM   2883  O   LEU A 389     142.847 169.374 211.538  1.00 90.97           O  
ATOM   2884  CB  LEU A 389     140.864 168.946 213.889  1.00 90.97           C  
ATOM   2885  CG  LEU A 389     140.114 169.617 215.039  1.00 90.97           C  
ATOM   2886  CD1 LEU A 389     140.342 168.864 216.339  1.00 90.97           C  
ATOM   2887  CD2 LEU A 389     140.539 171.068 215.177  1.00 90.97           C  
ATOM   2888  N   SER A 390     141.283 167.972 210.726  1.00 91.06           N  
ATOM   2889  CA  SER A 390     142.212 167.350 209.791  1.00 91.06           C  
ATOM   2890  C   SER A 390     142.476 168.227 208.576  1.00 91.06           C  
ATOM   2891  O   SER A 390     143.560 168.149 207.992  1.00 91.06           O  
ATOM   2892  CB  SER A 390     141.684 165.982 209.356  1.00 91.06           C  
ATOM   2893  OG  SER A 390     140.473 166.102 208.629  1.00 91.06           O  
ATOM   2894  N   GLY A 391     141.503 169.047 208.180  1.00 90.49           N  
ATOM   2895  CA  GLY A 391     141.693 170.070 207.165  1.00 90.49           C  
ATOM   2896  C   GLY A 391     142.443 169.655 205.913  1.00 90.49           C  
ATOM   2897  O   GLY A 391     141.993 168.780 205.168  1.00 90.49           O  
ATOM   2898  N   GLY A 392     143.584 170.295 205.666  1.00 92.61           N  
ATOM   2899  CA  GLY A 392     144.445 170.012 204.535  1.00 92.61           C  
ATOM   2900  C   GLY A 392     145.704 169.225 204.836  1.00 92.61           C  
ATOM   2901  O   GLY A 392     146.670 169.327 204.070  1.00 92.61           O  
ATOM   2902  N   ILE A 393     145.734 168.453 205.927  1.00 88.98           N  
ATOM   2903  CA  ILE A 393     146.985 167.868 206.409  1.00 88.98           C  
ATOM   2904  C   ILE A 393     147.644 166.989 205.346  1.00 88.98           C  
ATOM   2905  O   ILE A 393     148.867 167.028 205.176  1.00 88.98           O  
ATOM   2906  CB  ILE A 393     146.750 167.102 207.724  1.00 88.98           C  
ATOM   2907  CG1 ILE A 393     146.476 168.086 208.863  1.00 88.98           C  
ATOM   2908  CG2 ILE A 393     147.944 166.232 208.052  1.00 88.98           C  
ATOM   2909  CD1 ILE A 393     145.984 167.429 210.130  1.00 88.98           C  
ATOM   2910  N   ARG A 394     146.862 166.185 204.616  1.00 83.65           N  
ATOM   2911  CA  ARG A 394     147.483 165.278 203.650  1.00 83.65           C  
ATOM   2912  C   ARG A 394     148.109 166.039 202.478  1.00 83.65           C  
ATOM   2913  O   ARG A 394     149.220 165.703 202.041  1.00 83.65           O  
ATOM   2914  CB  ARG A 394     146.473 164.228 203.176  1.00 83.65           C  
ATOM   2915  CG  ARG A 394     145.444 164.681 202.146  1.00 83.65           C  
ATOM   2916  CD  ARG A 394     144.657 163.476 201.637  1.00 83.65           C  
ATOM   2917  NE  ARG A 394     145.422 162.633 200.718  1.00 83.65           N  
ATOM   2918  CZ  ARG A 394     145.684 162.928 199.451  1.00 83.65           C  
ATOM   2919  NH1 ARG A 394     145.330 164.087 198.920  1.00 83.65           N1+
ATOM   2920  NH2 ARG A 394     146.326 162.039 198.699  1.00 83.65           N  
ATOM   2921  N   THR A 395     147.445 167.094 201.987  1.00 88.94           N  
ATOM   2922  CA  THR A 395     148.034 167.896 200.917  1.00 88.94           C  
ATOM   2923  C   THR A 395     149.214 168.718 201.421  1.00 88.94           C  
ATOM   2924  O   THR A 395     150.228 168.839 200.718  1.00 88.94           O  
ATOM   2925  CB  THR A 395     146.978 168.806 200.283  1.00 88.94           C  
ATOM   2926  CG2 THR A 395     146.159 168.036 199.267  1.00 88.94           C  
ATOM   2927  OG1 THR A 395     146.102 169.317 201.291  1.00 88.94           O  
ATOM   2928  N   ALA A 396     149.121 169.255 202.641  1.00 91.45           N  
ATOM   2929  CA  ALA A 396     150.261 169.951 203.221  1.00 91.45           C  
ATOM   2930  C   ALA A 396     151.460 169.018 203.340  1.00 91.45           C  
ATOM   2931  O   ALA A 396     152.587 169.407 203.020  1.00 91.45           O  
ATOM   2932  CB  ALA A 396     149.882 170.533 204.584  1.00 91.45           C  
ATOM   2933  N   LEU A 397     151.230 167.769 203.759  1.00 92.98           N  
ATOM   2934  CA  LEU A 397     152.324 166.810 203.892  1.00 92.98           C  
ATOM   2935  C   LEU A 397     152.901 166.398 202.542  1.00 92.98           C  
ATOM   2936  O   LEU A 397     154.117 166.231 202.419  1.00 92.98           O  
ATOM   2937  CB  LEU A 397     151.874 165.576 204.672  1.00 92.98           C  
ATOM   2938  CG  LEU A 397     151.879 165.737 206.190  1.00 92.98           C  
ATOM   2939  CD1 LEU A 397     151.109 164.603 206.845  1.00 92.98           C  
ATOM   2940  CD2 LEU A 397     153.309 165.773 206.698  1.00 92.98           C  
ATOM   2941  N   ALA A 398     152.058 166.202 201.525  1.00 92.50           N  
ATOM   2942  CA  ALA A 398     152.593 165.882 200.202  1.00 92.50           C  
ATOM   2943  C   ALA A 398     153.468 167.017 199.679  1.00 92.50           C  
ATOM   2944  O   ALA A 398     154.602 166.790 199.209  1.00 92.50           O  
ATOM   2945  CB  ALA A 398     151.448 165.592 199.231  1.00 92.50           C  
ATOM   2946  N   GLN A 399     152.971 168.253 199.788  1.00 97.34           N  
ATOM   2947  CA  GLN A 399     153.737 169.401 199.328  1.00 97.34           C  
ATOM   2948  C   GLN A 399     155.030 169.540 200.117  1.00 97.34           C  
ATOM   2949  O   GLN A 399     156.084 169.832 199.546  1.00 97.34           O  
ATOM   2950  CB  GLN A 399     152.896 170.673 199.433  1.00 97.34           C  
ATOM   2951  CG  GLN A 399     151.776 170.759 198.414  1.00 97.34           C  
ATOM   2952  CD  GLN A 399     150.758 171.823 198.763  1.00 97.34           C  
ATOM   2953  NE2 GLN A 399     149.741 171.965 197.923  1.00 97.34           N  
ATOM   2954  OE1 GLN A 399     150.886 172.512 199.774  1.00 97.34           O  
ATOM   2955  N   TYR A 400     154.966 169.326 201.434  1.00 98.78           N  
ATOM   2956  CA  TYR A 400     156.167 169.377 202.258  1.00 98.78           C  
ATOM   2957  C   TYR A 400     157.158 168.291 201.862  1.00 98.78           C  
ATOM   2958  O   TYR A 400     158.370 168.520 201.873  1.00 98.78           O  
ATOM   2959  CB  TYR A 400     155.796 169.250 203.737  1.00 98.78           C  
ATOM   2960  CG  TYR A 400     156.939 168.797 204.623  1.00 98.78           C  
ATOM   2961  CD1 TYR A 400     157.922 169.689 205.030  1.00 98.78           C  
ATOM   2962  CD2 TYR A 400     157.037 167.477 205.049  1.00 98.78           C  
ATOM   2963  CE1 TYR A 400     158.952 169.288 205.861  1.00 98.78           C  
ATOM   2964  CE2 TYR A 400     158.079 167.062 205.861  1.00 98.78           C  
ATOM   2965  CZ  TYR A 400     159.029 167.975 206.269  1.00 98.78           C  
ATOM   2966  OH  TYR A 400     160.079 167.564 207.057  1.00 98.78           O  
ATOM   2967  N   ARG A 401     156.665 167.098 201.522  1.00 98.13           N  
ATOM   2968  CA  ARG A 401     157.566 166.002 201.188  1.00 98.13           C  
ATOM   2969  C   ARG A 401     158.287 166.255 199.872  1.00 98.13           C  
ATOM   2970  O   ARG A 401     159.432 165.818 199.705  1.00 98.13           O  
ATOM   2971  CB  ARG A 401     156.802 164.676 201.162  1.00 98.13           C  
ATOM   2972  CG  ARG A 401     156.609 164.095 202.562  1.00 98.13           C  
ATOM   2973  CD  ARG A 401     155.837 162.761 202.601  1.00 98.13           C  
ATOM   2974  NE  ARG A 401     156.206 161.751 201.604  1.00 98.13           N  
ATOM   2975  CZ  ARG A 401     157.436 161.341 201.311  1.00 98.13           C  
ATOM   2976  NH1 ARG A 401     158.501 161.806 201.945  1.00 98.13           N1+
ATOM   2977  NH2 ARG A 401     157.601 160.429 200.357  1.00 98.13           N  
ATOM   2978  N   GLU A 402     157.652 166.954 198.930  1.00111.11           N  
ATOM   2979  CA  GLU A 402     158.407 167.326 197.730  1.00111.11           C  
ATOM   2980  C   GLU A 402     159.300 168.548 197.977  1.00111.11           C  
ATOM   2981  O   GLU A 402     160.428 168.626 197.456  1.00111.11           O  
ATOM   2982  CB  GLU A 402     157.466 167.577 196.548  1.00111.11           C  
ATOM   2983  CG  GLU A 402     158.222 167.965 195.279  1.00111.11           C  
ATOM   2984  CD  GLU A 402     157.374 167.914 194.024  1.00111.11           C  
ATOM   2985  OE1 GLU A 402     156.130 167.950 194.130  1.00111.11           O  
ATOM   2986  OE2 GLU A 402     157.958 167.814 192.924  1.00111.11           O1-
ATOM   2987  N   LEU A 403     158.806 169.509 198.762  1.00119.15           N  
ATOM   2988  CA  LEU A 403     159.566 170.719 199.051  1.00119.15           C  
ATOM   2989  C   LEU A 403     160.840 170.404 199.825  1.00119.15           C  
ATOM   2990  O   LEU A 403     161.856 171.081 199.653  1.00119.15           O  
ATOM   2991  CB  LEU A 403     158.685 171.712 199.814  1.00119.15           C  
ATOM   2992  CG  LEU A 403     159.317 173.024 200.284  1.00119.15           C  
ATOM   2993  CD1 LEU A 403     158.656 174.217 199.609  1.00119.15           C  
ATOM   2994  CD2 LEU A 403     159.215 173.150 201.793  1.00119.15           C  
ATOM   2995  N   ALA A 404     160.805 169.386 200.691  1.00126.38           N  
ATOM   2996  CA  ALA A 404     162.013 168.954 201.388  1.00126.38           C  
ATOM   2997  C   ALA A 404     163.007 168.297 200.438  1.00126.38           C  
ATOM   2998  O   ALA A 404     164.222 168.393 200.651  1.00126.38           O  
ATOM   2999  CB  ALA A 404     161.655 167.996 202.525  1.00126.38           C  
ATOM   3000  N   ALA A 405     162.514 167.615 199.399  1.00130.94           N  
ATOM   3001  CA  ALA A 405     163.408 167.036 198.402  1.00130.94           C  
ATOM   3002  C   ALA A 405     164.118 168.122 197.605  1.00130.94           C  
ATOM   3003  O   ALA A 405     165.311 167.998 197.303  1.00130.94           O  
ATOM   3004  CB  ALA A 405     162.631 166.108 197.469  1.00130.94           C  
ATOM   3005  N   PHE A 406     163.402 169.189 197.245  1.00141.63           N  
ATOM   3006  CA  PHE A 406     164.068 170.288 196.540  1.00141.63           C  
ATOM   3007  C   PHE A 406     164.906 171.174 197.461  1.00141.63           C  
ATOM   3008  O   PHE A 406     165.909 171.740 197.013  1.00141.63           O  
ATOM   3009  CB  PHE A 406     163.058 171.139 195.766  1.00141.63           C  
ATOM   3010  CG  PHE A 406     162.704 170.573 194.419  1.00141.63           C  
ATOM   3011  CD1 PHE A 406     161.722 169.608 194.297  1.00141.63           C  
ATOM   3012  CD2 PHE A 406     163.369 170.998 193.275  1.00141.63           C  
ATOM   3013  CE1 PHE A 406     161.399 169.081 193.064  1.00141.63           C  
ATOM   3014  CE2 PHE A 406     163.047 170.474 192.036  1.00141.63           C  
ATOM   3015  CZ  PHE A 406     162.061 169.514 191.933  1.00141.63           C  
ATOM   3016  N   SER A 407     164.521 171.312 198.732  1.00155.49           N  
ATOM   3017  CA  SER A 407     165.236 172.208 199.637  1.00155.49           C  
ATOM   3018  C   SER A 407     166.657 171.730 199.907  1.00155.49           C  
ATOM   3019  O   SER A 407     167.534 172.544 200.215  1.00155.49           O  
ATOM   3020  CB  SER A 407     164.466 172.353 200.951  1.00155.49           C  
ATOM   3021  OG  SER A 407     165.118 173.253 201.833  1.00155.49           O  
ATOM   3022  N   GLN A 408     166.901 170.420 199.810  1.00162.90           N  
ATOM   3023  CA  GLN A 408     168.258 169.905 199.965  1.00162.90           C  
ATOM   3024  C   GLN A 408     169.187 170.440 198.880  1.00162.90           C  
ATOM   3025  O   GLN A 408     170.395 170.573 199.107  1.00162.90           O  
ATOM   3026  CB  GLN A 408     168.238 168.373 199.950  1.00162.90           C  
ATOM   3027  CG  GLN A 408     169.596 167.696 200.124  1.00162.90           C  
ATOM   3028  CD  GLN A 408     170.295 168.062 201.423  1.00162.90           C  
ATOM   3029  NE2 GLN A 408     171.593 167.788 201.489  1.00162.90           N  
ATOM   3030  OE1 GLN A 408     169.680 168.581 202.354  1.00162.90           O  
ATOM   3031  N   ALA A 409     168.645 170.757 197.702  1.00181.78           N  
ATOM   3032  CA  ALA A 409     169.467 171.280 196.616  1.00181.78           C  
ATOM   3033  C   ALA A 409     169.647 172.791 196.725  1.00181.78           C  
ATOM   3034  O   ALA A 409     170.779 173.286 196.778  1.00181.78           O  
ATOM   3035  CB  ALA A 409     168.851 170.913 195.264  1.00181.78           C  
ATOM   3036  N   ALA A 410     168.546 173.538 196.753  1.00186.79           N  
ATOM   3037  CA  ALA A 410     168.602 174.991 196.830  1.00186.79           C  
ATOM   3038  C   ALA A 410     167.280 175.496 197.388  1.00186.79           C  
ATOM   3039  O   ALA A 410     166.279 174.774 197.402  1.00186.79           O  
ATOM   3040  CB  ALA A 410     168.892 175.619 195.463  1.00186.79           C  
ATOM   3041  N   SER A 411     167.286 176.746 197.851  1.00192.88           N  
ATOM   3042  CA  SER A 411     166.108 177.320 198.485  1.00192.88           C  
ATOM   3043  C   SER A 411     165.996 178.806 198.175  1.00192.88           C  
ATOM   3044  O   SER A 411     166.997 179.520 198.075  1.00192.88           O  
ATOM   3045  CB  SER A 411     166.133 177.115 200.005  1.00192.88           C  
ATOM   3046  OG  SER A 411     164.899 177.495 200.588  1.00192.88           O  
ATOM   3047  N   ASP A 412     164.752 179.256 198.032  1.00189.61           N  
ATOM   3048  CA  ASP A 412     164.405 180.665 197.919  1.00189.61           C  
ATOM   3049  C   ASP A 412     163.150 180.905 198.743  1.00189.61           C  
ATOM   3050  O   ASP A 412     162.447 179.962 199.113  1.00189.61           O  
ATOM   3051  CB  ASP A 412     164.181 181.095 196.463  1.00189.61           C  
ATOM   3052  CG  ASP A 412     165.412 180.908 195.602  1.00189.61           C  
ATOM   3053  OD1 ASP A 412     165.631 179.784 195.107  1.00189.61           O  
ATOM   3054  OD2 ASP A 412     166.161 181.890 195.416  1.00189.61           O1-
ATOM   3055  N   LEU A 413     162.880 182.179 199.041  1.00171.55           N  
ATOM   3056  CA  LEU A 413     161.794 182.555 199.949  1.00171.55           C  
ATOM   3057  C   LEU A 413     161.999 181.874 201.303  1.00171.55           C  
ATOM   3058  O   LEU A 413     161.146 181.137 201.803  1.00171.55           O  
ATOM   3059  CB  LEU A 413     160.428 182.220 199.337  1.00171.55           C  
ATOM   3060  CG  LEU A 413     159.129 182.626 200.036  1.00171.55           C  
ATOM   3061  CD1 LEU A 413     159.014 184.141 200.146  1.00171.55           C  
ATOM   3062  CD2 LEU A 413     157.924 182.042 199.306  1.00171.55           C  
ATOM   3063  N   ASP A 414     163.175 182.113 201.886  1.00168.53           N  
ATOM   3064  CA  ASP A 414     163.682 181.343 203.017  1.00168.53           C  
ATOM   3065  C   ASP A 414     163.014 181.685 204.342  1.00168.53           C  
ATOM   3066  O   ASP A 414     163.457 181.175 205.377  1.00168.53           O  
ATOM   3067  CB  ASP A 414     165.194 181.530 203.128  1.00168.53           C  
ATOM   3068  CG  ASP A 414     165.943 180.859 201.997  1.00168.53           C  
ATOM   3069  OD1 ASP A 414     165.335 180.027 201.292  1.00168.53           O  
ATOM   3070  OD2 ASP A 414     167.138 181.166 201.806  1.00168.53           O1-
ATOM   3071  N   ASP A 415     161.991 182.536 204.358  1.00155.18           N  
ATOM   3072  CA  ASP A 415     161.130 182.629 205.533  1.00155.18           C  
ATOM   3073  C   ASP A 415     159.957 181.661 205.394  1.00155.18           C  
ATOM   3074  O   ASP A 415     159.728 180.818 206.269  1.00155.18           O  
ATOM   3075  CB  ASP A 415     160.636 184.068 205.726  1.00155.18           C  
ATOM   3076  CG  ASP A 415     159.908 184.269 207.050  1.00155.18           C  
ATOM   3077  OD1 ASP A 415     159.560 183.270 207.715  1.00155.18           O  
ATOM   3078  OD2 ASP A 415     159.675 185.435 207.428  1.00155.18           O1-
ATOM   3079  N   ALA A 416     159.209 181.775 204.293  1.00148.89           N  
ATOM   3080  CA  ALA A 416     158.046 180.924 204.072  1.00148.89           C  
ATOM   3081  C   ALA A 416     158.446 179.462 203.935  1.00148.89           C  
ATOM   3082  O   ALA A 416     157.826 178.573 204.528  1.00148.89           O  
ATOM   3083  CB  ALA A 416     157.280 181.391 202.832  1.00148.89           C  
ATOM   3084  N   THR A 417     159.468 179.186 203.113  1.00149.44           N  
ATOM   3085  CA  THR A 417     159.903 177.807 202.919  1.00149.44           C  
ATOM   3086  C   THR A 417     160.441 177.205 204.212  1.00149.44           C  
ATOM   3087  O   THR A 417     160.180 176.036 204.511  1.00149.44           O  
ATOM   3088  CB  THR A 417     160.952 177.724 201.805  1.00149.44           C  
ATOM   3089  CG2 THR A 417     160.346 178.091 200.450  1.00149.44           C  
ATOM   3090  OG1 THR A 417     162.050 178.592 202.105  1.00149.44           O  
ATOM   3091  N   ARG A 418     161.185 177.990 205.001  1.00139.49           N  
ATOM   3092  CA  ARG A 418     161.763 177.469 206.238  1.00139.49           C  
ATOM   3093  C   ARG A 418     160.662 177.136 207.246  1.00139.49           C  
ATOM   3094  O   ARG A 418     160.695 176.080 207.894  1.00139.49           O  
ATOM   3095  CB  ARG A 418     162.741 178.497 206.817  1.00139.49           C  
ATOM   3096  CG  ARG A 418     163.381 178.211 208.178  1.00139.49           C  
ATOM   3097  CD  ARG A 418     163.745 176.745 208.374  1.00139.49           C  
ATOM   3098  NE  ARG A 418     164.424 176.196 207.203  1.00139.49           N  
ATOM   3099  CZ  ARG A 418     165.694 176.404 206.890  1.00139.49           C  
ATOM   3100  NH1 ARG A 418     166.479 177.163 207.634  1.00139.49           N1+
ATOM   3101  NH2 ARG A 418     166.186 175.847 205.784  1.00139.49           N  
ATOM   3102  N   LYS A 419     159.675 178.028 207.380  1.00134.47           N  
ATOM   3103  CA  LYS A 419     158.550 177.787 208.282  1.00134.47           C  
ATOM   3104  C   LYS A 419     157.734 176.585 207.828  1.00134.47           C  
ATOM   3105  O   LYS A 419     157.320 175.753 208.650  1.00134.47           O  
ATOM   3106  CB  LYS A 419     157.657 179.028 208.333  1.00134.47           C  
ATOM   3107  CG  LYS A 419     158.128 180.135 209.256  1.00134.47           C  
ATOM   3108  CD  LYS A 419     157.140 181.299 209.260  1.00134.47           C  
ATOM   3109  CE  LYS A 419     157.482 182.312 210.338  1.00134.47           C  
ATOM   3110  NZ  LYS A 419     156.547 183.468 210.354  1.00134.47           N1+
ATOM   3111  N   GLN A 420     157.469 176.492 206.520  1.00122.98           N  
ATOM   3112  CA  GLN A 420     156.771 175.337 205.965  1.00122.98           C  
ATOM   3113  C   GLN A 420     157.523 174.052 206.286  1.00122.98           C  
ATOM   3114  O   GLN A 420     156.916 173.045 206.674  1.00122.98           O  
ATOM   3115  CB  GLN A 420     156.629 175.501 204.448  1.00122.98           C  
ATOM   3116  CG  GLN A 420     156.054 174.290 203.727  1.00122.98           C  
ATOM   3117  CD  GLN A 420     155.804 174.553 202.250  1.00122.98           C  
ATOM   3118  NE2 GLN A 420     155.326 173.535 201.539  1.00122.98           N  
ATOM   3119  OE1 GLN A 420     156.064 175.647 201.751  1.00122.98           O  
ATOM   3120  N   LEU A 421     158.849 174.075 206.145  1.00124.18           N  
ATOM   3121  CA  LEU A 421     159.652 172.890 206.418  1.00124.18           C  
ATOM   3122  C   LEU A 421     159.556 172.487 207.883  1.00124.18           C  
ATOM   3123  O   LEU A 421     159.350 171.307 208.194  1.00124.18           O  
ATOM   3124  CB  LEU A 421     161.107 173.147 206.030  1.00124.18           C  
ATOM   3125  CG  LEU A 421     161.455 172.957 204.556  1.00124.18           C  
ATOM   3126  CD1 LEU A 421     162.711 173.735 204.203  1.00124.18           C  
ATOM   3127  CD2 LEU A 421     161.623 171.480 204.233  1.00124.18           C  
ATOM   3128  N   ASP A 422     159.690 173.449 208.798  1.00125.36           N  
ATOM   3129  CA  ASP A 422     159.654 173.086 210.213  1.00125.36           C  
ATOM   3130  C   ASP A 422     158.271 172.592 210.630  1.00125.36           C  
ATOM   3131  O   ASP A 422     158.159 171.632 211.402  1.00125.36           O  
ATOM   3132  CB  ASP A 422     160.155 174.251 211.087  1.00125.36           C  
ATOM   3133  CG  ASP A 422     159.172 175.420 211.194  1.00125.36           C  
ATOM   3134  OD1 ASP A 422     157.959 175.222 211.391  1.00125.36           O  
ATOM   3135  OD2 ASP A 422     159.640 176.576 211.112  1.00125.36           O1-
ATOM   3136  N   HIS A 423     157.210 173.211 210.105  1.00115.61           N  
ATOM   3137  CA  HIS A 423     155.863 172.763 210.448  1.00115.61           C  
ATOM   3138  C   HIS A 423     155.587 171.366 209.905  1.00115.61           C  
ATOM   3139  O   HIS A 423     155.041 170.511 210.614  1.00115.61           O  
ATOM   3140  CB  HIS A 423     154.824 173.752 209.928  1.00115.61           C  
ATOM   3141  CG  HIS A 423     153.426 173.411 210.335  1.00115.61           C  
ATOM   3142  CD2 HIS A 423     152.354 173.009 209.611  1.00115.61           C  
ATOM   3143  ND1 HIS A 423     153.007 173.458 211.647  1.00115.61           N  
ATOM   3144  CE1 HIS A 423     151.737 173.099 211.713  1.00115.61           C  
ATOM   3145  NE2 HIS A 423     151.317 172.824 210.492  1.00115.61           N  
ATOM   3146  N   GLY A 424     155.943 171.118 208.640  1.00108.12           N  
ATOM   3147  CA  GLY A 424     155.801 169.778 208.092  1.00108.12           C  
ATOM   3148  C   GLY A 424     156.592 168.743 208.871  1.00108.12           C  
ATOM   3149  O   GLY A 424     156.105 167.642 209.133  1.00108.12           O  
ATOM   3150  N   GLN A 425     157.822 169.086 209.259  1.00103.54           N  
ATOM   3151  CA  GLN A 425     158.646 168.150 210.015  1.00103.54           C  
ATOM   3152  C   GLN A 425     158.028 167.844 211.374  1.00103.54           C  
ATOM   3153  O   GLN A 425     158.021 166.689 211.818  1.00103.54           O  
ATOM   3154  CB  GLN A 425     160.053 168.725 210.169  1.00103.54           C  
ATOM   3155  CG  GLN A 425     161.097 167.738 210.637  1.00103.54           C  
ATOM   3156  CD  GLN A 425     162.503 168.274 210.446  1.00103.54           C  
ATOM   3157  NE2 GLN A 425     163.424 167.398 210.063  1.00103.54           N  
ATOM   3158  OE1 GLN A 425     162.756 169.466 210.627  1.00103.54           O  
ATOM   3159  N   LYS A 426     157.487 168.865 212.044  1.00103.65           N  
ATOM   3160  CA  LYS A 426     156.883 168.632 213.350  1.00103.65           C  
ATOM   3161  C   LYS A 426     155.587 167.836 213.243  1.00103.65           C  
ATOM   3162  O   LYS A 426     155.288 167.030 214.131  1.00103.65           O  
ATOM   3163  CB  LYS A 426     156.672 169.961 214.076  1.00103.65           C  
ATOM   3164  CG  LYS A 426     157.981 170.547 214.588  1.00103.65           C  
ATOM   3165  CD  LYS A 426     157.820 171.918 215.227  1.00103.65           C  
ATOM   3166  CE  LYS A 426     159.176 172.607 215.346  1.00103.65           C  
ATOM   3167  NZ  LYS A 426     159.164 173.774 216.273  1.00103.65           N1+
ATOM   3168  N   VAL A 427     154.821 168.003 212.161  1.00 98.42           N  
ATOM   3169  CA  VAL A 427     153.635 167.156 212.032  1.00 98.42           C  
ATOM   3170  C   VAL A 427     154.018 165.723 211.661  1.00 98.42           C  
ATOM   3171  O   VAL A 427     153.336 164.775 212.068  1.00 98.42           O  
ATOM   3172  CB  VAL A 427     152.607 167.749 211.049  1.00 98.42           C  
ATOM   3173  CG1 VAL A 427     152.127 169.113 211.543  1.00 98.42           C  
ATOM   3174  CG2 VAL A 427     153.154 167.822 209.640  1.00 98.42           C  
ATOM   3175  N   THR A 428     155.094 165.526 210.889  1.00 92.45           N  
ATOM   3176  CA  THR A 428     155.589 164.164 210.690  1.00 92.45           C  
ATOM   3177  C   THR A 428     156.021 163.536 212.009  1.00 92.45           C  
ATOM   3178  O   THR A 428     155.781 162.346 212.246  1.00 92.45           O  
ATOM   3179  CB  THR A 428     156.749 164.131 209.694  1.00 92.45           C  
ATOM   3180  CG2 THR A 428     156.355 164.733 208.360  1.00 92.45           C  
ATOM   3181  OG1 THR A 428     157.890 164.799 210.252  1.00 92.45           O  
ATOM   3182  N   GLU A 429     156.679 164.313 212.873  1.00 90.85           N  
ATOM   3183  CA  GLU A 429     157.064 163.787 214.179  1.00 90.85           C  
ATOM   3184  C   GLU A 429     155.847 163.526 215.062  1.00 90.85           C  
ATOM   3185  O   GLU A 429     155.888 162.643 215.926  1.00 90.85           O  
ATOM   3186  CB  GLU A 429     158.035 164.746 214.870  1.00 90.85           C  
ATOM   3187  CG  GLU A 429     158.669 164.194 216.139  1.00 90.85           C  
ATOM   3188  CD  GLU A 429     159.431 162.905 215.904  1.00 90.85           C  
ATOM   3189  OE1 GLU A 429     159.968 162.724 214.791  1.00 90.85           O  
ATOM   3190  OE2 GLU A 429     159.497 162.073 216.834  1.00 90.85           O1-
ATOM   3191  N   LEU A 430     154.765 164.284 214.868  1.00 90.41           N  
ATOM   3192  CA  LEU A 430     153.538 164.055 215.625  1.00 90.41           C  
ATOM   3193  C   LEU A 430     152.780 162.821 215.145  1.00 90.41           C  
ATOM   3194  O   LEU A 430     152.154 162.132 215.959  1.00 90.41           O  
ATOM   3195  CB  LEU A 430     152.633 165.288 215.545  1.00 90.41           C  
ATOM   3196  CG  LEU A 430     151.381 165.277 216.430  1.00 90.41           C  
ATOM   3197  CD1 LEU A 430     151.746 165.496 217.893  1.00 90.41           C  
ATOM   3198  CD2 LEU A 430     150.364 166.311 215.965  1.00 90.41           C  
ATOM   3199  N   LEU A 431     152.825 162.523 213.843  1.00 83.35           N  
ATOM   3200  CA  LEU A 431     152.082 161.382 213.314  1.00 83.35           C  
ATOM   3201  C   LEU A 431     152.706 160.042 213.684  1.00 83.35           C  
ATOM   3202  O   LEU A 431     152.011 159.022 213.638  1.00 83.35           O  
ATOM   3203  CB  LEU A 431     151.957 161.490 211.795  1.00 83.35           C  
ATOM   3204  CG  LEU A 431     151.049 162.620 211.310  1.00 83.35           C  
ATOM   3205  CD1 LEU A 431     150.817 162.523 209.812  1.00 83.35           C  
ATOM   3206  CD2 LEU A 431     149.725 162.623 212.068  1.00 83.35           C  
ATOM   3207  N   LYS A 432     153.989 160.018 214.038  1.00 79.03           N  
ATOM   3208  CA  LYS A 432     154.631 158.779 214.454  1.00 79.03           C  
ATOM   3209  C   LYS A 432     153.954 158.220 215.702  1.00 79.03           C  
ATOM   3210  O   LYS A 432     153.622 158.957 216.635  1.00 79.03           O  
ATOM   3211  CB  LYS A 432     156.121 159.028 214.699  1.00 79.03           C  
ATOM   3212  CG  LYS A 432     156.931 159.082 213.408  1.00 79.03           C  
ATOM   3213  CD  LYS A 432     158.306 159.709 213.600  1.00 79.03           C  
ATOM   3214  CE  LYS A 432     159.138 158.961 214.627  1.00 79.03           C  
ATOM   3215  NZ  LYS A 432     160.448 159.632 214.859  1.00 79.03           N1+
ATOM   3216  N   GLN A 433     153.740 156.905 215.712  1.00 70.31           N  
ATOM   3217  CA  GLN A 433     152.929 156.262 216.746  1.00 70.31           C  
ATOM   3218  C   GLN A 433     153.356 154.808 216.862  1.00 70.31           C  
ATOM   3219  O   GLN A 433     153.416 154.104 215.850  1.00 70.31           O  
ATOM   3220  CB  GLN A 433     151.447 156.361 216.397  1.00 70.31           C  
ATOM   3221  CG  GLN A 433     150.521 155.773 217.442  1.00 70.31           C  
ATOM   3222  CD  GLN A 433     149.062 156.085 217.170  1.00 70.31           C  
ATOM   3223  NE2 GLN A 433     148.176 155.470 217.941  1.00 70.31           N  
ATOM   3224  OE1 GLN A 433     148.734 156.866 216.276  1.00 70.31           O  
ATOM   3225  N   LYS A 434     153.656 154.355 218.079  1.00 71.61           N  
ATOM   3226  CA  LYS A 434     154.108 152.982 218.241  1.00 71.61           C  
ATOM   3227  C   LYS A 434     152.945 151.991 218.184  1.00 71.61           C  
ATOM   3228  O   LYS A 434     151.772 152.336 218.357  1.00 71.61           O  
ATOM   3229  CB  LYS A 434     154.882 152.793 219.548  1.00 71.61           C  
ATOM   3230  CG  LYS A 434     154.131 153.129 220.814  1.00 71.61           C  
ATOM   3231  CD  LYS A 434     154.920 152.657 222.034  1.00 71.61           C  
ATOM   3232  CE  LYS A 434     156.360 153.153 222.021  1.00 71.61           C  
ATOM   3233  NZ  LYS A 434     156.453 154.632 222.127  1.00 71.61           N1+
ATOM   3234  N   GLN A 435     153.309 150.736 217.938  1.00 64.04           N  
ATOM   3235  CA  GLN A 435     152.364 149.644 217.752  1.00 64.04           C  
ATOM   3236  C   GLN A 435     151.626 149.316 219.051  1.00 64.04           C  
ATOM   3237  O   GLN A 435     152.144 149.511 220.154  1.00 64.04           O  
ATOM   3238  CB  GLN A 435     153.131 148.428 217.229  1.00 64.04           C  
ATOM   3239  CG  GLN A 435     152.323 147.299 216.646  1.00 64.04           C  
ATOM   3240  CD  GLN A 435     153.229 146.170 216.189  1.00 64.04           C  
ATOM   3241  NE2 GLN A 435     152.635 145.057 215.780  1.00 64.04           N  
ATOM   3242  OE1 GLN A 435     154.453 146.308 216.191  1.00 64.04           O  
ATOM   3243  N   TYR A 436     150.391 148.829 218.904  1.00 68.61           N  
ATOM   3244  CA  TYR A 436     149.518 148.439 220.015  1.00 68.61           C  
ATOM   3245  C   TYR A 436     149.225 149.580 220.982  1.00 68.61           C  
ATOM   3246  O   TYR A 436     148.911 149.337 222.152  1.00 68.61           O  
ATOM   3247  CB  TYR A 436     150.073 147.240 220.793  1.00 68.61           C  
ATOM   3248  CG  TYR A 436     150.407 146.033 219.951  1.00 68.61           C  
ATOM   3249  CD1 TYR A 436     149.398 145.243 219.418  1.00 68.61           C  
ATOM   3250  CD2 TYR A 436     151.724 145.666 219.705  1.00 68.61           C  
ATOM   3251  CE1 TYR A 436     149.684 144.108 218.693  1.00 68.61           C  
ATOM   3252  CE2 TYR A 436     152.020 144.551 218.947  1.00 68.61           C  
ATOM   3253  CZ  TYR A 436     150.997 143.770 218.452  1.00 68.61           C  
ATOM   3254  OH  TYR A 436     151.290 142.682 217.665  1.00 68.61           O  
ATOM   3255  N   ALA A 437     149.301 150.827 220.521  1.00 76.91           N  
ATOM   3256  CA  ALA A 437     148.918 151.989 221.319  1.00 76.91           C  
ATOM   3257  C   ALA A 437     147.854 152.774 220.559  1.00 76.91           C  
ATOM   3258  O   ALA A 437     148.118 153.871 220.049  1.00 76.91           O  
ATOM   3259  CB  ALA A 437     150.123 152.870 221.637  1.00 76.91           C  
ATOM   3260  N   PRO A 438     146.641 152.234 220.456  1.00 80.23           N  
ATOM   3261  CA  PRO A 438     145.564 152.984 219.812  1.00 80.23           C  
ATOM   3262  C   PRO A 438     145.057 154.078 220.734  1.00 80.23           C  
ATOM   3263  O   PRO A 438     145.084 153.948 221.960  1.00 80.23           O  
ATOM   3264  CB  PRO A 438     144.494 151.917 219.560  1.00 80.23           C  
ATOM   3265  CG  PRO A 438     144.665 150.974 220.700  1.00 80.23           C  
ATOM   3266  CD  PRO A 438     146.157 150.954 221.001  1.00 80.23           C  
ATOM   3267  N   MET A 439     144.592 155.169 220.132  1.00 79.90           N  
ATOM   3268  CA  MET A 439     144.121 156.316 220.893  1.00 79.90           C  
ATOM   3269  C   MET A 439     142.782 156.800 220.355  1.00 79.90           C  
ATOM   3270  O   MET A 439     142.530 156.755 219.147  1.00 79.90           O  
ATOM   3271  CB  MET A 439     145.154 157.448 220.882  1.00 79.90           C  
ATOM   3272  CG  MET A 439     145.550 157.946 219.510  1.00 79.90           C  
ATOM   3273  SD  MET A 439     146.575 159.424 219.630  1.00 79.90           S  
ATOM   3274  CE  MET A 439     148.092 158.727 220.279  1.00 79.90           C  
ATOM   3275  N   SER A 440     141.931 157.259 221.270  1.00 84.38           N  
ATOM   3276  CA  SER A 440     140.558 157.617 220.951  1.00 84.38           C  
ATOM   3277  C   SER A 440     140.488 158.959 220.225  1.00 84.38           C  
ATOM   3278  O   SER A 440     141.465 159.708 220.137  1.00 84.38           O  
ATOM   3279  CB  SER A 440     139.711 157.664 222.222  1.00 84.38           C  
ATOM   3280  OG  SER A 440     140.120 158.727 223.063  1.00 84.38           O  
ATOM   3281  N   VAL A 441     139.295 159.249 219.695  1.00 87.94           N  
ATOM   3282  CA  VAL A 441     139.086 160.458 218.902  1.00 87.94           C  
ATOM   3283  C   VAL A 441     139.279 161.720 219.736  1.00 87.94           C  
ATOM   3284  O   VAL A 441     139.669 162.761 219.202  1.00 87.94           O  
ATOM   3285  CB  VAL A 441     137.696 160.424 218.234  1.00 87.94           C  
ATOM   3286  CG1 VAL A 441     136.593 160.350 219.277  1.00 87.94           C  
ATOM   3287  CG2 VAL A 441     137.513 161.627 217.312  1.00 87.94           C  
ATOM   3288  N   ALA A 442     138.986 161.670 221.038  1.00 92.59           N  
ATOM   3289  CA  ALA A 442     139.263 162.831 221.881  1.00 92.59           C  
ATOM   3290  C   ALA A 442     140.758 163.134 221.915  1.00 92.59           C  
ATOM   3291  O   ALA A 442     141.180 164.287 221.739  1.00 92.59           O  
ATOM   3292  CB  ALA A 442     138.730 162.593 223.295  1.00 92.59           C  
ATOM   3293  N   GLN A 443     141.573 162.094 222.104  1.00 88.44           N  
ATOM   3294  CA  GLN A 443     143.021 162.257 222.160  1.00 88.44           C  
ATOM   3295  C   GLN A 443     143.559 162.753 220.823  1.00 88.44           C  
ATOM   3296  O   GLN A 443     144.338 163.719 220.766  1.00 88.44           O  
ATOM   3297  CB  GLN A 443     143.648 160.910 222.526  1.00 88.44           C  
ATOM   3298  CG  GLN A 443     143.206 160.368 223.876  1.00 88.44           C  
ATOM   3299  CD  GLN A 443     143.455 158.870 224.023  1.00 88.44           C  
ATOM   3300  NE2 GLN A 443     144.705 158.490 224.251  1.00 88.44           N  
ATOM   3301  OE1 GLN A 443     142.529 158.066 223.908  1.00 88.44           O  
ATOM   3302  N   GLN A 444     143.114 162.119 219.735  1.00 87.38           N  
ATOM   3303  CA  GLN A 444     143.543 162.497 218.393  1.00 87.38           C  
ATOM   3304  C   GLN A 444     143.118 163.921 218.068  1.00 87.38           C  
ATOM   3305  O   GLN A 444     143.878 164.682 217.459  1.00 87.38           O  
ATOM   3306  CB  GLN A 444     142.952 161.521 217.373  1.00 87.38           C  
ATOM   3307  CG  GLN A 444     143.486 160.097 217.459  1.00 87.38           C  
ATOM   3308  CD  GLN A 444     143.035 159.238 216.294  1.00 87.38           C  
ATOM   3309  NE2 GLN A 444     142.565 158.032 216.592  1.00 87.38           N  
ATOM   3310  OE1 GLN A 444     143.104 159.656 215.140  1.00 87.38           O  
ATOM   3311  N   SER A 445     141.906 164.297 218.469  1.00 97.19           N  
ATOM   3312  CA  SER A 445     141.399 165.632 218.184  1.00 97.19           C  
ATOM   3313  C   SER A 445     142.204 166.688 218.923  1.00 97.19           C  
ATOM   3314  O   SER A 445     142.552 167.724 218.350  1.00 97.19           O  
ATOM   3315  CB  SER A 445     139.921 165.724 218.557  1.00 97.19           C  
ATOM   3316  OG  SER A 445     139.709 165.277 219.883  1.00 97.19           O  
ATOM   3317  N   LEU A 446     142.520 166.448 220.200  1.00100.20           N  
ATOM   3318  CA  LEU A 446     143.277 167.468 220.918  1.00100.20           C  
ATOM   3319  C   LEU A 446     144.726 167.539 220.443  1.00100.20           C  
ATOM   3320  O   LEU A 446     145.317 168.625 220.449  1.00100.20           O  
ATOM   3321  CB  LEU A 446     143.202 167.252 222.432  1.00100.20           C  
ATOM   3322  CG  LEU A 446     143.795 166.045 223.152  1.00100.20           C  
ATOM   3323  CD1 LEU A 446     145.205 166.340 223.613  1.00100.20           C  
ATOM   3324  CD2 LEU A 446     142.925 165.711 224.343  1.00100.20           C  
ATOM   3325  N   VAL A 447     145.309 166.428 219.980  1.00 93.47           N  
ATOM   3326  CA  VAL A 447     146.664 166.557 219.439  1.00 93.47           C  
ATOM   3327  C   VAL A 447     146.652 167.233 218.061  1.00 93.47           C  
ATOM   3328  O   VAL A 447     147.557 168.019 217.742  1.00 93.47           O  
ATOM   3329  CB  VAL A 447     147.395 165.200 219.417  1.00 93.47           C  
ATOM   3330  CG1 VAL A 447     147.391 164.577 220.809  1.00 93.47           C  
ATOM   3331  CG2 VAL A 447     146.798 164.248 218.394  1.00 93.47           C  
ATOM   3332  N   LEU A 448     145.630 166.981 217.236  1.00101.95           N  
ATOM   3333  CA  LEU A 448     145.506 167.719 215.981  1.00101.95           C  
ATOM   3334  C   LEU A 448     145.268 169.202 216.241  1.00101.95           C  
ATOM   3335  O   LEU A 448     145.760 170.056 215.494  1.00101.95           O  
ATOM   3336  CB  LEU A 448     144.382 167.131 215.126  1.00101.95           C  
ATOM   3337  CG  LEU A 448     144.667 165.760 214.507  1.00101.95           C  
ATOM   3338  CD1 LEU A 448     143.400 165.145 213.928  1.00101.95           C  
ATOM   3339  CD2 LEU A 448     145.761 165.862 213.447  1.00101.95           C  
ATOM   3340  N   PHE A 449     144.508 169.521 217.291  1.00112.20           N  
ATOM   3341  CA  PHE A 449     144.328 170.908 217.705  1.00112.20           C  
ATOM   3342  C   PHE A 449     145.651 171.526 218.138  1.00112.20           C  
ATOM   3343  O   PHE A 449     145.941 172.685 217.813  1.00112.20           O  
ATOM   3344  CB  PHE A 449     143.298 170.966 218.835  1.00112.20           C  
ATOM   3345  CG  PHE A 449     142.930 172.356 219.266  1.00112.20           C  
ATOM   3346  CD1 PHE A 449     143.690 173.031 220.209  1.00112.20           C  
ATOM   3347  CD2 PHE A 449     141.811 172.980 218.742  1.00112.20           C  
ATOM   3348  CE1 PHE A 449     143.345 174.303 220.614  1.00112.20           C  
ATOM   3349  CE2 PHE A 449     141.462 174.253 219.144  1.00112.20           C  
ATOM   3350  CZ  PHE A 449     142.230 174.915 220.081  1.00112.20           C  
ATOM   3351  N   ALA A 450     146.461 170.771 218.883  1.00113.03           N  
ATOM   3352  CA  ALA A 450     147.788 171.247 219.254  1.00113.03           C  
ATOM   3353  C   ALA A 450     148.650 171.499 218.026  1.00113.03           C  
ATOM   3354  O   ALA A 450     149.497 172.400 218.034  1.00113.03           O  
ATOM   3355  CB  ALA A 450     148.465 170.237 220.181  1.00113.03           C  
ATOM   3356  N   ALA A 451     148.453 170.713 216.968  1.00112.05           N  
ATOM   3357  CA  ALA A 451     149.232 170.907 215.749  1.00112.05           C  
ATOM   3358  C   ALA A 451     148.785 172.157 214.992  1.00112.05           C  
ATOM   3359  O   ALA A 451     149.579 173.077 214.764  1.00112.05           O  
ATOM   3360  CB  ALA A 451     149.129 169.666 214.858  1.00112.05           C  
ATOM   3361  N   GLU A 452     147.508 172.215 214.604  1.00113.84           N  
ATOM   3362  CA  GLU A 452     147.052 173.198 213.624  1.00113.84           C  
ATOM   3363  C   GLU A 452     146.692 174.559 214.206  1.00113.84           C  
ATOM   3364  O   GLU A 452     146.607 175.532 213.446  1.00113.84           O  
ATOM   3365  CB  GLU A 452     145.855 172.644 212.845  1.00113.84           C  
ATOM   3366  CG  GLU A 452     146.176 171.372 212.072  1.00113.84           C  
ATOM   3367  CD  GLU A 452     147.511 171.445 211.335  1.00113.84           C  
ATOM   3368  OE1 GLU A 452     147.836 172.512 210.763  1.00113.84           O  
ATOM   3369  OE2 GLU A 452     148.243 170.435 211.336  1.00113.84           O1-
ATOM   3370  N   ARG A 453     146.467 174.668 215.511  1.00110.41           N  
ATOM   3371  CA  ARG A 453     146.331 175.983 216.124  1.00110.41           C  
ATOM   3372  C   ARG A 453     147.662 176.558 216.597  1.00110.41           C  
ATOM   3373  O   ARG A 453     147.676 177.639 217.195  1.00110.41           O  
ATOM   3374  CB  ARG A 453     145.314 175.941 217.269  1.00110.41           C  
ATOM   3375  CG  ARG A 453     143.985 175.308 216.868  1.00110.41           C  
ATOM   3376  CD  ARG A 453     143.474 175.949 215.577  1.00110.41           C  
ATOM   3377  NE  ARG A 453     142.307 175.283 215.008  1.00110.41           N  
ATOM   3378  CZ  ARG A 453     141.066 175.426 215.453  1.00110.41           C  
ATOM   3379  NH1 ARG A 453     140.785 176.198 216.489  1.00110.41           N1+
ATOM   3380  NH2 ARG A 453     140.079 174.782 214.836  1.00110.41           N  
ATOM   3381  N   GLY A 454     148.772 175.870 216.338  1.00114.57           N  
ATOM   3382  CA  GLY A 454     150.094 176.451 216.470  1.00114.57           C  
ATOM   3383  C   GLY A 454     150.776 176.290 217.809  1.00114.57           C  
ATOM   3384  O   GLY A 454     151.788 176.961 218.050  1.00114.57           O  
ATOM   3385  N   TYR A 455     150.270 175.426 218.689  1.00119.84           N  
ATOM   3386  CA  TYR A 455     150.892 175.282 220.001  1.00119.84           C  
ATOM   3387  C   TYR A 455     152.199 174.499 219.931  1.00119.84           C  
ATOM   3388  O   TYR A 455     153.079 174.689 220.779  1.00119.84           O  
ATOM   3389  CB  TYR A 455     149.908 174.631 220.971  1.00119.84           C  
ATOM   3390  CG  TYR A 455     148.718 175.515 221.264  1.00119.84           C  
ATOM   3391  CD1 TYR A 455     148.804 176.536 222.197  1.00119.84           C  
ATOM   3392  CD2 TYR A 455     147.508 175.330 220.604  1.00119.84           C  
ATOM   3393  CE1 TYR A 455     147.730 177.358 222.454  1.00119.84           C  
ATOM   3394  CE2 TYR A 455     146.422 176.139 220.867  1.00119.84           C  
ATOM   3395  CZ  TYR A 455     146.539 177.153 221.791  1.00119.84           C  
ATOM   3396  OH  TYR A 455     145.456 177.954 222.063  1.00119.84           O  
ATOM   3397  N   LEU A 456     152.347 173.623 218.936  1.00117.97           N  
ATOM   3398  CA  LEU A 456     153.583 172.870 218.744  1.00117.97           C  
ATOM   3399  C   LEU A 456     154.668 173.648 218.010  1.00117.97           C  
ATOM   3400  O   LEU A 456     155.818 173.195 217.996  1.00117.97           O  
ATOM   3401  CB  LEU A 456     153.306 171.579 217.968  1.00117.97           C  
ATOM   3402  CG  LEU A 456     152.490 170.489 218.654  1.00117.97           C  
ATOM   3403  CD1 LEU A 456     152.229 169.348 217.687  1.00117.97           C  
ATOM   3404  CD2 LEU A 456     153.229 169.994 219.877  1.00117.97           C  
ATOM   3405  N   ALA A 457     154.339 174.802 217.423  1.00116.37           N  
ATOM   3406  CA  ALA A 457     155.236 175.442 216.462  1.00116.37           C  
ATOM   3407  C   ALA A 457     156.589 175.799 217.067  1.00116.37           C  
ATOM   3408  O   ALA A 457     157.604 175.775 216.360  1.00116.37           O  
ATOM   3409  CB  ALA A 457     154.573 176.691 215.881  1.00116.37           C  
ATOM   3410  N   ASP A 458     156.636 176.129 218.358  1.00121.00           N  
ATOM   3411  CA  ASP A 458     157.884 176.514 219.007  1.00121.00           C  
ATOM   3412  C   ASP A 458     158.367 175.486 220.030  1.00121.00           C  
ATOM   3413  O   ASP A 458     159.113 175.834 220.950  1.00121.00           O  
ATOM   3414  CB  ASP A 458     157.749 177.903 219.638  1.00121.00           C  
ATOM   3415  CG  ASP A 458     156.767 177.942 220.794  1.00121.00           C  
ATOM   3416  OD1 ASP A 458     156.091 176.926 221.063  1.00121.00           O  
ATOM   3417  OD2 ASP A 458     156.664 179.012 221.429  1.00121.00           O1-
ATOM   3418  N   VAL A 459     157.954 174.229 219.886  1.00122.92           N  
ATOM   3419  CA  VAL A 459     158.518 173.119 220.648  1.00122.92           C  
ATOM   3420  C   VAL A 459     159.432 172.323 219.730  1.00122.92           C  
ATOM   3421  O   VAL A 459     159.080 172.031 218.580  1.00122.92           O  
ATOM   3422  CB  VAL A 459     157.418 172.226 221.251  1.00122.92           C  
ATOM   3423  CG1 VAL A 459     158.033 171.013 221.939  1.00122.92           C  
ATOM   3424  CG2 VAL A 459     156.577 173.023 222.229  1.00122.92           C  
ATOM   3425  N   GLU A 460     160.611 171.976 220.236  1.00121.34           N  
ATOM   3426  CA  GLU A 460     161.624 171.309 219.433  1.00121.34           C  
ATOM   3427  C   GLU A 460     161.250 169.853 219.150  1.00121.34           C  
ATOM   3428  O   GLU A 460     160.434 169.239 219.844  1.00121.34           O  
ATOM   3429  CB  GLU A 460     162.980 171.397 220.131  1.00121.34           C  
ATOM   3430  CG  GLU A 460     163.013 170.730 221.488  1.00121.34           C  
ATOM   3431  CD  GLU A 460     162.693 171.703 222.607  1.00121.34           C  
ATOM   3432  OE1 GLU A 460     161.859 172.607 222.388  1.00121.34           O  
ATOM   3433  OE2 GLU A 460     163.281 171.576 223.701  1.00121.34           O1-
ATOM   3434  N   LEU A 461     161.867 169.311 218.095  1.00118.11           N  
ATOM   3435  CA  LEU A 461     161.550 167.967 217.616  1.00118.11           C  
ATOM   3436  C   LEU A 461     161.740 166.916 218.705  1.00118.11           C  
ATOM   3437  O   LEU A 461     160.893 166.035 218.892  1.00118.11           O  
ATOM   3438  CB  LEU A 461     162.426 167.629 216.407  1.00118.11           C  
ATOM   3439  CG  LEU A 461     161.964 168.008 214.998  1.00118.11           C  
ATOM   3440  CD1 LEU A 461     161.666 169.495 214.886  1.00118.11           C  
ATOM   3441  CD2 LEU A 461     163.025 167.601 213.992  1.00118.11           C  
ATOM   3442  N   SER A 462     162.857 166.991 219.429  1.00125.03           N  
ATOM   3443  CA  SER A 462     163.214 165.990 220.427  1.00125.03           C  
ATOM   3444  C   SER A 462     162.254 165.989 221.611  1.00125.03           C  
ATOM   3445  O   SER A 462     162.377 165.157 222.516  1.00125.03           O  
ATOM   3446  CB  SER A 462     164.647 166.218 220.909  1.00125.03           C  
ATOM   3447  OG  SER A 462     165.527 166.395 219.812  1.00125.03           O  
ATOM   3448  N   LYS A 463     161.298 166.917 221.617  1.00121.05           N  
ATOM   3449  CA  LYS A 463     160.307 166.994 222.677  1.00121.05           C  
ATOM   3450  C   LYS A 463     158.873 166.850 222.194  1.00121.05           C  
ATOM   3451  O   LYS A 463     157.959 166.957 223.014  1.00121.05           O  
ATOM   3452  CB  LYS A 463     160.453 168.312 223.451  1.00121.05           C  
ATOM   3453  CG  LYS A 463     161.726 168.388 224.269  1.00121.05           C  
ATOM   3454  CD  LYS A 463     161.687 167.338 225.370  1.00121.05           C  
ATOM   3455  CE  LYS A 463     162.864 167.461 226.315  1.00121.05           C  
ATOM   3456  NZ  LYS A 463     162.761 166.471 227.422  1.00121.05           N1+
ATOM   3457  N   ILE A 464     158.643 166.612 220.901  1.00109.51           N  
ATOM   3458  CA  ILE A 464     157.272 166.463 220.417  1.00109.51           C  
ATOM   3459  C   ILE A 464     156.603 165.253 221.060  1.00109.51           C  
ATOM   3460  O   ILE A 464     155.447 165.325 221.499  1.00109.51           O  
ATOM   3461  CB  ILE A 464     157.250 166.377 218.880  1.00109.51           C  
ATOM   3462  CG1 ILE A 464     157.825 167.660 218.271  1.00109.51           C  
ATOM   3463  CG2 ILE A 464     155.837 166.129 218.388  1.00109.51           C  
ATOM   3464  CD1 ILE A 464     156.954 168.878 218.486  1.00109.51           C  
ATOM   3465  N   GLY A 465     157.317 164.127 221.137  1.00114.49           N  
ATOM   3466  CA  GLY A 465     156.728 162.931 221.722  1.00114.49           C  
ATOM   3467  C   GLY A 465     156.442 163.071 223.206  1.00114.49           C  
ATOM   3468  O   GLY A 465     155.368 162.681 223.681  1.00114.49           O  
ATOM   3469  N   SER A 466     157.392 163.629 223.964  1.00120.13           N  
ATOM   3470  CA  SER A 466     157.154 163.828 225.390  1.00120.13           C  
ATOM   3471  C   SER A 466     156.074 164.874 225.629  1.00120.13           C  
ATOM   3472  O   SER A 466     155.292 164.744 226.574  1.00120.13           O  
ATOM   3473  CB  SER A 466     158.449 164.222 226.103  1.00120.13           C  
ATOM   3474  OG  SER A 466     158.994 165.410 225.563  1.00120.13           O  
ATOM   3475  N   PHE A 467     156.004 165.901 224.778  1.00115.61           N  
ATOM   3476  CA  PHE A 467     154.906 166.859 224.826  1.00115.61           C  
ATOM   3477  C   PHE A 467     153.569 166.159 224.633  1.00115.61           C  
ATOM   3478  O   PHE A 467     152.608 166.422 225.361  1.00115.61           O  
ATOM   3479  CB  PHE A 467     155.133 167.927 223.749  1.00115.61           C  
ATOM   3480  CG  PHE A 467     154.080 169.002 223.700  1.00115.61           C  
ATOM   3481  CD1 PHE A 467     152.842 168.765 223.116  1.00115.61           C  
ATOM   3482  CD2 PHE A 467     154.341 170.262 224.208  1.00115.61           C  
ATOM   3483  CE1 PHE A 467     151.883 169.755 223.061  1.00115.61           C  
ATOM   3484  CE2 PHE A 467     153.385 171.257 224.153  1.00115.61           C  
ATOM   3485  CZ  PHE A 467     152.156 171.002 223.578  1.00115.61           C  
ATOM   3486  N   GLU A 468     153.489 165.271 223.640  1.00115.27           N  
ATOM   3487  CA  GLU A 468     152.250 164.548 223.374  1.00115.27           C  
ATOM   3488  C   GLU A 468     151.848 163.687 224.567  1.00115.27           C  
ATOM   3489  O   GLU A 468     150.693 163.722 225.018  1.00115.27           O  
ATOM   3490  CB  GLU A 468     152.420 163.693 222.116  1.00115.27           C  
ATOM   3491  CG  GLU A 468     151.206 162.867 221.737  1.00115.27           C  
ATOM   3492  CD  GLU A 468     151.480 161.964 220.551  1.00115.27           C  
ATOM   3493  OE1 GLU A 468     152.331 162.332 219.714  1.00115.27           O  
ATOM   3494  OE2 GLU A 468     150.848 160.891 220.456  1.00115.27           O1-
ATOM   3495  N   ALA A 469     152.800 162.915 225.099  1.00112.68           N  
ATOM   3496  CA  ALA A 469     152.506 162.052 226.240  1.00112.68           C  
ATOM   3497  C   ALA A 469     152.083 162.869 227.457  1.00112.68           C  
ATOM   3498  O   ALA A 469     151.124 162.510 228.155  1.00112.68           O  
ATOM   3499  CB  ALA A 469     153.722 161.185 226.571  1.00112.68           C  
ATOM   3500  N   ALA A 470     152.779 163.979 227.719  1.00116.47           N  
ATOM   3501  CA  ALA A 470     152.456 164.818 228.867  1.00116.47           C  
ATOM   3502  C   ALA A 470     151.094 165.480 228.709  1.00116.47           C  
ATOM   3503  O   ALA A 470     150.341 165.585 229.679  1.00116.47           O  
ATOM   3504  CB  ALA A 470     153.545 165.871 229.072  1.00116.47           C  
ATOM   3505  N   LEU A 471     150.761 165.939 227.502  1.00111.85           N  
ATOM   3506  CA  LEU A 471     149.452 166.543 227.271  1.00111.85           C  
ATOM   3507  C   LEU A 471     148.336 165.522 227.460  1.00111.85           C  
ATOM   3508  O   LEU A 471     147.288 165.832 228.042  1.00111.85           O  
ATOM   3509  CB  LEU A 471     149.409 167.157 225.869  1.00111.85           C  
ATOM   3510  CG  LEU A 471     148.086 167.698 225.327  1.00111.85           C  
ATOM   3511  CD1 LEU A 471     147.520 168.766 226.250  1.00111.85           C  
ATOM   3512  CD2 LEU A 471     148.270 168.243 223.913  1.00111.85           C  
ATOM   3513  N   LEU A 472     148.547 164.297 226.974  1.00120.46           N  
ATOM   3514  CA  LEU A 472     147.566 163.234 227.171  1.00120.46           C  
ATOM   3515  C   LEU A 472     147.369 162.933 228.657  1.00120.46           C  
ATOM   3516  O   LEU A 472     146.232 162.885 229.156  1.00120.46           O  
ATOM   3517  CB  LEU A 472     148.024 161.990 226.404  1.00120.46           C  
ATOM   3518  CG  LEU A 472     147.290 160.664 226.568  1.00120.46           C  
ATOM   3519  CD1 LEU A 472     145.858 160.835 226.135  1.00120.46           C  
ATOM   3520  CD2 LEU A 472     147.983 159.590 225.736  1.00120.46           C  
ATOM   3521  N   ALA A 473     148.474 162.754 229.388  1.00123.59           N  
ATOM   3522  CA  ALA A 473     148.383 162.499 230.823  1.00123.59           C  
ATOM   3523  C   ALA A 473     147.751 163.672 231.559  1.00123.59           C  
ATOM   3524  O   ALA A 473     147.038 163.472 232.549  1.00123.59           O  
ATOM   3525  CB  ALA A 473     149.769 162.202 231.393  1.00123.59           C  
ATOM   3526  N   TYR A 474     148.001 164.895 231.092  1.00123.20           N  
ATOM   3527  CA  TYR A 474     147.411 166.082 231.697  1.00123.20           C  
ATOM   3528  C   TYR A 474     145.899 166.086 231.536  1.00123.20           C  
ATOM   3529  O   TYR A 474     145.160 166.260 232.513  1.00123.20           O  
ATOM   3530  CB  TYR A 474     148.020 167.333 231.062  1.00123.20           C  
ATOM   3531  CG  TYR A 474     147.442 168.639 231.554  1.00123.20           C  
ATOM   3532  CD1 TYR A 474     147.800 169.156 232.791  1.00123.20           C  
ATOM   3533  CD2 TYR A 474     146.531 169.352 230.784  1.00123.20           C  
ATOM   3534  CE1 TYR A 474     147.291 170.361 233.235  1.00123.20           C  
ATOM   3535  CE2 TYR A 474     146.000 170.548 231.229  1.00123.20           C  
ATOM   3536  CZ  TYR A 474     146.387 171.050 232.454  1.00123.20           C  
ATOM   3537  OH  TYR A 474     145.848 172.231 232.912  1.00123.20           O  
ATOM   3538  N   VAL A 475     145.419 165.902 230.305  1.00126.59           N  
ATOM   3539  CA  VAL A 475     143.979 165.968 230.077  1.00126.59           C  
ATOM   3540  C   VAL A 475     143.263 164.798 230.740  1.00126.59           C  
ATOM   3541  O   VAL A 475     142.075 164.903 231.068  1.00126.59           O  
ATOM   3542  CB  VAL A 475     143.657 166.050 228.573  1.00126.59           C  
ATOM   3543  CG1 VAL A 475     144.322 167.268 227.958  1.00126.59           C  
ATOM   3544  CG2 VAL A 475     144.076 164.781 227.855  1.00126.59           C  
ATOM   3545  N   ASP A 476     143.949 163.670 230.953  1.00128.55           N  
ATOM   3546  CA  ASP A 476     143.258 162.565 231.613  1.00128.55           C  
ATOM   3547  C   ASP A 476     142.947 162.835 233.083  1.00128.55           C  
ATOM   3548  O   ASP A 476     142.124 162.117 233.661  1.00128.55           O  
ATOM   3549  CB  ASP A 476     144.064 161.270 231.494  1.00128.55           C  
ATOM   3550  CG  ASP A 476     143.242 160.043 231.858  1.00128.55           C  
ATOM   3551  OD1 ASP A 476     142.035 160.021 231.535  1.00128.55           O  
ATOM   3552  OD2 ASP A 476     143.799 159.101 232.460  1.00128.55           O1-
ATOM   3553  N   ARG A 477     143.561 163.844 233.701  1.00126.81           N  
ATOM   3554  CA  ARG A 477     143.344 164.069 235.127  1.00126.81           C  
ATOM   3555  C   ARG A 477     142.033 164.804 235.400  1.00126.81           C  
ATOM   3556  O   ARG A 477     141.175 164.307 236.137  1.00126.81           O  
ATOM   3557  CB  ARG A 477     144.529 164.834 235.727  1.00126.81           C  
ATOM   3558  CG  ARG A 477     145.854 164.104 235.589  1.00126.81           C  
ATOM   3559  CD  ARG A 477     146.894 164.622 236.572  1.00126.81           C  
ATOM   3560  NE  ARG A 477     147.176 166.042 236.396  1.00126.81           N  
ATOM   3561  CZ  ARG A 477     148.302 166.525 235.892  1.00126.81           C  
ATOM   3562  NH1 ARG A 477     149.250 165.730 235.425  1.00126.81           N1+
ATOM   3563  NH2 ARG A 477     148.474 167.844 235.839  1.00126.81           N  
ATOM   3564  N   ASP A 478     141.856 165.988 234.809  1.00127.50           N  
ATOM   3565  CA  ASP A 478     140.781 166.883 235.218  1.00127.50           C  
ATOM   3566  C   ASP A 478     139.914 167.427 234.089  1.00127.50           C  
ATOM   3567  O   ASP A 478     138.910 168.086 234.380  1.00127.50           O  
ATOM   3568  CB  ASP A 478     141.358 168.064 236.014  1.00127.50           C  
ATOM   3569  CG  ASP A 478     142.517 168.735 235.303  1.00127.50           C  
ATOM   3570  OD1 ASP A 478     142.806 168.362 234.146  1.00127.50           O  
ATOM   3571  OD2 ASP A 478     143.147 169.627 235.910  1.00127.50           O1-
ATOM   3572  N   HIS A 479     140.260 167.188 232.828  1.00123.20           N  
ATOM   3573  CA  HIS A 479     139.392 167.525 231.708  1.00123.20           C  
ATOM   3574  C   HIS A 479     138.689 166.301 231.138  1.00123.20           C  
ATOM   3575  O   HIS A 479     138.158 166.360 230.024  1.00123.20           O  
ATOM   3576  CB  HIS A 479     140.186 168.248 230.623  1.00123.20           C  
ATOM   3577  CG  HIS A 479     140.900 169.465 231.119  1.00123.20           C  
ATOM   3578  CD2 HIS A 479     140.432 170.666 231.535  1.00123.20           C  
ATOM   3579  ND1 HIS A 479     142.270 169.521 231.252  1.00123.20           N  
ATOM   3580  CE1 HIS A 479     142.617 170.707 231.721  1.00123.20           C  
ATOM   3581  NE2 HIS A 479     141.521 171.420 231.901  1.00123.20           N  
ATOM   3582  N   ALA A 480     138.681 165.194 231.885  1.00120.25           N  
ATOM   3583  CA  ALA A 480     138.027 163.934 231.551  1.00120.25           C  
ATOM   3584  C   ALA A 480     136.551 164.082 231.182  1.00120.25           C  
ATOM   3585  O   ALA A 480     136.071 163.317 230.338  1.00120.25           O  
ATOM   3586  CB  ALA A 480     138.167 162.946 232.710  1.00120.25           C  
ATOM   3587  N   PRO A 481     135.778 164.989 231.799  1.00120.52           N  
ATOM   3588  CA  PRO A 481     134.419 165.215 231.278  1.00120.52           C  
ATOM   3589  C   PRO A 481     134.400 165.605 229.810  1.00120.52           C  
ATOM   3590  O   PRO A 481     133.541 165.130 229.057  1.00120.52           O  
ATOM   3591  CB  PRO A 481     133.873 166.335 232.181  1.00120.52           C  
ATOM   3592  CG  PRO A 481     134.597 166.151 233.452  1.00120.52           C  
ATOM   3593  CD  PRO A 481     135.992 165.753 233.040  1.00120.52           C  
ATOM   3594  N   LEU A 482     135.354 166.425 229.368  1.00113.33           N  
ATOM   3595  CA  LEU A 482     135.393 166.809 227.962  1.00113.33           C  
ATOM   3596  C   LEU A 482     135.856 165.662 227.071  1.00113.33           C  
ATOM   3597  O   LEU A 482     135.373 165.533 225.941  1.00113.33           O  
ATOM   3598  CB  LEU A 482     136.294 168.031 227.775  1.00113.33           C  
ATOM   3599  CG  LEU A 482     136.303 168.652 226.378  1.00113.33           C  
ATOM   3600  CD1 LEU A 482     134.910 169.124 225.993  1.00113.33           C  
ATOM   3601  CD2 LEU A 482     137.288 169.803 226.320  1.00113.33           C  
ATOM   3602  N   MET A 483     136.776 164.822 227.553  1.00112.17           N  
ATOM   3603  CA  MET A 483     137.148 163.630 226.797  1.00112.17           C  
ATOM   3604  C   MET A 483     135.961 162.688 226.645  1.00112.17           C  
ATOM   3605  O   MET A 483     135.720 162.149 225.557  1.00112.17           O  
ATOM   3606  CB  MET A 483     138.321 162.920 227.474  1.00112.17           C  
ATOM   3607  CG  MET A 483     139.551 163.789 227.707  1.00112.17           C  
ATOM   3608  SD  MET A 483     140.294 164.426 226.191  1.00112.17           S  
ATOM   3609  CE  MET A 483     139.540 166.048 226.050  1.00112.17           C  
ATOM   3610  N   GLN A 484     135.205 162.486 227.727  1.00114.93           N  
ATOM   3611  CA  GLN A 484     133.976 161.705 227.653  1.00114.93           C  
ATOM   3612  C   GLN A 484     133.009 162.309 226.644  1.00114.93           C  
ATOM   3613  O   GLN A 484     132.418 161.588 225.833  1.00114.93           O  
ATOM   3614  CB  GLN A 484     133.328 161.622 229.038  1.00114.93           C  
ATOM   3615  CG  GLN A 484     132.004 160.867 229.089  1.00114.93           C  
ATOM   3616  CD  GLN A 484     132.139 159.399 228.739  1.00114.93           C  
ATOM   3617  NE2 GLN A 484     133.305 158.828 229.016  1.00114.93           N  
ATOM   3618  OE1 GLN A 484     131.196 158.778 228.248  1.00114.93           O  
ATOM   3619  N   GLU A 485     132.849 163.635 226.669  1.00113.89           N  
ATOM   3620  CA  GLU A 485     131.927 164.294 225.748  1.00113.89           C  
ATOM   3621  C   GLU A 485     132.342 164.081 224.297  1.00113.89           C  
ATOM   3622  O   GLU A 485     131.518 163.718 223.449  1.00113.89           O  
ATOM   3623  CB  GLU A 485     131.846 165.786 226.075  1.00113.89           C  
ATOM   3624  CG  GLU A 485     130.919 166.573 225.167  1.00113.89           C  
ATOM   3625  CD  GLU A 485     130.544 167.916 225.756  1.00113.89           C  
ATOM   3626  OE1 GLU A 485     131.343 168.463 226.547  1.00113.89           O  
ATOM   3627  OE2 GLU A 485     129.446 168.419 225.438  1.00113.89           O1-
ATOM   3628  N   ILE A 486     133.624 164.297 223.993  1.00107.17           N  
ATOM   3629  CA  ILE A 486     134.088 164.177 222.614  1.00107.17           C  
ATOM   3630  C   ILE A 486     134.011 162.730 222.143  1.00107.17           C  
ATOM   3631  O   ILE A 486     133.637 162.458 220.995  1.00107.17           O  
ATOM   3632  CB  ILE A 486     135.507 164.756 222.469  1.00107.17           C  
ATOM   3633  CG1 ILE A 486     135.499 166.257 222.768  1.00107.17           C  
ATOM   3634  CG2 ILE A 486     136.044 164.511 221.074  1.00107.17           C  
ATOM   3635  CD1 ILE A 486     136.865 166.824 223.088  1.00107.17           C  
ATOM   3636  N   ASN A 487     134.351 161.775 223.013  1.00105.32           N  
ATOM   3637  CA  ASN A 487     134.245 160.372 222.634  1.00105.32           C  
ATOM   3638  C   ASN A 487     132.798 159.912 222.507  1.00105.32           C  
ATOM   3639  O   ASN A 487     132.534 158.938 221.793  1.00105.32           O  
ATOM   3640  CB  ASN A 487     134.988 159.491 223.640  1.00105.32           C  
ATOM   3641  CG  ASN A 487     136.496 159.610 223.516  1.00105.32           C  
ATOM   3642  ND2 ASN A 487     137.198 159.417 224.626  1.00105.32           N  
ATOM   3643  OD1 ASN A 487     137.023 159.865 222.434  1.00105.32           O  
ATOM   3644  N   GLN A 488     131.859 160.578 223.182  1.00113.33           N  
ATOM   3645  CA  GLN A 488     130.448 160.243 223.012  1.00113.33           C  
ATOM   3646  C   GLN A 488     129.922 160.768 221.683  1.00113.33           C  
ATOM   3647  O   GLN A 488     129.478 159.995 220.826  1.00113.33           O  
ATOM   3648  CB  GLN A 488     129.627 160.800 224.179  1.00113.33           C  
ATOM   3649  CG  GLN A 488     129.779 160.033 225.490  1.00113.33           C  
ATOM   3650  CD  GLN A 488     129.865 158.527 225.301  1.00113.33           C  
ATOM   3651  NE2 GLN A 488     130.791 157.896 226.014  1.00113.33           N  
ATOM   3652  OE1 GLN A 488     129.120 157.940 224.513  1.00113.33           O  
ATOM   3653  N   THR A 489     129.965 162.082 221.493  1.00111.17           N  
ATOM   3654  CA  THR A 489     129.586 162.705 220.235  1.00111.17           C  
ATOM   3655  C   THR A 489     130.809 163.369 219.623  1.00111.17           C  
ATOM   3656  O   THR A 489     131.449 164.209 220.264  1.00111.17           O  
ATOM   3657  CB  THR A 489     128.474 163.736 220.435  1.00111.17           C  
ATOM   3658  CG2 THR A 489     128.057 164.331 219.097  1.00111.17           C  
ATOM   3659  OG1 THR A 489     127.345 163.109 221.058  1.00111.17           O  
ATOM   3660  N   GLY A 490     131.125 162.997 218.386  1.00105.17           N  
ATOM   3661  CA  GLY A 490     132.212 163.634 217.673  1.00105.17           C  
ATOM   3662  C   GLY A 490     131.765 164.940 217.056  1.00105.17           C  
ATOM   3663  O   GLY A 490     131.895 165.149 215.847  1.00105.17           O  
ATOM   3664  N   GLY A 491     131.239 165.833 217.889  1.00106.86           N  
ATOM   3665  CA  GLY A 491     130.746 167.111 217.434  1.00106.86           C  
ATOM   3666  C   GLY A 491     131.790 168.197 217.587  1.00106.86           C  
ATOM   3667  O   GLY A 491     132.781 168.038 218.295  1.00106.86           O  
ATOM   3668  N   TYR A 492     131.564 169.304 216.887  1.00111.15           N  
ATOM   3669  CA  TYR A 492     132.440 170.462 216.952  1.00111.15           C  
ATOM   3670  C   TYR A 492     131.601 171.727 217.038  1.00111.15           C  
ATOM   3671  O   TYR A 492     130.631 171.891 216.291  1.00111.15           O  
ATOM   3672  CB  TYR A 492     133.365 170.526 215.733  1.00111.15           C  
ATOM   3673  CG  TYR A 492     134.309 171.703 215.741  1.00111.15           C  
ATOM   3674  CD1 TYR A 492     135.497 171.656 216.455  1.00111.15           C  
ATOM   3675  CD2 TYR A 492     134.017 172.859 215.029  1.00111.15           C  
ATOM   3676  CE1 TYR A 492     136.360 172.731 216.478  1.00111.15           C  
ATOM   3677  CE2 TYR A 492     134.880 173.937 215.036  1.00111.15           C  
ATOM   3678  CZ  TYR A 492     136.049 173.868 215.765  1.00111.15           C  
ATOM   3679  OH  TYR A 492     136.923 174.929 215.769  1.00111.15           O  
ATOM   3680  N   ASN A 493     131.983 172.620 217.947  1.00116.32           N  
ATOM   3681  CA  ASN A 493     131.300 173.895 218.117  1.00116.32           C  
ATOM   3682  C   ASN A 493     132.221 174.843 218.871  1.00116.32           C  
ATOM   3683  O   ASN A 493     133.251 174.440 219.417  1.00116.32           O  
ATOM   3684  CB  ASN A 493     129.955 173.724 218.832  1.00116.32           C  
ATOM   3685  CG  ASN A 493     130.098 173.114 220.212  1.00116.32           C  
ATOM   3686  ND2 ASN A 493     129.583 171.902 220.377  1.00116.32           N  
ATOM   3687  OD1 ASN A 493     130.657 173.726 221.122  1.00116.32           O  
ATOM   3688  N   ASP A 494     131.832 176.119 218.891  1.00119.56           N  
ATOM   3689  CA  ASP A 494     132.693 177.159 219.442  1.00119.56           C  
ATOM   3690  C   ASP A 494     132.956 176.979 220.933  1.00119.56           C  
ATOM   3691  O   ASP A 494     133.990 177.441 221.427  1.00119.56           O  
ATOM   3692  CB  ASP A 494     132.070 178.530 219.173  1.00119.56           C  
ATOM   3693  CG  ASP A 494     131.767 178.749 217.701  1.00119.56           C  
ATOM   3694  OD1 ASP A 494     132.648 179.255 216.975  1.00119.56           O  
ATOM   3695  OD2 ASP A 494     130.645 178.408 217.270  1.00119.56           O1-
ATOM   3696  N   GLU A 495     132.059 176.302 221.656  1.00120.58           N  
ATOM   3697  CA  GLU A 495     132.245 176.119 223.094  1.00120.58           C  
ATOM   3698  C   GLU A 495     133.379 175.142 223.387  1.00120.58           C  
ATOM   3699  O   GLU A 495     134.301 175.450 224.154  1.00120.58           O  
ATOM   3700  CB  GLU A 495     130.942 175.628 223.725  1.00120.58           C  
ATOM   3701  CG  GLU A 495     131.025 175.368 225.217  1.00120.58           C  
ATOM   3702  CD  GLU A 495     129.710 174.878 225.787  1.00120.58           C  
ATOM   3703  OE1 GLU A 495     128.655 175.444 225.429  1.00120.58           O  
ATOM   3704  OE2 GLU A 495     129.731 173.925 226.594  1.00120.58           O1-
ATOM   3705  N   ILE A 496     133.328 173.954 222.787  1.00121.87           N  
ATOM   3706  CA  ILE A 496     134.410 172.998 222.978  1.00121.87           C  
ATOM   3707  C   ILE A 496     135.674 173.464 222.258  1.00121.87           C  
ATOM   3708  O   ILE A 496     136.788 173.117 222.666  1.00121.87           O  
ATOM   3709  CB  ILE A 496     133.954 171.598 222.535  1.00121.87           C  
ATOM   3710  CG1 ILE A 496     133.651 171.575 221.040  1.00121.87           C  
ATOM   3711  CG2 ILE A 496     132.720 171.173 223.319  1.00121.87           C  
ATOM   3712  CD1 ILE A 496     133.250 170.215 220.538  1.00121.87           C  
ATOM   3713  N   GLU A 497     135.523 174.260 221.196  1.00120.85           N  
ATOM   3714  CA  GLU A 497     136.651 174.992 220.626  1.00120.85           C  
ATOM   3715  C   GLU A 497     137.361 175.829 221.687  1.00120.85           C  
ATOM   3716  O   GLU A 497     138.586 175.740 221.859  1.00120.85           O  
ATOM   3717  CB  GLU A 497     136.148 175.875 219.479  1.00120.85           C  
ATOM   3718  CG  GLU A 497     137.063 177.021 219.062  1.00120.85           C  
ATOM   3719  CD  GLU A 497     138.430 176.568 218.605  1.00120.85           C  
ATOM   3720  OE1 GLU A 497     138.532 175.473 218.013  1.00120.85           O  
ATOM   3721  OE2 GLU A 497     139.402 177.322 218.821  1.00120.85           O1-
ATOM   3722  N   GLY A 498     136.596 176.642 222.418  1.00121.72           N  
ATOM   3723  CA  GLY A 498     137.186 177.451 223.472  1.00121.72           C  
ATOM   3724  C   GLY A 498     137.783 176.614 224.588  1.00121.72           C  
ATOM   3725  O   GLY A 498     138.821 176.966 225.151  1.00121.72           O  
ATOM   3726  N   LYS A 499     137.126 175.502 224.934  1.00119.16           N  
ATOM   3727  CA  LYS A 499     137.675 174.625 225.968  1.00119.16           C  
ATOM   3728  C   LYS A 499     139.019 174.039 225.548  1.00119.16           C  
ATOM   3729  O   LYS A 499     139.954 173.988 226.355  1.00119.16           O  
ATOM   3730  CB  LYS A 499     136.694 173.506 226.316  1.00119.16           C  
ATOM   3731  CG  LYS A 499     135.412 173.981 226.968  1.00119.16           C  
ATOM   3732  CD  LYS A 499     134.464 172.821 227.207  1.00119.16           C  
ATOM   3733  CE  LYS A 499     133.115 173.309 227.696  1.00119.16           C  
ATOM   3734  NZ  LYS A 499     133.193 173.801 229.100  1.00119.16           N1+
ATOM   3735  N   LEU A 500     139.134 173.581 224.298  1.00118.92           N  
ATOM   3736  CA  LEU A 500     140.415 173.072 223.815  1.00118.92           C  
ATOM   3737  C   LEU A 500     141.472 174.169 223.801  1.00118.92           C  
ATOM   3738  O   LEU A 500     142.641 173.921 224.132  1.00118.92           O  
ATOM   3739  CB  LEU A 500     140.260 172.457 222.424  1.00118.92           C  
ATOM   3740  CG  LEU A 500     140.130 170.932 222.369  1.00118.92           C  
ATOM   3741  CD1 LEU A 500     138.849 170.469 223.047  1.00118.92           C  
ATOM   3742  CD2 LEU A 500     140.203 170.429 220.934  1.00118.92           C  
ATOM   3743  N   LYS A 501     141.083 175.388 223.413  1.00121.69           N  
ATOM   3744  CA  LYS A 501     142.020 176.507 223.468  1.00121.69           C  
ATOM   3745  C   LYS A 501     142.528 176.729 224.887  1.00121.69           C  
ATOM   3746  O   LYS A 501     143.733 176.900 225.109  1.00121.69           O  
ATOM   3747  CB  LYS A 501     141.364 177.781 222.935  1.00121.69           C  
ATOM   3748  CG  LYS A 501     142.374 178.845 222.543  1.00121.69           C  
ATOM   3749  CD  LYS A 501     141.703 180.140 222.121  1.00121.69           C  
ATOM   3750  CE  LYS A 501     142.739 181.215 221.833  1.00121.69           C  
ATOM   3751  NZ  LYS A 501     142.118 182.491 221.388  1.00121.69           N1+
ATOM   3752  N   GLY A 502     141.618 176.731 225.862  1.00124.71           N  
ATOM   3753  CA  GLY A 502     142.034 176.905 227.244  1.00124.71           C  
ATOM   3754  C   GLY A 502     142.931 175.782 227.727  1.00124.71           C  
ATOM   3755  O   GLY A 502     143.914 176.019 228.433  1.00124.71           O  
ATOM   3756  N   ILE A 503     142.610 174.545 227.342  1.00121.99           N  
ATOM   3757  CA  ILE A 503     143.414 173.396 227.759  1.00121.99           C  
ATOM   3758  C   ILE A 503     144.833 173.515 227.223  1.00121.99           C  
ATOM   3759  O   ILE A 503     145.809 173.313 227.955  1.00121.99           O  
ATOM   3760  CB  ILE A 503     142.753 172.078 227.314  1.00121.99           C  
ATOM   3761  CG1 ILE A 503     141.470 171.837 228.105  1.00121.99           C  
ATOM   3762  CG2 ILE A 503     143.710 170.914 227.486  1.00121.99           C  
ATOM   3763  CD1 ILE A 503     140.552 170.825 227.475  1.00121.99           C  
ATOM   3764  N   LEU A 504     144.973 173.848 225.937  1.00121.54           N  
ATOM   3765  CA  LEU A 504     146.314 173.991 225.377  1.00121.54           C  
ATOM   3766  C   LEU A 504     147.054 175.172 225.986  1.00121.54           C  
ATOM   3767  O   LEU A 504     148.249 175.065 226.279  1.00121.54           O  
ATOM   3768  CB  LEU A 504     146.265 174.108 223.855  1.00121.54           C  
ATOM   3769  CG  LEU A 504     146.390 172.780 223.102  1.00121.54           C  
ATOM   3770  CD1 LEU A 504     147.749 172.154 223.406  1.00121.54           C  
ATOM   3771  CD2 LEU A 504     145.266 171.818 223.447  1.00121.54           C  
ATOM   3772  N   ASP A 505     146.369 176.299 226.201  1.00127.68           N  
ATOM   3773  CA  ASP A 505     147.022 177.443 226.833  1.00127.68           C  
ATOM   3774  C   ASP A 505     147.574 177.067 228.206  1.00127.68           C  
ATOM   3775  O   ASP A 505     148.756 177.296 228.505  1.00127.68           O  
ATOM   3776  CB  ASP A 505     146.036 178.608 226.949  1.00127.68           C  
ATOM   3777  CG  ASP A 505     145.721 179.245 225.611  1.00127.68           C  
ATOM   3778  OD1 ASP A 505     146.455 178.987 224.637  1.00127.68           O  
ATOM   3779  OD2 ASP A 505     144.735 180.006 225.535  1.00127.68           O1-
ATOM   3780  N   SER A 506     146.737 176.448 229.044  1.00126.53           N  
ATOM   3781  CA  SER A 506     147.142 176.135 230.410  1.00126.53           C  
ATOM   3782  C   SER A 506     148.191 175.028 230.459  1.00126.53           C  
ATOM   3783  O   SER A 506     149.114 175.092 231.278  1.00126.53           O  
ATOM   3784  CB  SER A 506     145.916 175.760 231.244  1.00126.53           C  
ATOM   3785  OG  SER A 506     145.258 174.628 230.707  1.00126.53           O  
ATOM   3786  N   PHE A 507     148.074 174.002 229.610  1.00122.75           N  
ATOM   3787  CA  PHE A 507     149.110 172.974 229.560  1.00122.75           C  
ATOM   3788  C   PHE A 507     150.437 173.558 229.100  1.00122.75           C  
ATOM   3789  O   PHE A 507     151.492 173.260 229.672  1.00122.75           O  
ATOM   3790  CB  PHE A 507     148.696 171.833 228.634  1.00122.75           C  
ATOM   3791  CG  PHE A 507     149.793 170.835 228.393  1.00122.75           C  
ATOM   3792  CD1 PHE A 507     150.206 169.986 229.407  1.00122.75           C  
ATOM   3793  CD2 PHE A 507     150.436 170.771 227.168  1.00122.75           C  
ATOM   3794  CE1 PHE A 507     151.221 169.073 229.194  1.00122.75           C  
ATOM   3795  CE2 PHE A 507     151.453 169.864 226.950  1.00122.75           C  
ATOM   3796  CZ  PHE A 507     151.847 169.015 227.964  1.00122.75           C  
ATOM   3797  N   LYS A 508     150.405 174.380 228.045  1.00124.38           N  
ATOM   3798  CA  LYS A 508     151.616 175.035 227.573  1.00124.38           C  
ATOM   3799  C   LYS A 508     152.235 175.895 228.659  1.00124.38           C  
ATOM   3800  O   LYS A 508     153.458 176.080 228.683  1.00124.38           O  
ATOM   3801  CB  LYS A 508     151.304 175.880 226.339  1.00124.38           C  
ATOM   3802  CG  LYS A 508     152.528 176.356 225.582  1.00124.38           C  
ATOM   3803  CD  LYS A 508     153.321 175.191 225.016  1.00124.38           C  
ATOM   3804  CE  LYS A 508     154.523 175.688 224.233  1.00124.38           C  
ATOM   3805  NZ  LYS A 508     154.114 176.304 222.941  1.00124.38           N1+
ATOM   3806  N   ALA A 509     151.415 176.430 229.565  1.00124.44           N  
ATOM   3807  CA  ALA A 509     151.988 177.127 230.709  1.00124.44           C  
ATOM   3808  C   ALA A 509     152.743 176.169 231.627  1.00124.44           C  
ATOM   3809  O   ALA A 509     153.909 176.410 231.960  1.00124.44           O  
ATOM   3810  CB  ALA A 509     150.889 177.855 231.482  1.00124.44           C  
ATOM   3811  N   THR A 510     152.099 175.080 232.044  1.00129.75           N  
ATOM   3812  CA  THR A 510     152.673 174.130 232.998  1.00129.75           C  
ATOM   3813  C   THR A 510     153.162 172.882 232.264  1.00129.75           C  
ATOM   3814  O   THR A 510     152.510 171.835 232.264  1.00129.75           O  
ATOM   3815  CB  THR A 510     151.640 173.780 234.082  1.00129.75           C  
ATOM   3816  CG2 THR A 510     152.271 172.923 235.171  1.00129.75           C  
ATOM   3817  OG1 THR A 510     151.152 174.985 234.681  1.00129.75           O  
ATOM   3818  N   GLN A 511     154.326 172.995 231.629  1.00127.19           N  
ATOM   3819  CA  GLN A 511     154.896 171.855 230.910  1.00127.19           C  
ATOM   3820  C   GLN A 511     155.957 171.149 231.747  1.00127.19           C  
ATOM   3821  O   GLN A 511     155.704 170.087 232.317  1.00127.19           O  
ATOM   3822  CB  GLN A 511     155.493 172.295 229.568  1.00127.19           C  
ATOM   3823  CG  GLN A 511     155.887 171.137 228.655  1.00127.19           C  
ATOM   3824  CD  GLN A 511     156.355 171.600 227.288  1.00127.19           C  
ATOM   3825  NE2 GLN A 511     157.296 170.867 226.705  1.00127.19           N  
ATOM   3826  OE1 GLN A 511     155.876 172.605 226.762  1.00127.19           O  
HETATM 3827  PA  ATP A 600     154.776 143.484 210.014  1.00 52.90           P  
HETATM 3828  PB  ATP A 600     154.230 143.220 207.104  1.00 52.90           P  
HETATM 3829  PG  ATP A 600     155.310 140.661 205.915  1.00 52.90           P  
HETATM 3830  C5' ATP A 600     157.135 144.634 210.332  1.00 52.90           C  
HETATM 3831  O5' ATP A 600     155.724 144.579 210.649  1.00 52.90           O  
HETATM 3832  C4' ATP A 600     157.885 145.081 211.566  1.00 52.90           C  
HETATM 3833  O4' ATP A 600     157.598 146.467 211.848  1.00 52.90           O  
HETATM 3834  C3' ATP A 600     157.569 144.302 212.846  1.00 52.90           C  
HETATM 3835  O3' ATP A 600     158.766 143.977 213.545  1.00 52.90           O  
HETATM 3836  C2' ATP A 600     156.665 145.253 213.625  1.00 52.90           C  
HETATM 3837  O2' ATP A 600     156.804 145.090 215.029  1.00 52.90           O  
HETATM 3838  C1' ATP A 600     157.222 146.608 213.200  1.00 52.90           C  
HETATM 3839  N1  ATP A 600     156.272 151.245 215.258  1.00 52.90           N  
HETATM 3840  O1A ATP A 600     155.293 142.146 210.374  1.00 52.90           O1-
HETATM 3841  O1B ATP A 600     154.235 144.228 205.992  1.00 52.90           O1-
HETATM 3842  O1G ATP A 600     156.513 139.839 206.289  1.00 52.90           O  
HETATM 3843  C2  ATP A 600     157.327 150.424 215.345  1.00 52.90           C  
HETATM 3844  O2A ATP A 600     153.368 143.803 210.483  1.00 52.90           O  
HETATM 3845  O2B ATP A 600     152.823 142.735 207.449  1.00 52.90           O  
HETATM 3846  O2G ATP A 600     153.999 139.906 206.165  1.00 52.90           O1-
HETATM 3847  N3  ATP A 600     157.499 149.228 214.778  1.00 52.90           N  
HETATM 3848  O3A ATP A 600     154.856 143.807 208.432  1.00 52.90           O  
HETATM 3849  O3B ATP A 600     155.194 141.959 206.853  1.00 52.90           O  
HETATM 3850  O3G ATP A 600     155.398 141.196 204.516  1.00 52.90           O  
HETATM 3851  C4  ATP A 600     156.439 148.878 214.046  1.00 52.90           C  
HETATM 3852  C5  ATP A 600     155.279 149.619 213.861  1.00 52.90           C  
HETATM 3853  C6  ATP A 600     155.223 150.853 214.509  1.00 52.90           C  
HETATM 3854  N6  ATP A 600     154.165 151.694 214.430  1.00 52.90           N  
HETATM 3855  N7  ATP A 600     154.399 148.935 213.038  1.00 52.90           N  
HETATM 3856  C8  ATP A 600     155.025 147.829 212.751  1.00 52.90           C  
HETATM 3857  N9  ATP A 600     156.275 147.716 213.315  1.00 52.90           N  
HETATM 3858 MG    MG A 601     152.285 140.663 207.263  1.00 38.17          Mg  
ATOM   3859  N   MET B   1     113.029 163.574 134.709  1.00232.76           N  
ATOM   3860  CA  MET B   1     113.831 162.529 135.345  1.00232.76           C  
ATOM   3861  C   MET B   1     113.232 161.114 135.242  1.00232.76           C  
ATOM   3862  O   MET B   1     113.849 160.238 134.640  1.00232.76           O  
ATOM   3863  CB  MET B   1     114.095 162.878 136.818  1.00232.76           C  
ATOM   3864  CG  MET B   1     115.312 163.788 137.047  1.00232.76           C  
ATOM   3865  SD  MET B   1     115.371 165.333 136.113  1.00232.76           S  
ATOM   3866  CE  MET B   1     116.637 166.229 137.019  1.00232.76           C  
ATOM   3867  N   GLN B   2     112.039 160.869 135.804  1.00247.99           N  
ATOM   3868  CA  GLN B   2     111.544 159.490 135.922  1.00247.99           C  
ATOM   3869  C   GLN B   2     110.935 158.897 134.652  1.00247.99           C  
ATOM   3870  O   GLN B   2     110.580 157.715 134.670  1.00247.99           O  
ATOM   3871  CB  GLN B   2     110.529 159.360 137.049  1.00247.99           C  
ATOM   3872  CG  GLN B   2     110.990 159.867 138.399  1.00247.99           C  
ATOM   3873  CD  GLN B   2     111.790 158.815 139.143  1.00247.99           C  
ATOM   3874  NE2 GLN B   2     111.879 158.956 140.454  1.00247.99           N  
ATOM   3875  OE1 GLN B   2     112.281 157.859 138.549  1.00247.99           O  
ATOM   3876  N   LEU B   3     110.754 159.659 133.572  1.00255.77           N  
ATOM   3877  CA  LEU B   3     110.322 159.027 132.324  1.00255.77           C  
ATOM   3878  C   LEU B   3     111.410 158.084 131.800  1.00255.77           C  
ATOM   3879  O   LEU B   3     111.135 156.994 131.251  1.00255.77           O  
ATOM   3880  CB  LEU B   3     109.984 160.110 131.299  1.00255.77           C  
ATOM   3881  CG  LEU B   3     108.702 160.950 131.486  1.00255.77           C  
ATOM   3882  CD1 LEU B   3     107.453 160.084 131.665  1.00255.77           C  
ATOM   3883  CD2 LEU B   3     108.821 162.002 132.605  1.00255.77           C  
ATOM   3884  N   ASN B   4     112.664 158.473 132.015  1.00254.71           N  
ATOM   3885  CA  ASN B   4     113.777 157.592 131.719  1.00254.71           C  
ATOM   3886  C   ASN B   4     113.697 156.305 132.534  1.00254.71           C  
ATOM   3887  O   ASN B   4     114.281 155.290 132.136  1.00254.71           O  
ATOM   3888  CB  ASN B   4     115.086 158.329 131.985  1.00254.71           C  
ATOM   3889  CG  ASN B   4     116.276 157.551 131.544  1.00254.71           C  
ATOM   3890  ND2 ASN B   4     116.251 157.110 130.299  1.00254.71           N  
ATOM   3891  OD1 ASN B   4     117.212 157.340 132.299  1.00254.71           O  
ATOM   3892  N   SER B   5     112.977 156.319 133.662  1.00258.02           N  
ATOM   3893  CA  SER B   5     112.737 155.091 134.413  1.00258.02           C  
ATOM   3894  C   SER B   5     111.813 154.135 133.662  1.00258.02           C  
ATOM   3895  O   SER B   5     111.980 152.916 133.768  1.00258.02           O  
ATOM   3896  CB  SER B   5     112.161 155.413 135.791  1.00258.02           C  
ATOM   3897  OG  SER B   5     110.756 155.591 135.731  1.00258.02           O  
ATOM   3898  N   THR B   6     110.838 154.652 132.904  1.00256.72           N  
ATOM   3899  CA  THR B   6     110.069 153.788 132.008  1.00256.72           C  
ATOM   3900  C   THR B   6     110.986 153.156 130.968  1.00256.72           C  
ATOM   3901  O   THR B   6     110.878 151.954 130.652  1.00256.72           O  
ATOM   3902  CB  THR B   6     108.958 154.592 131.321  1.00256.72           C  
ATOM   3903  CG2 THR B   6     108.313 153.792 130.181  1.00256.72           C  
ATOM   3904  OG1 THR B   6     107.960 154.970 132.273  1.00256.72           O  
ATOM   3905  N   GLU B   7     111.914 153.953 130.442  1.00256.90           N  
ATOM   3906  CA  GLU B   7     112.857 153.389 129.471  1.00256.90           C  
ATOM   3907  C   GLU B   7     113.687 152.245 130.087  1.00256.90           C  
ATOM   3908  O   GLU B   7     113.818 151.146 129.510  1.00256.90           O  
ATOM   3909  CB  GLU B   7     113.730 154.514 128.906  1.00256.90           C  
ATOM   3910  CG  GLU B   7     112.881 155.566 128.177  1.00256.90           C  
ATOM   3911  CD  GLU B   7     113.675 156.727 127.591  1.00256.90           C  
ATOM   3912  OE1 GLU B   7     114.564 157.267 128.289  1.00256.90           O  
ATOM   3913  OE2 GLU B   7     113.391 157.113 126.436  1.00256.90           O1-
ATOM   3914  N   ILE B   8     114.216 152.454 131.292  1.00251.73           N  
ATOM   3915  CA  ILE B   8     114.965 151.362 131.917  1.00251.73           C  
ATOM   3916  C   ILE B   8     114.049 150.218 132.371  1.00251.73           C  
ATOM   3917  O   ILE B   8     114.513 149.082 132.563  1.00251.73           O  
ATOM   3918  CB  ILE B   8     115.833 151.890 133.075  1.00251.73           C  
ATOM   3919  CG1 ILE B   8     114.978 152.181 134.310  1.00251.73           C  
ATOM   3920  CG2 ILE B   8     116.612 153.128 132.631  1.00251.73           C  
ATOM   3921  CD1 ILE B   8     115.732 152.906 135.418  1.00251.73           C  
ATOM   3922  N   SER B   9     112.746 150.468 132.504  1.00251.96           N  
ATOM   3923  CA  SER B   9     111.813 149.361 132.678  1.00251.96           C  
ATOM   3924  C   SER B   9     111.812 148.458 131.453  1.00251.96           C  
ATOM   3925  O   SER B   9     111.752 147.227 131.576  1.00251.96           O  
ATOM   3926  CB  SER B   9     110.404 149.891 132.946  1.00251.96           C  
ATOM   3927  OG  SER B   9     109.707 150.086 131.726  1.00251.96           O  
ATOM   3928  N   GLU B  10     111.884 149.056 130.260  1.00246.88           N  
ATOM   3929  CA  GLU B  10     112.059 148.220 129.069  1.00246.88           C  
ATOM   3930  C   GLU B  10     113.351 147.416 129.166  1.00246.88           C  
ATOM   3931  O   GLU B  10     113.420 146.258 128.724  1.00246.88           O  
ATOM   3932  CB  GLU B  10     112.071 149.057 127.789  1.00246.88           C  
ATOM   3933  CG  GLU B  10     112.076 148.207 126.497  1.00246.88           C  
ATOM   3934  CD  GLU B  10     113.467 147.744 126.048  1.00246.88           C  
ATOM   3935  OE1 GLU B  10     114.474 148.298 126.541  1.00246.88           O  
ATOM   3936  OE2 GLU B  10     113.552 146.792 125.232  1.00246.88           O1-
ATOM   3937  N   LEU B  11     114.394 148.030 129.731  1.00242.30           N  
ATOM   3938  CA  LEU B  11     115.628 147.272 129.966  1.00242.30           C  
ATOM   3939  C   LEU B  11     115.376 146.034 130.844  1.00242.30           C  
ATOM   3940  O   LEU B  11     115.880 144.935 130.559  1.00242.30           O  
ATOM   3941  CB  LEU B  11     116.693 148.180 130.588  1.00242.30           C  
ATOM   3942  CG  LEU B  11     118.155 147.713 130.578  1.00242.30           C  
ATOM   3943  CD1 LEU B  11     119.095 148.909 130.580  1.00242.30           C  
ATOM   3944  CD2 LEU B  11     118.505 146.786 131.745  1.00242.30           C  
ATOM   3945  N   ILE B  12     114.585 146.183 131.908  1.00238.70           N  
ATOM   3946  CA  ILE B  12     114.259 145.015 132.730  1.00238.70           C  
ATOM   3947  C   ILE B  12     113.487 143.975 131.925  1.00238.70           C  
ATOM   3948  O   ILE B  12     113.755 142.770 132.039  1.00238.70           O  
ATOM   3949  CB  ILE B  12     113.498 145.408 134.011  1.00238.70           C  
ATOM   3950  CG1 ILE B  12     114.324 146.385 134.843  1.00238.70           C  
ATOM   3951  CG2 ILE B  12     113.156 144.169 134.839  1.00238.70           C  
ATOM   3952  CD1 ILE B  12     115.626 145.783 135.318  1.00238.70           C  
ATOM   3953  N   LYS B  13     112.521 144.409 131.108  1.00241.68           N  
ATOM   3954  CA  LYS B  13     111.821 143.440 130.259  1.00241.68           C  
ATOM   3955  C   LYS B  13     112.802 142.651 129.404  1.00241.68           C  
ATOM   3956  O   LYS B  13     112.636 141.441 129.209  1.00241.68           O  
ATOM   3957  CB  LYS B  13     110.777 144.107 129.358  1.00241.68           C  
ATOM   3958  CG  LYS B  13     109.966 145.249 129.919  1.00241.68           C  
ATOM   3959  CD  LYS B  13     109.447 144.945 131.301  1.00241.68           C  
ATOM   3960  CE  LYS B  13     108.932 146.200 131.944  1.00241.68           C  
ATOM   3961  NZ  LYS B  13     108.774 146.057 133.416  1.00241.68           N1+
ATOM   3962  N   GLN B  14     113.839 143.315 128.893  1.00229.54           N  
ATOM   3963  CA  GLN B  14     114.768 142.593 128.035  1.00229.54           C  
ATOM   3964  C   GLN B  14     115.747 141.736 128.831  1.00229.54           C  
ATOM   3965  O   GLN B  14     116.434 140.895 128.223  1.00229.54           O  
ATOM   3966  CB  GLN B  14     115.493 143.547 127.078  1.00229.54           C  
ATOM   3967  CG  GLN B  14     116.483 144.543 127.671  1.00229.54           C  
ATOM   3968  CD  GLN B  14     117.811 143.927 128.064  1.00229.54           C  
ATOM   3969  NE2 GLN B  14     118.182 144.062 129.320  1.00229.54           N  
ATOM   3970  OE1 GLN B  14     118.496 143.339 127.239  1.00229.54           O  
ATOM   3971  N   ARG B  15     115.839 141.906 130.160  1.00219.28           N  
ATOM   3972  CA  ARG B  15     116.588 140.898 130.929  1.00219.28           C  
ATOM   3973  C   ARG B  15     116.055 139.496 130.648  1.00219.28           C  
ATOM   3974  O   ARG B  15     116.829 138.552 130.441  1.00219.28           O  
ATOM   3975  CB  ARG B  15     116.529 141.117 132.444  1.00219.28           C  
ATOM   3976  CG  ARG B  15     117.359 142.216 133.011  1.00219.28           C  
ATOM   3977  CD  ARG B  15     117.252 142.200 134.537  1.00219.28           C  
ATOM   3978  NE  ARG B  15     116.077 141.484 135.020  1.00219.28           N  
ATOM   3979  CZ  ARG B  15     115.657 141.499 136.278  1.00219.28           C  
ATOM   3980  NH1 ARG B  15     116.187 142.316 137.174  1.00219.28           N1+
ATOM   3981  NH2 ARG B  15     114.650 140.709 136.631  1.00219.28           N  
ATOM   3982  N   ILE B  16     114.728 139.332 130.686  1.00223.94           N  
ATOM   3983  CA  ILE B  16     114.122 138.025 130.437  1.00223.94           C  
ATOM   3984  C   ILE B  16     114.569 137.482 129.088  1.00223.94           C  
ATOM   3985  O   ILE B  16     114.846 136.286 128.937  1.00223.94           O  
ATOM   3986  CB  ILE B  16     112.587 138.115 130.521  1.00223.94           C  
ATOM   3987  CG1 ILE B  16     112.152 138.889 131.768  1.00223.94           C  
ATOM   3988  CG2 ILE B  16     111.984 136.732 130.481  1.00223.94           C  
ATOM   3989  CD1 ILE B  16     112.710 138.315 133.044  1.00223.94           C  
ATOM   3990  N   ALA B  17     114.623 138.360 128.084  1.00223.95           N  
ATOM   3991  CA  ALA B  17     115.030 137.950 126.747  1.00223.95           C  
ATOM   3992  C   ALA B  17     116.481 137.485 126.719  1.00223.95           C  
ATOM   3993  O   ALA B  17     116.829 136.575 125.958  1.00223.95           O  
ATOM   3994  CB  ALA B  17     114.816 139.100 125.763  1.00223.95           C  
ATOM   3995  N   GLN B  18     117.351 138.113 127.519  1.00217.05           N  
ATOM   3996  CA  GLN B  18     118.765 137.732 127.479  1.00217.05           C  
ATOM   3997  C   GLN B  18     119.075 136.495 128.320  1.00217.05           C  
ATOM   3998  O   GLN B  18     120.103 135.844 128.097  1.00217.05           O  
ATOM   3999  CB  GLN B  18     119.643 138.889 127.953  1.00217.05           C  
ATOM   4000  CG  GLN B  18     119.271 140.267 127.415  1.00217.05           C  
ATOM   4001  CD  GLN B  18     119.040 140.348 125.907  1.00217.05           C  
ATOM   4002  NE2 GLN B  18     118.273 141.350 125.497  1.00217.05           N  
ATOM   4003  OE1 GLN B  18     119.530 139.529 125.126  1.00217.05           O  
ATOM   4004  N   PHE B  19     118.222 136.173 129.291  1.00201.42           N  
ATOM   4005  CA  PHE B  19     118.473 135.092 130.237  1.00201.42           C  
ATOM   4006  C   PHE B  19     118.594 133.741 129.526  1.00201.42           C  
ATOM   4007  O   PHE B  19     118.125 133.554 128.400  1.00201.42           O  
ATOM   4008  CB  PHE B  19     117.356 135.064 131.284  1.00201.42           C  
ATOM   4009  CG  PHE B  19     117.476 133.954 132.290  1.00201.42           C  
ATOM   4010  CD1 PHE B  19     118.435 133.996 133.285  1.00201.42           C  
ATOM   4011  CD2 PHE B  19     116.593 132.892 132.260  1.00201.42           C  
ATOM   4012  CE1 PHE B  19     118.530 132.973 134.211  1.00201.42           C  
ATOM   4013  CE2 PHE B  19     116.679 131.876 133.186  1.00201.42           C  
ATOM   4014  CZ  PHE B  19     117.646 131.915 134.163  1.00201.42           C  
ATOM   4015  N   ASN B  20     119.257 132.795 130.195  1.00189.25           N  
ATOM   4016  CA  ASN B  20     119.544 131.479 129.635  1.00189.25           C  
ATOM   4017  C   ASN B  20     118.940 130.398 130.525  1.00189.25           C  
ATOM   4018  O   ASN B  20     119.128 130.413 131.745  1.00189.25           O  
ATOM   4019  CB  ASN B  20     121.056 131.261 129.486  1.00189.25           C  
ATOM   4020  CG  ASN B  20     121.394 130.072 128.604  1.00189.25           C  
ATOM   4021  ND2 ASN B  20     122.574 130.098 128.007  1.00189.25           N  
ATOM   4022  OD1 ASN B  20     120.608 129.139 128.466  1.00189.25           O  
ATOM   4023  N   VAL B  21     118.237 129.446 129.901  1.00190.14           N  
ATOM   4024  CA  VAL B  21     117.454 128.448 130.629  1.00190.14           C  
ATOM   4025  C   VAL B  21     118.208 127.140 130.854  1.00190.14           C  
ATOM   4026  O   VAL B  21     117.677 126.236 131.519  1.00190.14           O  
ATOM   4027  CB  VAL B  21     116.140 128.199 129.857  1.00190.14           C  
ATOM   4028  CG1 VAL B  21     116.406 127.337 128.625  1.00190.14           C  
ATOM   4029  CG2 VAL B  21     115.048 127.620 130.748  1.00190.14           C  
ATOM   4030  N   VAL B  22     119.426 127.009 130.316  1.00185.96           N  
ATOM   4031  CA  VAL B  22     120.156 125.743 130.368  1.00185.96           C  
ATOM   4032  C   VAL B  22     120.495 125.378 131.809  1.00185.96           C  
ATOM   4033  O   VAL B  22     120.837 126.240 132.630  1.00185.96           O  
ATOM   4034  CB  VAL B  22     121.409 125.812 129.474  1.00185.96           C  
ATOM   4035  CG1 VAL B  22     122.462 126.754 130.047  1.00185.96           C  
ATOM   4036  CG2 VAL B  22     121.982 124.418 129.252  1.00185.96           C  
ATOM   4037  N   SER B  23     120.374 124.090 132.128  1.00178.71           N  
ATOM   4038  CA  SER B  23     120.727 123.578 133.448  1.00178.71           C  
ATOM   4039  C   SER B  23     122.229 123.314 133.525  1.00178.71           C  
ATOM   4040  O   SER B  23     122.767 122.534 132.731  1.00178.71           O  
ATOM   4041  CB  SER B  23     119.942 122.303 133.738  1.00178.71           C  
ATOM   4042  OG  SER B  23     118.552 122.572 133.805  1.00178.71           O  
ATOM   4043  N   GLU B  24     122.906 123.955 134.478  1.00164.80           N  
ATOM   4044  CA  GLU B  24     124.326 123.720 134.702  1.00164.80           C  
ATOM   4045  C   GLU B  24     124.522 122.511 135.617  1.00164.80           C  
ATOM   4046  O   GLU B  24     123.567 121.880 136.078  1.00164.80           O  
ATOM   4047  CB  GLU B  24     124.992 124.958 135.302  1.00164.80           C  
ATOM   4048  CG  GLU B  24     124.521 126.283 134.725  1.00164.80           C  
ATOM   4049  CD  GLU B  24     123.297 126.835 135.441  1.00164.80           C  
ATOM   4050  OE1 GLU B  24     122.572 126.051 136.091  1.00164.80           O  
ATOM   4051  OE2 GLU B  24     123.059 128.057 135.353  1.00164.80           O1-
ATOM   4052  N   ALA B  25     125.785 122.178 135.875  1.00131.27           N  
ATOM   4053  CA  ALA B  25     126.159 121.149 136.835  1.00131.27           C  
ATOM   4054  C   ALA B  25     127.194 121.733 137.784  1.00131.27           C  
ATOM   4055  O   ALA B  25     128.061 122.505 137.362  1.00131.27           O  
ATOM   4056  CB  ALA B  25     126.703 119.891 136.136  1.00131.27           C  
ATOM   4057  N   HIS B  26     127.094 121.380 139.065  1.00 97.58           N  
ATOM   4058  CA  HIS B  26     127.937 121.990 140.085  1.00 97.58           C  
ATOM   4059  C   HIS B  26     128.211 121.003 141.211  1.00 97.58           C  
ATOM   4060  O   HIS B  26     127.490 120.020 141.399  1.00 97.58           O  
ATOM   4061  CB  HIS B  26     127.296 123.279 140.625  1.00 97.58           C  
ATOM   4062  CG  HIS B  26     126.017 123.046 141.368  1.00 97.58           C  
ATOM   4063  CD2 HIS B  26     124.725 123.180 140.974  1.00 97.58           C  
ATOM   4064  ND1 HIS B  26     125.978 122.615 142.679  1.00 97.58           N  
ATOM   4065  CE1 HIS B  26     124.717 122.489 143.057  1.00 97.58           C  
ATOM   4066  NE2 HIS B  26     123.938 122.829 142.042  1.00 97.58           N  
ATOM   4067  N   ASN B  27     129.274 121.285 141.960  1.00 77.66           N  
ATOM   4068  CA  ASN B  27     129.691 120.464 143.087  1.00 77.66           C  
ATOM   4069  C   ASN B  27     129.168 121.069 144.385  1.00 77.66           C  
ATOM   4070  O   ASN B  27     129.098 122.294 144.525  1.00 77.66           O  
ATOM   4071  CB  ASN B  27     131.215 120.341 143.123  1.00 77.66           C  
ATOM   4072  CG  ASN B  27     131.691 119.208 144.003  1.00 77.66           C  
ATOM   4073  ND2 ASN B  27     131.020 118.064 143.920  1.00 77.66           N  
ATOM   4074  OD1 ASN B  27     132.656 119.357 144.747  1.00 77.66           O  
ATOM   4075  N   GLU B  28     128.816 120.205 145.339  1.00 77.55           N  
ATOM   4076  CA  GLU B  28     127.989 120.594 146.473  1.00 77.55           C  
ATOM   4077  C   GLU B  28     128.597 120.145 147.799  1.00 77.55           C  
ATOM   4078  O   GLU B  28     129.278 119.119 147.880  1.00 77.55           O  
ATOM   4079  CB  GLU B  28     126.579 120.007 146.319  1.00 77.55           C  
ATOM   4080  CG  GLU B  28     125.617 120.352 147.435  1.00 77.55           C  
ATOM   4081  CD  GLU B  28     124.257 119.731 147.226  1.00 77.55           C  
ATOM   4082  OE1 GLU B  28     123.514 120.211 146.344  1.00 77.55           O  
ATOM   4083  OE2 GLU B  28     123.932 118.762 147.943  1.00 77.55           O1-
ATOM   4084  N   GLY B  29     128.345 120.945 148.845  1.00 62.85           N  
ATOM   4085  CA  GLY B  29     128.691 120.570 150.199  1.00 62.85           C  
ATOM   4086  C   GLY B  29     127.627 121.046 151.171  1.00 62.85           C  
ATOM   4087  O   GLY B  29     126.635 121.663 150.777  1.00 62.85           O  
ATOM   4088  N   THR B  30     127.836 120.730 152.448  1.00 51.84           N  
ATOM   4089  CA  THR B  30     126.989 121.220 153.529  1.00 51.84           C  
ATOM   4090  C   THR B  30     127.835 121.897 154.602  1.00 51.84           C  
ATOM   4091  O   THR B  30     128.914 121.410 154.952  1.00 51.84           O  
ATOM   4092  CB  THR B  30     126.171 120.085 154.155  1.00 51.84           C  
ATOM   4093  CG2 THR B  30     125.136 119.565 153.169  1.00 51.84           C  
ATOM   4094  OG1 THR B  30     127.048 119.023 154.549  1.00 51.84           O  
ATOM   4095  N   ILE B  31     127.341 123.021 155.120  1.00 44.25           N  
ATOM   4096  CA  ILE B  31     127.984 123.673 156.257  1.00 44.25           C  
ATOM   4097  C   ILE B  31     127.775 122.814 157.497  1.00 44.25           C  
ATOM   4098  O   ILE B  31     126.642 122.452 157.834  1.00 44.25           O  
ATOM   4099  CB  ILE B  31     127.435 125.090 156.465  1.00 44.25           C  
ATOM   4100  CG1 ILE B  31     127.598 125.918 155.190  1.00 44.25           C  
ATOM   4101  CG2 ILE B  31     128.143 125.766 157.624  1.00 44.25           C  
ATOM   4102  CD1 ILE B  31     127.223 127.375 155.357  1.00 44.25           C  
ATOM   4103  N   VAL B  32     128.866 122.484 158.186  1.00 39.22           N  
ATOM   4104  CA  VAL B  32     128.792 121.662 159.390  1.00 39.22           C  
ATOM   4105  C   VAL B  32     129.049 122.450 160.666  1.00 39.22           C  
ATOM   4106  O   VAL B  32     128.753 121.936 161.757  1.00 39.22           O  
ATOM   4107  CB  VAL B  32     129.750 120.454 159.314  1.00 39.22           C  
ATOM   4108  CG1 VAL B  32     129.383 119.566 158.137  1.00 39.22           C  
ATOM   4109  CG2 VAL B  32     131.186 120.917 159.206  1.00 39.22           C  
ATOM   4110  N   SER B  33     129.590 123.663 160.575  1.00 37.17           N  
ATOM   4111  CA  SER B  33     129.734 124.524 161.742  1.00 37.17           C  
ATOM   4112  C   SER B  33     129.858 125.969 161.281  1.00 37.17           C  
ATOM   4113  O   SER B  33     130.273 126.248 160.153  1.00 37.17           O  
ATOM   4114  CB  SER B  33     130.942 124.118 162.595  1.00 37.17           C  
ATOM   4115  OG  SER B  33     132.157 124.398 161.923  1.00 37.17           O  
ATOM   4116  N   VAL B  34     129.479 126.886 162.171  1.00 35.59           N  
ATOM   4117  CA  VAL B  34     129.557 128.324 161.926  1.00 35.59           C  
ATOM   4118  C   VAL B  34     130.075 128.991 163.192  1.00 35.59           C  
ATOM   4119  O   VAL B  34     129.518 128.786 164.275  1.00 35.59           O  
ATOM   4120  CB  VAL B  34     128.192 128.926 161.528  1.00 35.59           C  
ATOM   4121  CG1 VAL B  34     128.340 130.397 161.181  1.00 35.59           C  
ATOM   4122  CG2 VAL B  34     127.577 128.165 160.364  1.00 35.59           C  
ATOM   4123  N   SER B  35     131.133 129.793 163.060  1.00 38.74           N  
ATOM   4124  CA  SER B  35     131.696 130.481 164.217  1.00 38.74           C  
ATOM   4125  C   SER B  35     132.588 131.625 163.759  1.00 38.74           C  
ATOM   4126  O   SER B  35     133.541 131.404 163.006  1.00 38.74           O  
ATOM   4127  CB  SER B  35     132.496 129.513 165.098  1.00 38.74           C  
ATOM   4128  OG  SER B  35     133.473 128.818 164.341  1.00 38.74           O  
ATOM   4129  N   ASP B  36     132.271 132.839 164.220  1.00 46.30           N  
ATOM   4130  CA  ASP B  36     133.153 134.005 164.093  1.00 46.30           C  
ATOM   4131  C   ASP B  36     133.559 134.276 162.647  1.00 46.30           C  
ATOM   4132  O   ASP B  36     134.677 134.723 162.376  1.00 46.30           O  
ATOM   4133  CB  ASP B  36     134.395 133.844 164.972  1.00 46.30           C  
ATOM   4134  CG  ASP B  36     134.054 133.717 166.445  1.00 46.30           C  
ATOM   4135  OD1 ASP B  36     133.140 134.428 166.912  1.00 46.30           O  
ATOM   4136  OD2 ASP B  36     134.698 132.897 167.132  1.00 46.30           O1-
ATOM   4137  N   GLY B  37     132.657 134.011 161.705  1.00 41.82           N  
ATOM   4138  CA  GLY B  37     132.931 134.238 160.303  1.00 41.82           C  
ATOM   4139  C   GLY B  37     133.644 133.110 159.590  1.00 41.82           C  
ATOM   4140  O   GLY B  37     133.908 133.229 158.386  1.00 41.82           O  
ATOM   4141  N   VAL B  38     133.963 132.023 160.286  1.00 36.92           N  
ATOM   4142  CA  VAL B  38     134.575 130.842 159.687  1.00 36.92           C  
ATOM   4143  C   VAL B  38     133.522 129.750 159.599  1.00 36.92           C  
ATOM   4144  O   VAL B  38     132.743 129.547 160.539  1.00 36.92           O  
ATOM   4145  CB  VAL B  38     135.794 130.365 160.502  1.00 36.92           C  
ATOM   4146  CG1 VAL B  38     136.311 129.039 159.970  1.00 36.92           C  
ATOM   4147  CG2 VAL B  38     136.894 131.411 160.484  1.00 36.92           C  
ATOM   4148  N   ILE B  39     133.486 129.051 158.466  1.00 37.46           N  
ATOM   4149  CA  ILE B  39     132.596 127.914 158.269  1.00 37.46           C  
ATOM   4150  C   ILE B  39     133.424 126.696 157.887  1.00 37.46           C  
ATOM   4151  O   ILE B  39     134.426 126.808 157.172  1.00 37.46           O  
ATOM   4152  CB  ILE B  39     131.518 128.195 157.198  1.00 37.46           C  
ATOM   4153  CG1 ILE B  39     132.159 128.486 155.839  1.00 37.46           C  
ATOM   4154  CG2 ILE B  39     130.619 129.343 157.623  1.00 37.46           C  
ATOM   4155  CD1 ILE B  39     131.158 128.680 154.721  1.00 37.46           C  
ATOM   4156  N   ARG B  40     133.012 125.535 158.387  1.00 42.46           N  
ATOM   4157  CA  ARG B  40     133.524 124.252 157.930  1.00 42.46           C  
ATOM   4158  C   ARG B  40     132.489 123.605 157.022  1.00 42.46           C  
ATOM   4159  O   ARG B  40     131.296 123.583 157.339  1.00 42.46           O  
ATOM   4160  CB  ARG B  40     133.845 123.326 159.107  1.00 42.46           C  
ATOM   4161  CG  ARG B  40     135.075 123.726 159.910  1.00 42.46           C  
ATOM   4162  CD  ARG B  40     136.315 123.746 159.028  1.00 42.46           C  
ATOM   4163  NE  ARG B  40     137.548 123.894 159.794  1.00 42.46           N  
ATOM   4164  CZ  ARG B  40     138.726 123.422 159.410  1.00 42.46           C  
ATOM   4165  NH1 ARG B  40     138.849 122.654 158.341  1.00 42.46           N1+
ATOM   4166  NH2 ARG B  40     139.804 123.702 160.139  1.00 42.46           N  
ATOM   4167  N   ILE B  41     132.946 123.090 155.885  1.00 44.42           N  
ATOM   4168  CA  ILE B  41     132.071 122.486 154.890  1.00 44.42           C  
ATOM   4169  C   ILE B  41     132.499 121.044 154.670  1.00 44.42           C  
ATOM   4170  O   ILE B  41     133.685 120.765 154.453  1.00 44.42           O  
ATOM   4171  CB  ILE B  41     132.088 123.266 153.562  1.00 44.42           C  
ATOM   4172  CG1 ILE B  41     131.588 124.697 153.772  1.00 44.42           C  
ATOM   4173  CG2 ILE B  41     131.236 122.557 152.523  1.00 44.42           C  
ATOM   4174  CD1 ILE B  41     132.161 125.694 152.789  1.00 44.42           C  
ATOM   4175  N   HIS B  42     131.536 120.133 154.734  1.00 51.62           N  
ATOM   4176  CA  HIS B  42     131.751 118.746 154.358  1.00 51.62           C  
ATOM   4177  C   HIS B  42     131.333 118.554 152.905  1.00 51.62           C  
ATOM   4178  O   HIS B  42     130.320 119.095 152.456  1.00 51.62           O  
ATOM   4179  CB  HIS B  42     130.957 117.813 155.274  1.00 51.62           C  
ATOM   4180  CG  HIS B  42     131.134 116.359 154.965  1.00 51.62           C  
ATOM   4181  CD2 HIS B  42     132.037 115.456 155.414  1.00 51.62           C  
ATOM   4182  ND1 HIS B  42     130.301 115.673 154.107  1.00 51.62           N  
ATOM   4183  CE1 HIS B  42     130.692 114.413 154.031  1.00 51.62           C  
ATOM   4184  NE2 HIS B  42     131.743 114.255 154.815  1.00 51.62           N  
ATOM   4185  N   GLY B  43     132.122 117.771 152.174  1.00 55.68           N  
ATOM   4186  CA  GLY B  43     131.924 117.621 150.744  1.00 55.68           C  
ATOM   4187  C   GLY B  43     132.843 118.506 149.922  1.00 55.68           C  
ATOM   4188  O   GLY B  43     133.989 118.742 150.317  1.00 55.68           O  
ATOM   4189  N   LEU B  44     132.357 118.997 148.780  1.00 60.74           N  
ATOM   4190  CA  LEU B  44     133.140 119.852 147.884  1.00 60.74           C  
ATOM   4191  C   LEU B  44     134.456 119.187 147.485  1.00 60.74           C  
ATOM   4192  O   LEU B  44     135.542 119.738 147.675  1.00 60.74           O  
ATOM   4193  CB  LEU B  44     133.392 121.226 148.508  1.00 60.74           C  
ATOM   4194  CG  LEU B  44     132.162 122.078 148.813  1.00 60.74           C  
ATOM   4195  CD1 LEU B  44     132.577 123.454 149.285  1.00 60.74           C  
ATOM   4196  CD2 LEU B  44     131.293 122.192 147.578  1.00 60.74           C  
ATOM   4197  N   ALA B  45     134.347 117.976 146.933  1.00 63.33           N  
ATOM   4198  CA  ALA B  45     135.532 117.250 146.485  1.00 63.33           C  
ATOM   4199  C   ALA B  45     136.314 118.018 145.426  1.00 63.33           C  
ATOM   4200  O   ALA B  45     137.532 117.841 145.305  1.00 63.33           O  
ATOM   4201  CB  ALA B  45     135.135 115.876 145.943  1.00 63.33           C  
ATOM   4202  N   ASP B  46     135.640 118.859 144.644  1.00 64.05           N  
ATOM   4203  CA  ASP B  46     136.278 119.611 143.571  1.00 64.05           C  
ATOM   4204  C   ASP B  46     136.551 121.065 143.931  1.00 64.05           C  
ATOM   4205  O   ASP B  46     136.820 121.871 143.035  1.00 64.05           O  
ATOM   4206  CB  ASP B  46     135.432 119.545 142.300  1.00 64.05           C  
ATOM   4207  CG  ASP B  46     135.422 118.161 141.679  1.00 64.05           C  
ATOM   4208  OD1 ASP B  46     136.486 117.506 141.664  1.00 64.05           O  
ATOM   4209  OD2 ASP B  46     134.348 117.733 141.203  1.00 64.05           O1-
ATOM   4210  N   ALA B  47     136.463 121.428 145.208  1.00 60.15           N  
ATOM   4211  CA  ALA B  47     136.849 122.770 145.618  1.00 60.15           C  
ATOM   4212  C   ALA B  47     138.343 122.982 145.400  1.00 60.15           C  
ATOM   4213  O   ALA B  47     139.156 122.086 145.643  1.00 60.15           O  
ATOM   4214  CB  ALA B  47     136.490 123.004 147.085  1.00 60.15           C  
ATOM   4215  N   MET B  48     138.702 124.174 144.934  1.00 53.12           N  
ATOM   4216  CA  MET B  48     140.095 124.568 144.785  1.00 53.12           C  
ATOM   4217  C   MET B  48     140.447 125.607 145.842  1.00 53.12           C  
ATOM   4218  O   MET B  48     139.575 126.314 146.353  1.00 53.12           O  
ATOM   4219  CB  MET B  48     140.377 125.137 143.389  1.00 53.12           C  
ATOM   4220  CG  MET B  48     139.566 124.530 142.261  1.00 53.12           C  
ATOM   4221  SD  MET B  48     140.234 125.009 140.654  1.00 53.12           S  
ATOM   4222  CE  MET B  48     139.915 126.771 140.657  1.00 53.12           C  
ATOM   4223  N   GLN B  49     141.731 125.684 146.184  1.00 47.55           N  
ATOM   4224  CA  GLN B  49     142.172 126.680 147.153  1.00 47.55           C  
ATOM   4225  C   GLN B  49     142.108 128.072 146.538  1.00 47.55           C  
ATOM   4226  O   GLN B  49     142.512 128.276 145.390  1.00 47.55           O  
ATOM   4227  CB  GLN B  49     143.587 126.380 147.640  1.00 47.55           C  
ATOM   4228  CG  GLN B  49     143.855 126.911 149.041  1.00 47.55           C  
ATOM   4229  CD  GLN B  49     145.329 127.091 149.335  1.00 47.55           C  
ATOM   4230  NE2 GLN B  49     145.683 127.071 150.614  1.00 47.55           N  
ATOM   4231  OE1 GLN B  49     146.140 127.249 148.424  1.00 47.55           O  
ATOM   4232  N   GLY B  50     141.597 129.030 147.307  1.00 47.10           N  
ATOM   4233  CA  GLY B  50     141.392 130.373 146.807  1.00 47.10           C  
ATOM   4234  C   GLY B  50     140.167 130.543 145.940  1.00 47.10           C  
ATOM   4235  O   GLY B  50     139.983 131.616 145.356  1.00 47.10           O  
ATOM   4236  N   GLU B  51     139.326 129.518 145.840  1.00 55.16           N  
ATOM   4237  CA  GLU B  51     138.129 129.567 145.017  1.00 55.16           C  
ATOM   4238  C   GLU B  51     137.014 130.305 145.748  1.00 55.16           C  
ATOM   4239  O   GLU B  51     136.943 130.299 146.980  1.00 55.16           O  
ATOM   4240  CB  GLU B  51     137.676 128.147 144.674  1.00 55.16           C  
ATOM   4241  CG  GLU B  51     136.575 128.038 143.640  1.00 55.16           C  
ATOM   4242  CD  GLU B  51     136.366 126.607 143.187  1.00 55.16           C  
ATOM   4243  OE1 GLU B  51     136.210 125.721 144.055  1.00 55.16           O  
ATOM   4244  OE2 GLU B  51     136.385 126.364 141.963  1.00 55.16           O1-
ATOM   4245  N   MET B  52     136.137 130.949 144.981  1.00 58.97           N  
ATOM   4246  CA  MET B  52     134.937 131.534 145.564  1.00 58.97           C  
ATOM   4247  C   MET B  52     133.873 130.458 145.728  1.00 58.97           C  
ATOM   4248  O   MET B  52     133.511 129.775 144.764  1.00 58.97           O  
ATOM   4249  CB  MET B  52     134.393 132.684 144.723  1.00 58.97           C  
ATOM   4250  CG  MET B  52     135.223 133.941 144.746  1.00 58.97           C  
ATOM   4251  SD  MET B  52     134.419 135.213 143.759  1.00 58.97           S  
ATOM   4252  CE  MET B  52     133.081 135.666 144.861  1.00 58.97           C  
ATOM   4253  N   ILE B  53     133.378 130.317 146.949  1.00 56.19           N  
ATOM   4254  CA  ILE B  53     132.327 129.369 147.288  1.00 56.19           C  
ATOM   4255  C   ILE B  53     131.049 130.151 147.565  1.00 56.19           C  
ATOM   4256  O   ILE B  53     131.062 131.114 148.341  1.00 56.19           O  
ATOM   4257  CB  ILE B  53     132.750 128.512 148.493  1.00 56.19           C  
ATOM   4258  CG1 ILE B  53     133.818 127.498 148.075  1.00 56.19           C  
ATOM   4259  CG2 ILE B  53     131.589 127.834 149.098  1.00 56.19           C  
ATOM   4260  CD1 ILE B  53     134.349 126.666 149.216  1.00 56.19           C  
ATOM   4261  N   SER B  54     129.946 129.746 146.934  1.00 57.05           N  
ATOM   4262  CA  SER B  54     128.708 130.519 146.939  1.00 57.05           C  
ATOM   4263  C   SER B  54     127.713 129.951 147.948  1.00 57.05           C  
ATOM   4264  O   SER B  54     127.458 128.742 147.968  1.00 57.05           O  
ATOM   4265  CB  SER B  54     128.092 130.554 145.538  1.00 57.05           C  
ATOM   4266  OG  SER B  54     127.683 129.263 145.124  1.00 57.05           O  
ATOM   4267  N   LEU B  55     127.142 130.829 148.760  1.00 54.03           N  
ATOM   4268  CA  LEU B  55     126.283 130.497 149.884  1.00 54.03           C  
ATOM   4269  C   LEU B  55     124.836 130.900 149.615  1.00 54.03           C  
ATOM   4270  O   LEU B  55     124.541 131.584 148.629  1.00 54.03           O  
ATOM   4271  CB  LEU B  55     126.799 131.197 151.148  1.00 54.03           C  
ATOM   4272  CG  LEU B  55     128.293 131.043 151.435  1.00 54.03           C  
ATOM   4273  CD1 LEU B  55     128.678 131.810 152.687  1.00 54.03           C  
ATOM   4274  CD2 LEU B  55     128.653 129.576 151.572  1.00 54.03           C  
ATOM   4275  N   PRO B  56     123.897 130.470 150.464  1.00 55.96           N  
ATOM   4276  CA  PRO B  56     122.518 130.950 150.334  1.00 55.96           C  
ATOM   4277  C   PRO B  56     122.456 132.471 150.404  1.00 55.96           C  
ATOM   4278  O   PRO B  56     123.184 133.108 151.170  1.00 55.96           O  
ATOM   4279  CB  PRO B  56     121.798 130.291 151.521  1.00 55.96           C  
ATOM   4280  CG  PRO B  56     122.546 129.019 151.720  1.00 55.96           C  
ATOM   4281  CD  PRO B  56     123.991 129.427 151.497  1.00 55.96           C  
ATOM   4282  N   GLY B  57     121.571 133.049 149.594  1.00 62.29           N  
ATOM   4283  CA  GLY B  57     121.587 134.483 149.375  1.00 62.29           C  
ATOM   4284  C   GLY B  57     122.572 134.857 148.279  1.00 62.29           C  
ATOM   4285  O   GLY B  57     122.814 134.099 147.338  1.00 62.29           O  
ATOM   4286  N   ASN B  58     123.155 136.047 148.416  1.00 63.91           N  
ATOM   4287  CA  ASN B  58     124.154 136.530 147.468  1.00 63.91           C  
ATOM   4288  C   ASN B  58     125.483 136.730 148.183  1.00 63.91           C  
ATOM   4289  O   ASN B  58     126.106 137.793 148.090  1.00 63.91           O  
ATOM   4290  CB  ASN B  58     123.711 137.825 146.782  1.00 63.91           C  
ATOM   4291  CG  ASN B  58     122.656 137.596 145.719  1.00 63.91           C  
ATOM   4292  ND2 ASN B  58     122.196 138.663 145.093  1.00 63.91           N  
ATOM   4293  OD1 ASN B  58     122.256 136.466 145.472  1.00 63.91           O  
ATOM   4294  N   ARG B  59     125.891 135.712 148.934  1.00 57.81           N  
ATOM   4295  CA  ARG B  59     127.048 135.769 149.809  1.00 57.81           C  
ATOM   4296  C   ARG B  59     128.051 134.703 149.391  1.00 57.81           C  
ATOM   4297  O   ARG B  59     127.686 133.674 148.816  1.00 57.81           O  
ATOM   4298  CB  ARG B  59     126.613 135.572 151.258  1.00 57.81           C  
ATOM   4299  CG  ARG B  59     125.779 136.723 151.790  1.00 57.81           C  
ATOM   4300  CD  ARG B  59     125.295 136.446 153.199  1.00 57.81           C  
ATOM   4301  NE  ARG B  59     124.392 135.300 153.223  1.00 57.81           N  
ATOM   4302  CZ  ARG B  59     123.947 134.720 154.329  1.00 57.81           C  
ATOM   4303  NH1 ARG B  59     124.323 135.134 155.527  1.00 57.81           N1+
ATOM   4304  NH2 ARG B  59     123.098 133.700 154.229  1.00 57.81           N  
ATOM   4305  N   TYR B  60     129.322 134.968 149.677  1.00 51.60           N  
ATOM   4306  CA  TYR B  60     130.423 134.134 149.223  1.00 51.60           C  
ATOM   4307  C   TYR B  60     131.410 133.887 150.354  1.00 51.60           C  
ATOM   4308  O   TYR B  60     131.469 134.633 151.335  1.00 51.60           O  
ATOM   4309  CB  TYR B  60     131.161 134.771 148.040  1.00 51.60           C  
ATOM   4310  CG  TYR B  60     130.293 135.040 146.839  1.00 51.60           C  
ATOM   4311  CD1 TYR B  60     129.883 134.003 146.014  1.00 51.60           C  
ATOM   4312  CD2 TYR B  60     129.884 136.328 146.528  1.00 51.60           C  
ATOM   4313  CE1 TYR B  60     129.081 134.240 144.918  1.00 51.60           C  
ATOM   4314  CE2 TYR B  60     129.089 136.577 145.427  1.00 51.60           C  
ATOM   4315  CZ  TYR B  60     128.688 135.529 144.628  1.00 51.60           C  
ATOM   4316  OH  TYR B  60     127.908 135.772 143.522  1.00 51.60           O  
ATOM   4317  N   ALA B  61     132.184 132.815 150.198  1.00 47.91           N  
ATOM   4318  CA  ALA B  61     133.266 132.469 151.105  1.00 47.91           C  
ATOM   4319  C   ALA B  61     134.499 132.090 150.296  1.00 47.91           C  
ATOM   4320  O   ALA B  61     134.400 131.634 149.155  1.00 47.91           O  
ATOM   4321  CB  ALA B  61     132.876 131.318 152.041  1.00 47.91           C  
ATOM   4322  N   ILE B  62     135.669 132.282 150.901  1.00 44.34           N  
ATOM   4323  CA  ILE B  62     136.945 131.940 150.280  1.00 44.34           C  
ATOM   4324  C   ILE B  62     137.463 130.662 150.927  1.00 44.34           C  
ATOM   4325  O   ILE B  62     137.643 130.606 152.149  1.00 44.34           O  
ATOM   4326  CB  ILE B  62     137.969 133.077 150.426  1.00 44.34           C  
ATOM   4327  CG1 ILE B  62     137.452 134.356 149.763  1.00 44.34           C  
ATOM   4328  CG2 ILE B  62     139.317 132.655 149.845  1.00 44.34           C  
ATOM   4329  CD1 ILE B  62     137.292 134.249 148.265  1.00 44.34           C  
ATOM   4330  N   ALA B  63     137.716 129.640 150.111  1.00 42.31           N  
ATOM   4331  CA  ALA B  63     138.265 128.386 150.616  1.00 42.31           C  
ATOM   4332  C   ALA B  63     139.753 128.553 150.895  1.00 42.31           C  
ATOM   4333  O   ALA B  63     140.526 128.900 149.995  1.00 42.31           O  
ATOM   4334  CB  ALA B  63     138.027 127.261 149.612  1.00 42.31           C  
ATOM   4335  N   LEU B  64     140.158 128.304 152.139  1.00 40.51           N  
ATOM   4336  CA  LEU B  64     141.538 128.509 152.560  1.00 40.51           C  
ATOM   4337  C   LEU B  64     142.210 127.226 153.020  1.00 40.51           C  
ATOM   4338  O   LEU B  64     143.347 126.951 152.617  1.00 40.51           O  
ATOM   4339  CB  LEU B  64     141.587 129.568 153.673  1.00 40.51           C  
ATOM   4340  CG  LEU B  64     141.246 130.987 153.207  1.00 40.51           C  
ATOM   4341  CD1 LEU B  64     141.258 131.972 154.366  1.00 40.51           C  
ATOM   4342  CD2 LEU B  64     142.197 131.437 152.105  1.00 40.51           C  
ATOM   4343  N   ASN B  65     141.549 126.427 153.852  1.00 44.62           N  
ATOM   4344  CA  ASN B  65     142.072 125.129 154.262  1.00 44.62           C  
ATOM   4345  C   ASN B  65     141.345 124.037 153.487  1.00 44.62           C  
ATOM   4346  O   ASN B  65     140.145 123.817 153.686  1.00 44.62           O  
ATOM   4347  CB  ASN B  65     141.926 124.915 155.767  1.00 44.62           C  
ATOM   4348  CG  ASN B  65     142.970 125.663 156.566  1.00 44.62           C  
ATOM   4349  ND2 ASN B  65     143.045 125.369 157.859  1.00 44.62           N  
ATOM   4350  OD1 ASN B  65     143.710 126.486 156.028  1.00 44.62           O  
ATOM   4351  N   LEU B  66     142.071 123.361 152.597  1.00 46.67           N  
ATOM   4352  CA  LEU B  66     141.570 122.153 151.946  1.00 46.67           C  
ATOM   4353  C   LEU B  66     142.175 120.959 152.677  1.00 46.67           C  
ATOM   4354  O   LEU B  66     143.129 120.328 152.225  1.00 46.67           O  
ATOM   4355  CB  LEU B  66     141.910 122.149 150.459  1.00 46.67           C  
ATOM   4356  CG  LEU B  66     141.309 123.285 149.633  1.00 46.67           C  
ATOM   4357  CD1 LEU B  66     141.484 123.017 148.152  1.00 46.67           C  
ATOM   4358  CD2 LEU B  66     139.843 123.475 149.974  1.00 46.67           C  
ATOM   4359  N   GLU B  67     141.603 120.660 153.836  1.00 49.32           N  
ATOM   4360  CA  GLU B  67     141.998 119.494 154.605  1.00 49.32           C  
ATOM   4361  C   GLU B  67     141.308 118.254 154.054  1.00 49.32           C  
ATOM   4362  O   GLU B  67     140.403 118.329 153.220  1.00 49.32           O  
ATOM   4363  CB  GLU B  67     141.643 119.670 156.080  1.00 49.32           C  
ATOM   4364  CG  GLU B  67     142.036 121.008 156.669  1.00 49.32           C  
ATOM   4365  CD  GLU B  67     142.071 120.981 158.184  1.00 49.32           C  
ATOM   4366  OE1 GLU B  67     142.782 120.123 158.747  1.00 49.32           O  
ATOM   4367  OE2 GLU B  67     141.389 121.820 158.811  1.00 49.32           O1-
ATOM   4368  N   ARG B  68     141.743 117.096 154.534  1.00 53.42           N  
ATOM   4369  CA  ARG B  68     141.013 115.876 154.241  1.00 53.42           C  
ATOM   4370  C   ARG B  68     139.668 115.903 154.959  1.00 53.42           C  
ATOM   4371  O   ARG B  68     139.583 116.255 156.140  1.00 53.42           O  
ATOM   4372  CB  ARG B  68     141.831 114.653 154.656  1.00 53.42           C  
ATOM   4373  CG  ARG B  68     141.630 113.433 153.770  1.00 53.42           C  
ATOM   4374  CD  ARG B  68     142.588 112.314 154.147  1.00 53.42           C  
ATOM   4375  NE  ARG B  68     142.581 111.239 153.162  1.00 53.42           N  
ATOM   4376  CZ  ARG B  68     143.603 110.428 152.928  1.00 53.42           C  
ATOM   4377  NH1 ARG B  68     144.723 110.504 153.627  1.00 53.42           N1+
ATOM   4378  NH2 ARG B  68     143.488 109.499 151.982  1.00 53.42           N  
ATOM   4379  N   ASP B  69     138.613 115.570 154.215  1.00 58.31           N  
ATOM   4380  CA  ASP B  69     137.254 115.417 154.728  1.00 58.31           C  
ATOM   4381  C   ASP B  69     136.575 116.719 155.152  1.00 58.31           C  
ATOM   4382  O   ASP B  69     135.429 116.679 155.612  1.00 58.31           O  
ATOM   4383  CB  ASP B  69     137.241 114.436 155.907  1.00 58.31           C  
ATOM   4384  CG  ASP B  69     137.957 113.133 155.597  1.00 58.31           C  
ATOM   4385  OD1 ASP B  69     137.827 112.629 154.459  1.00 58.31           O  
ATOM   4386  OD2 ASP B  69     138.653 112.616 156.497  1.00 58.31           O1-
ATOM   4387  N   SER B  70     137.236 117.869 155.013  1.00 50.13           N  
ATOM   4388  CA  SER B  70     136.546 119.128 155.272  1.00 50.13           C  
ATOM   4389  C   SER B  70     137.277 120.296 154.623  1.00 50.13           C  
ATOM   4390  O   SER B  70     138.502 120.279 154.471  1.00 50.13           O  
ATOM   4391  CB  SER B  70     136.387 119.389 156.775  1.00 50.13           C  
ATOM   4392  OG  SER B  70     137.614 119.785 157.357  1.00 50.13           O  
ATOM   4393  N   VAL B  71     136.502 121.316 154.256  1.00 46.01           N  
ATOM   4394  CA  VAL B  71     137.019 122.590 153.765  1.00 46.01           C  
ATOM   4395  C   VAL B  71     136.727 123.658 154.809  1.00 46.01           C  
ATOM   4396  O   VAL B  71     135.608 123.737 155.328  1.00 46.01           O  
ATOM   4397  CB  VAL B  71     136.393 122.961 152.407  1.00 46.01           C  
ATOM   4398  CG1 VAL B  71     136.827 124.361 151.973  1.00 46.01           C  
ATOM   4399  CG2 VAL B  71     136.751 121.925 151.355  1.00 46.01           C  
ATOM   4400  N   GLY B  72     137.734 124.467 155.134  1.00 40.84           N  
ATOM   4401  CA  GLY B  72     137.544 125.638 155.974  1.00 40.84           C  
ATOM   4402  C   GLY B  72     137.541 126.897 155.125  1.00 40.84           C  
ATOM   4403  O   GLY B  72     138.421 127.090 154.284  1.00 40.84           O  
ATOM   4404  N   ALA B  73     136.544 127.752 155.357  1.00 37.89           N  
ATOM   4405  CA  ALA B  73     136.348 128.933 154.527  1.00 37.89           C  
ATOM   4406  C   ALA B  73     135.916 130.119 155.379  1.00 37.89           C  
ATOM   4407  O   ALA B  73     135.342 129.954 156.458  1.00 37.89           O  
ATOM   4408  CB  ALA B  73     135.312 128.676 153.427  1.00 37.89           C  
ATOM   4409  N   VAL B  74     136.199 131.320 154.877  1.00 37.58           N  
ATOM   4410  CA  VAL B  74     135.899 132.569 155.569  1.00 37.58           C  
ATOM   4411  C   VAL B  74     134.820 133.316 154.797  1.00 37.58           C  
ATOM   4412  O   VAL B  74     134.871 133.403 153.565  1.00 37.58           O  
ATOM   4413  CB  VAL B  74     137.162 133.437 155.740  1.00 37.58           C  
ATOM   4414  CG1 VAL B  74     138.138 132.755 156.680  1.00 37.58           C  
ATOM   4415  CG2 VAL B  74     137.824 133.700 154.394  1.00 37.58           C  
ATOM   4416  N   VAL B  75     133.847 133.863 155.522  1.00 37.60           N  
ATOM   4417  CA  VAL B  75     132.678 134.488 154.911  1.00 37.60           C  
ATOM   4418  C   VAL B  75     132.974 135.955 154.627  1.00 37.60           C  
ATOM   4419  O   VAL B  75     133.433 136.691 155.509  1.00 37.60           O  
ATOM   4420  CB  VAL B  75     131.442 134.339 155.814  1.00 37.60           C  
ATOM   4421  CG1 VAL B  75     130.209 134.907 155.125  1.00 37.60           C  
ATOM   4422  CG2 VAL B  75     131.230 132.881 156.176  1.00 37.60           C  
ATOM   4423  N   MET B  76     132.708 136.381 153.390  1.00 38.60           N  
ATOM   4424  CA  MET B  76     132.932 137.766 152.970  1.00 38.60           C  
ATOM   4425  C   MET B  76     131.644 138.576 153.139  1.00 38.60           C  
ATOM   4426  O   MET B  76     130.998 139.003 152.180  1.00 38.60           O  
ATOM   4427  CB  MET B  76     133.441 137.804 151.535  1.00 38.60           C  
ATOM   4428  CG  MET B  76     134.809 137.169 151.361  1.00 38.60           C  
ATOM   4429  SD  MET B  76     135.536 137.473 149.740  1.00 38.60           S  
ATOM   4430  CE  MET B  76     134.396 136.595 148.679  1.00 38.60           C  
ATOM   4431  N   GLY B  77     131.279 138.792 154.402  1.00 37.02           N  
ATOM   4432  CA  GLY B  77     130.076 139.520 154.737  1.00 37.02           C  
ATOM   4433  C   GLY B  77     129.532 139.142 156.101  1.00 37.02           C  
ATOM   4434  O   GLY B  77     130.203 138.481 156.900  1.00 37.02           O  
ATOM   4435  N   PRO B  78     128.304 139.570 156.401  1.00 37.92           N  
ATOM   4436  CA  PRO B  78     127.673 139.186 157.671  1.00 37.92           C  
ATOM   4437  C   PRO B  78     127.354 137.697 157.686  1.00 37.92           C  
ATOM   4438  O   PRO B  78     126.579 137.202 156.865  1.00 37.92           O  
ATOM   4439  CB  PRO B  78     126.401 140.050 157.724  1.00 37.92           C  
ATOM   4440  CG  PRO B  78     126.071 140.336 156.306  1.00 37.92           C  
ATOM   4441  CD  PRO B  78     127.412 140.401 155.581  1.00 37.92           C  
ATOM   4442  N   TYR B  79     127.959 136.989 158.638  1.00 42.28           N  
ATOM   4443  CA  TYR B  79     127.922 135.533 158.707  1.00 42.28           C  
ATOM   4444  C   TYR B  79     126.811 134.978 159.588  1.00 42.28           C  
ATOM   4445  O   TYR B  79     126.498 133.787 159.482  1.00 42.28           O  
ATOM   4446  CB  TYR B  79     129.274 135.022 159.219  1.00 42.28           C  
ATOM   4447  CG  TYR B  79     129.425 135.149 160.719  1.00 42.28           C  
ATOM   4448  CD1 TYR B  79     129.922 136.317 161.282  1.00 42.28           C  
ATOM   4449  CD2 TYR B  79     129.086 134.105 161.571  1.00 42.28           C  
ATOM   4450  CE1 TYR B  79     130.079 136.443 162.644  1.00 42.28           C  
ATOM   4451  CE2 TYR B  79     129.225 134.229 162.937  1.00 42.28           C  
ATOM   4452  CZ  TYR B  79     129.728 135.397 163.466  1.00 42.28           C  
ATOM   4453  OH  TYR B  79     129.857 135.532 164.827  1.00 42.28           O  
ATOM   4454  N   ALA B  80     126.212 135.802 160.452  1.00 46.21           N  
ATOM   4455  CA  ALA B  80     125.375 135.284 161.530  1.00 46.21           C  
ATOM   4456  C   ALA B  80     124.114 134.592 161.032  1.00 46.21           C  
ATOM   4457  O   ALA B  80     123.514 133.815 161.783  1.00 46.21           O  
ATOM   4458  CB  ALA B  80     124.998 136.414 162.489  1.00 46.21           C  
ATOM   4459  N   ASP B  81     123.693 134.849 159.794  1.00 52.24           N  
ATOM   4460  CA  ASP B  81     122.482 134.216 159.287  1.00 52.24           C  
ATOM   4461  C   ASP B  81     122.727 132.805 158.770  1.00 52.24           C  
ATOM   4462  O   ASP B  81     121.761 132.059 158.570  1.00 52.24           O  
ATOM   4463  CB  ASP B  81     121.863 135.074 158.185  1.00 52.24           C  
ATOM   4464  CG  ASP B  81     121.390 136.422 158.697  1.00 52.24           C  
ATOM   4465  OD1 ASP B  81     120.451 136.455 159.522  1.00 52.24           O  
ATOM   4466  OD2 ASP B  81     121.953 137.450 158.267  1.00 52.24           O1-
ATOM   4467  N   LEU B  82     123.982 132.427 158.543  1.00 47.38           N  
ATOM   4468  CA  LEU B  82     124.296 131.083 158.079  1.00 47.38           C  
ATOM   4469  C   LEU B  82     124.013 130.062 159.174  1.00 47.38           C  
ATOM   4470  O   LEU B  82     124.080 130.363 160.368  1.00 47.38           O  
ATOM   4471  CB  LEU B  82     125.758 130.999 157.644  1.00 47.38           C  
ATOM   4472  CG  LEU B  82     126.110 131.803 156.390  1.00 47.38           C  
ATOM   4473  CD1 LEU B  82     127.609 132.008 156.270  1.00 47.38           C  
ATOM   4474  CD2 LEU B  82     125.560 131.132 155.143  1.00 47.38           C  
ATOM   4475  N   ALA B  83     123.687 128.840 158.758  1.00 47.79           N  
ATOM   4476  CA  ALA B  83     123.320 127.791 159.696  1.00 47.79           C  
ATOM   4477  C   ALA B  83     123.876 126.452 159.233  1.00 47.79           C  
ATOM   4478  O   ALA B  83     124.150 126.242 158.049  1.00 47.79           O  
ATOM   4479  CB  ALA B  83     121.798 127.694 159.865  1.00 47.79           C  
ATOM   4480  N   GLU B  84     124.034 125.544 160.195  1.00 49.60           N  
ATOM   4481  CA  GLU B  84     124.447 124.181 159.893  1.00 49.60           C  
ATOM   4482  C   GLU B  84     123.391 123.485 159.044  1.00 49.60           C  
ATOM   4483  O   GLU B  84     122.187 123.651 159.258  1.00 49.60           O  
ATOM   4484  CB  GLU B  84     124.680 123.406 161.191  1.00 49.60           C  
ATOM   4485  CG  GLU B  84     125.150 121.973 161.007  1.00 49.60           C  
ATOM   4486  CD  GLU B  84     125.096 121.188 162.300  1.00 49.60           C  
ATOM   4487  OE1 GLU B  84     124.362 121.614 163.217  1.00 49.60           O  
ATOM   4488  OE2 GLU B  84     125.791 120.156 162.407  1.00 49.60           O1-
ATOM   4489  N   GLY B  85     123.851 122.700 158.073  1.00 51.87           N  
ATOM   4490  CA  GLY B  85     122.968 122.012 157.158  1.00 51.87           C  
ATOM   4491  C   GLY B  85     122.550 122.803 155.937  1.00 51.87           C  
ATOM   4492  O   GLY B  85     121.842 122.255 155.083  1.00 51.87           O  
ATOM   4493  N   MET B  86     122.952 124.067 155.820  1.00 55.63           N  
ATOM   4494  CA  MET B  86     122.721 124.799 154.582  1.00 55.63           C  
ATOM   4495  C   MET B  86     123.561 124.215 153.452  1.00 55.63           C  
ATOM   4496  O   MET B  86     124.750 123.933 153.627  1.00 55.63           O  
ATOM   4497  CB  MET B  86     123.043 126.283 154.762  1.00 55.63           C  
ATOM   4498  CG  MET B  86     122.004 127.067 155.546  1.00 55.63           C  
ATOM   4499  SD  MET B  86     122.351 128.838 155.523  1.00 55.63           S  
ATOM   4500  CE  MET B  86     120.924 129.495 156.384  1.00 55.63           C  
ATOM   4501  N   LYS B  87     122.935 124.029 152.293  1.00 61.79           N  
ATOM   4502  CA  LYS B  87     123.668 123.602 151.110  1.00 61.79           C  
ATOM   4503  C   LYS B  87     124.536 124.737 150.582  1.00 61.79           C  
ATOM   4504  O   LYS B  87     124.229 125.920 150.755  1.00 61.79           O  
ATOM   4505  CB  LYS B  87     122.704 123.126 150.024  1.00 61.79           C  
ATOM   4506  CG  LYS B  87     121.972 121.846 150.382  1.00 61.79           C  
ATOM   4507  CD  LYS B  87     122.925 120.663 150.400  1.00 61.79           C  
ATOM   4508  CE  LYS B  87     122.184 119.346 150.536  1.00 61.79           C  
ATOM   4509  NZ  LYS B  87     123.104 118.185 150.379  1.00 61.79           N1+
ATOM   4510  N   VAL B  88     125.643 124.368 149.948  1.00 59.53           N  
ATOM   4511  CA  VAL B  88     126.593 125.344 149.435  1.00 59.53           C  
ATOM   4512  C   VAL B  88     127.184 124.818 148.131  1.00 59.53           C  
ATOM   4513  O   VAL B  88     127.521 123.634 148.022  1.00 59.53           O  
ATOM   4514  CB  VAL B  88     127.681 125.649 150.485  1.00 59.53           C  
ATOM   4515  CG1 VAL B  88     128.166 124.376 151.142  1.00 59.53           C  
ATOM   4516  CG2 VAL B  88     128.809 126.365 149.859  1.00 59.53           C  
ATOM   4517  N   LYS B  89     127.306 125.699 147.139  1.00 63.61           N  
ATOM   4518  CA  LYS B  89     127.745 125.329 145.799  1.00 63.61           C  
ATOM   4519  C   LYS B  89     129.124 125.911 145.529  1.00 63.61           C  
ATOM   4520  O   LYS B  89     129.355 127.102 145.761  1.00 63.61           O  
ATOM   4521  CB  LYS B  89     126.769 125.829 144.730  1.00 63.61           C  
ATOM   4522  CG  LYS B  89     125.329 125.388 144.902  1.00 63.61           C  
ATOM   4523  CD  LYS B  89     124.541 126.410 145.704  1.00 63.61           C  
ATOM   4524  CE  LYS B  89     123.082 126.018 145.827  1.00 63.61           C  
ATOM   4525  NZ  LYS B  89     122.320 127.028 146.608  1.00 63.61           N1+
ATOM   4526  N   ALA B  90     130.033 125.075 145.036  1.00 61.10           N  
ATOM   4527  CA  ALA B  90     131.342 125.543 144.603  1.00 61.10           C  
ATOM   4528  C   ALA B  90     131.260 126.018 143.157  1.00 61.10           C  
ATOM   4529  O   ALA B  90     130.923 125.237 142.260  1.00 61.10           O  
ATOM   4530  CB  ALA B  90     132.380 124.433 144.746  1.00 61.10           C  
ATOM   4531  N   THR B  91     131.568 127.289 142.928  1.00 57.41           N  
ATOM   4532  CA  THR B  91     131.698 127.808 141.573  1.00 57.41           C  
ATOM   4533  C   THR B  91     133.025 127.321 140.994  1.00 57.41           C  
ATOM   4534  O   THR B  91     133.726 126.494 141.582  1.00 57.41           O  
ATOM   4535  CB  THR B  91     131.604 129.331 141.567  1.00 57.41           C  
ATOM   4536  CG2 THR B  91     130.468 129.796 142.461  1.00 57.41           C  
ATOM   4537  OG1 THR B  91     132.832 129.891 142.050  1.00 57.41           O  
ATOM   4538  N   GLY B  92     133.368 127.807 139.809  1.00 52.62           N  
ATOM   4539  CA  GLY B  92     134.717 127.667 139.309  1.00 52.62           C  
ATOM   4540  C   GLY B  92     135.576 128.901 139.462  1.00 52.62           C  
ATOM   4541  O   GLY B  92     136.702 128.934 138.957  1.00 52.62           O  
ATOM   4542  N   ARG B  93     135.083 129.920 140.160  1.00 54.93           N  
ATOM   4543  CA  ARG B  93     135.586 131.280 140.025  1.00 54.93           C  
ATOM   4544  C   ARG B  93     136.618 131.629 141.089  1.00 54.93           C  
ATOM   4545  O   ARG B  93     136.518 131.197 142.241  1.00 54.93           O  
ATOM   4546  CB  ARG B  93     134.438 132.287 140.107  1.00 54.93           C  
ATOM   4547  CG  ARG B  93     133.293 132.043 139.148  1.00 54.93           C  
ATOM   4548  CD  ARG B  93     132.495 133.324 138.965  1.00 54.93           C  
ATOM   4549  NE  ARG B  93     132.113 133.911 140.245  1.00 54.93           N  
ATOM   4550  CZ  ARG B  93     130.870 133.965 140.703  1.00 54.93           C  
ATOM   4551  NH1 ARG B  93     129.866 133.410 140.047  1.00 54.93           N1+
ATOM   4552  NH2 ARG B  93     130.633 134.571 141.864  1.00 54.93           N  
ATOM   4553  N   ILE B  94     137.609 132.415 140.682  1.00 49.89           N  
ATOM   4554  CA  ILE B  94     138.432 133.190 141.598  1.00 49.89           C  
ATOM   4555  C   ILE B  94     137.786 134.558 141.786  1.00 49.89           C  
ATOM   4556  O   ILE B  94     136.916 134.971 141.016  1.00 49.89           O  
ATOM   4557  CB  ILE B  94     139.877 133.318 141.082  1.00 49.89           C  
ATOM   4558  CG1 ILE B  94     139.889 134.041 139.734  1.00 49.89           C  
ATOM   4559  CG2 ILE B  94     140.529 131.952 140.974  1.00 49.89           C  
ATOM   4560  CD1 ILE B  94     141.270 134.318 139.197  1.00 49.89           C  
ATOM   4561  N   LEU B  95     138.207 135.271 142.828  1.00 55.00           N  
ATOM   4562  CA  LEU B  95     137.603 136.560 143.142  1.00 55.00           C  
ATOM   4563  C   LEU B  95     138.049 137.626 142.144  1.00 55.00           C  
ATOM   4564  O   LEU B  95     139.240 137.750 141.843  1.00 55.00           O  
ATOM   4565  CB  LEU B  95     137.963 136.976 144.567  1.00 55.00           C  
ATOM   4566  CG  LEU B  95     137.344 138.275 145.091  1.00 55.00           C  
ATOM   4567  CD1 LEU B  95     135.830 138.164 145.192  1.00 55.00           C  
ATOM   4568  CD2 LEU B  95     137.945 138.657 146.435  1.00 55.00           C  
ATOM   4569  N   GLU B  96     137.087 138.395 141.627  1.00 61.41           N  
ATOM   4570  CA  GLU B  96     137.355 139.471 140.680  1.00 61.41           C  
ATOM   4571  C   GLU B  96     136.629 140.739 141.109  1.00 61.41           C  
ATOM   4572  O   GLU B  96     135.587 140.686 141.769  1.00 61.41           O  
ATOM   4573  CB  GLU B  96     136.928 139.098 139.252  1.00 61.41           C  
ATOM   4574  CG  GLU B  96     137.579 137.838 138.702  1.00 61.41           C  
ATOM   4575  CD  GLU B  96     137.149 137.544 137.280  1.00 61.41           C  
ATOM   4576  OE1 GLU B  96     135.991 137.863 136.940  1.00 61.41           O  
ATOM   4577  OE2 GLU B  96     137.962 136.997 136.503  1.00 61.41           O1-
ATOM   4578  N   VAL B  97     137.186 141.884 140.724  1.00 56.83           N  
ATOM   4579  CA  VAL B  97     136.597 143.179 141.058  1.00 56.83           C  
ATOM   4580  C   VAL B  97     136.344 143.970 139.780  1.00 56.83           C  
ATOM   4581  O   VAL B  97     137.066 143.790 138.790  1.00 56.83           O  
ATOM   4582  CB  VAL B  97     137.499 143.973 142.016  1.00 56.83           C  
ATOM   4583  CG1 VAL B  97     137.380 143.430 143.426  1.00 56.83           C  
ATOM   4584  CG2 VAL B  97     138.946 143.936 141.541  1.00 56.83           C  
ATOM   4585  N   PRO B  98     135.331 144.837 139.748  1.00 60.58           N  
ATOM   4586  CA  PRO B  98     135.200 145.773 138.626  1.00 60.58           C  
ATOM   4587  C   PRO B  98     136.421 146.675 138.539  1.00 60.58           C  
ATOM   4588  O   PRO B  98     137.031 147.024 139.552  1.00 60.58           O  
ATOM   4589  CB  PRO B  98     133.932 146.571 138.962  1.00 60.58           C  
ATOM   4590  CG  PRO B  98     133.212 145.772 139.986  1.00 60.58           C  
ATOM   4591  CD  PRO B  98     134.253 144.993 140.734  1.00 60.58           C  
ATOM   4592  N   VAL B  99     136.786 147.055 137.318  1.00 62.59           N  
ATOM   4593  CA  VAL B  99     137.980 147.861 137.124  1.00 62.59           C  
ATOM   4594  C   VAL B  99     137.793 148.725 135.884  1.00 62.59           C  
ATOM   4595  O   VAL B  99     137.115 148.334 134.931  1.00 62.59           O  
ATOM   4596  CB  VAL B  99     139.230 146.957 137.018  1.00 62.59           C  
ATOM   4597  CG1 VAL B  99     139.270 146.231 135.673  1.00 62.59           C  
ATOM   4598  CG2 VAL B  99     140.476 147.746 137.296  1.00 62.59           C  
ATOM   4599  N   GLY B 100     138.380 149.910 135.909  1.00 58.83           N  
ATOM   4600  CA  GLY B 100     138.331 150.796 134.762  1.00 58.83           C  
ATOM   4601  C   GLY B 100     138.354 152.254 135.178  1.00 58.83           C  
ATOM   4602  O   GLY B 100     138.445 152.594 136.354  1.00 58.83           O  
ATOM   4603  N   ARG B 101     138.263 153.117 134.159  1.00 61.89           N  
ATOM   4604  CA  ARG B 101     138.342 154.561 134.366  1.00 61.89           C  
ATOM   4605  C   ARG B 101     137.105 155.106 135.070  1.00 61.89           C  
ATOM   4606  O   ARG B 101     137.198 156.096 135.806  1.00 61.89           O  
ATOM   4607  CB  ARG B 101     138.541 155.264 133.023  1.00 61.89           C  
ATOM   4608  CG  ARG B 101     139.088 156.679 133.116  1.00 61.89           C  
ATOM   4609  CD  ARG B 101     139.325 157.237 131.724  1.00 61.89           C  
ATOM   4610  NE  ARG B 101     140.153 156.334 130.935  1.00 61.89           N  
ATOM   4611  CZ  ARG B 101     141.456 156.161 131.113  1.00 61.89           C  
ATOM   4612  NH1 ARG B 101     142.160 156.974 131.881  1.00 61.89           N1+
ATOM   4613  NH2 ARG B 101     142.079 155.196 130.443  1.00 61.89           N  
ATOM   4614  N   GLY B 102     135.946 154.481 134.854  1.00 61.83           N  
ATOM   4615  CA  GLY B 102     134.724 154.947 135.490  1.00 61.83           C  
ATOM   4616  C   GLY B 102     134.786 154.959 137.006  1.00 61.83           C  
ATOM   4617  O   GLY B 102     134.032 155.689 137.655  1.00 61.83           O  
ATOM   4618  N   LEU B 103     135.663 154.137 137.590  1.00 56.05           N  
ATOM   4619  CA  LEU B 103     135.794 154.071 139.043  1.00 56.05           C  
ATOM   4620  C   LEU B 103     136.242 155.393 139.657  1.00 56.05           C  
ATOM   4621  O   LEU B 103     135.998 155.633 140.845  1.00 56.05           O  
ATOM   4622  CB  LEU B 103     136.779 152.968 139.427  1.00 56.05           C  
ATOM   4623  CG  LEU B 103     136.455 151.545 138.970  1.00 56.05           C  
ATOM   4624  CD1 LEU B 103     137.227 150.531 139.801  1.00 56.05           C  
ATOM   4625  CD2 LEU B 103     134.959 151.265 139.037  1.00 56.05           C  
ATOM   4626  N   LEU B 104     136.916 156.249 138.888  1.00 54.70           N  
ATOM   4627  CA  LEU B 104     137.448 157.489 139.446  1.00 54.70           C  
ATOM   4628  C   LEU B 104     136.323 158.367 139.983  1.00 54.70           C  
ATOM   4629  O   LEU B 104     135.291 158.553 139.332  1.00 54.70           O  
ATOM   4630  CB  LEU B 104     138.251 158.249 138.388  1.00 54.70           C  
ATOM   4631  CG  LEU B 104     139.490 157.541 137.836  1.00 54.70           C  
ATOM   4632  CD1 LEU B 104     139.971 158.203 136.558  1.00 54.70           C  
ATOM   4633  CD2 LEU B 104     140.598 157.512 138.872  1.00 54.70           C  
ATOM   4634  N   GLY B 105     136.529 158.907 141.184  1.00 51.88           N  
ATOM   4635  CA  GLY B 105     135.515 159.673 141.878  1.00 51.88           C  
ATOM   4636  C   GLY B 105     134.484 158.851 142.621  1.00 51.88           C  
ATOM   4637  O   GLY B 105     133.568 159.431 143.217  1.00 51.88           O  
ATOM   4638  N   ARG B 106     134.601 157.528 142.613  1.00 53.39           N  
ATOM   4639  CA  ARG B 106     133.673 156.650 143.305  1.00 53.39           C  
ATOM   4640  C   ARG B 106     134.285 156.131 144.600  1.00 53.39           C  
ATOM   4641  O   ARG B 106     135.501 155.962 144.714  1.00 53.39           O  
ATOM   4642  CB  ARG B 106     133.272 155.469 142.421  1.00 53.39           C  
ATOM   4643  CG  ARG B 106     132.720 155.841 141.059  1.00 53.39           C  
ATOM   4644  CD  ARG B 106     131.597 156.853 141.191  1.00 53.39           C  
ATOM   4645  NE  ARG B 106     130.534 156.338 142.045  1.00 53.39           N  
ATOM   4646  CZ  ARG B 106     129.502 155.627 141.615  1.00 53.39           C  
ATOM   4647  NH1 ARG B 106     129.325 155.371 140.330  1.00 53.39           N1+
ATOM   4648  NH2 ARG B 106     128.616 155.171 142.497  1.00 53.39           N  
ATOM   4649  N   VAL B 107     133.423 155.886 145.580  1.00 48.59           N  
ATOM   4650  CA  VAL B 107     133.795 155.187 146.803  1.00 48.59           C  
ATOM   4651  C   VAL B 107     133.182 153.795 146.736  1.00 48.59           C  
ATOM   4652  O   VAL B 107     131.958 153.649 146.639  1.00 48.59           O  
ATOM   4653  CB  VAL B 107     133.329 155.952 148.051  1.00 48.59           C  
ATOM   4654  CG1 VAL B 107     133.977 155.380 149.292  1.00 48.59           C  
ATOM   4655  CG2 VAL B 107     133.663 157.428 147.913  1.00 48.59           C  
ATOM   4656  N   VAL B 108     134.030 152.770 146.782  1.00 43.45           N  
ATOM   4657  CA  VAL B 108     133.594 151.389 146.637  1.00 43.45           C  
ATOM   4658  C   VAL B 108     134.122 150.578 147.809  1.00 43.45           C  
ATOM   4659  O   VAL B 108     135.129 150.931 148.431  1.00 43.45           O  
ATOM   4660  CB  VAL B 108     134.067 150.771 145.304  1.00 43.45           C  
ATOM   4661  CG1 VAL B 108     133.419 151.481 144.129  1.00 43.45           C  
ATOM   4662  CG2 VAL B 108     135.584 150.826 145.200  1.00 43.45           C  
ATOM   4663  N   ASN B 109     133.428 149.484 148.118  1.00 44.44           N  
ATOM   4664  CA  ASN B 109     133.925 148.547 149.113  1.00 44.44           C  
ATOM   4665  C   ASN B 109     134.942 147.587 148.488  1.00 44.44           C  
ATOM   4666  O   ASN B 109     135.234 147.633 147.289  1.00 44.44           O  
ATOM   4667  CB  ASN B 109     132.754 147.832 149.798  1.00 44.44           C  
ATOM   4668  CG  ASN B 109     132.092 146.757 148.934  1.00 44.44           C  
ATOM   4669  ND2 ASN B 109     130.896 146.352 149.344  1.00 44.44           N  
ATOM   4670  OD1 ASN B 109     132.628 146.302 147.927  1.00 44.44           O  
ATOM   4671  N   THR B 110     135.486 146.697 149.320  1.00 43.26           N  
ATOM   4672  CA  THR B 110     136.503 145.758 148.859  1.00 43.26           C  
ATOM   4673  C   THR B 110     135.984 144.805 147.784  1.00 43.26           C  
ATOM   4674  O   THR B 110     136.788 144.253 147.025  1.00 43.26           O  
ATOM   4675  CB  THR B 110     137.063 144.976 150.048  1.00 43.26           C  
ATOM   4676  CG2 THR B 110     135.941 144.318 150.816  1.00 43.26           C  
ATOM   4677  OG1 THR B 110     137.990 143.985 149.587  1.00 43.26           O  
ATOM   4678  N   LEU B 111     134.669 144.598 147.697  1.00 41.51           N  
ATOM   4679  CA  LEU B 111     134.083 143.843 146.594  1.00 41.51           C  
ATOM   4680  C   LEU B 111     133.761 144.713 145.387  1.00 41.51           C  
ATOM   4681  O   LEU B 111     133.358 144.180 144.348  1.00 41.51           O  
ATOM   4682  CB  LEU B 111     132.811 143.115 147.048  1.00 41.51           C  
ATOM   4683  CG  LEU B 111     132.975 142.114 148.192  1.00 41.51           C  
ATOM   4684  CD1 LEU B 111     131.627 141.559 148.629  1.00 41.51           C  
ATOM   4685  CD2 LEU B 111     133.913 140.991 147.778  1.00 41.51           C  
ATOM   4686  N   GLY B 112     133.930 146.027 145.497  1.00 46.71           N  
ATOM   4687  CA  GLY B 112     133.682 146.932 144.396  1.00 46.71           C  
ATOM   4688  C   GLY B 112     132.261 147.422 144.268  1.00 46.71           C  
ATOM   4689  O   GLY B 112     131.953 148.130 143.302  1.00 46.71           O  
ATOM   4690  N   ALA B 113     131.388 147.074 145.199  1.00 47.47           N  
ATOM   4691  CA  ALA B 113     130.043 147.629 145.191  1.00 47.47           C  
ATOM   4692  C   ALA B 113     130.101 149.077 145.658  1.00 47.47           C  
ATOM   4693  O   ALA B 113     130.685 149.359 146.711  1.00 47.47           O  
ATOM   4694  CB  ALA B 113     129.117 146.815 146.087  1.00 47.47           C  
ATOM   4695  N   PRO B 114     129.530 150.019 144.910  1.00 51.57           N  
ATOM   4696  CA  PRO B 114     129.595 151.423 145.333  1.00 51.57           C  
ATOM   4697  C   PRO B 114     128.812 151.647 146.617  1.00 51.57           C  
ATOM   4698  O   PRO B 114     127.718 151.110 146.804  1.00 51.57           O  
ATOM   4699  CB  PRO B 114     128.976 152.191 144.158  1.00 51.57           C  
ATOM   4700  CG  PRO B 114     128.257 151.189 143.337  1.00 51.57           C  
ATOM   4701  CD  PRO B 114     128.709 149.813 143.705  1.00 51.57           C  
ATOM   4702  N   ILE B 115     129.389 152.455 147.502  1.00 53.27           N  
ATOM   4703  CA  ILE B 115     128.751 152.808 148.765  1.00 53.27           C  
ATOM   4704  C   ILE B 115     128.480 154.298 148.889  1.00 53.27           C  
ATOM   4705  O   ILE B 115     127.817 154.711 149.853  1.00 53.27           O  
ATOM   4706  CB  ILE B 115     129.580 152.323 149.973  1.00 53.27           C  
ATOM   4707  CG1 ILE B 115     130.878 153.126 150.087  1.00 53.27           C  
ATOM   4708  CG2 ILE B 115     129.868 150.835 149.858  1.00 53.27           C  
ATOM   4709  CD1 ILE B 115     131.711 152.763 151.296  1.00 53.27           C  
ATOM   4710  N   ASP B 116     128.968 155.118 147.956  1.00 61.65           N  
ATOM   4711  CA  ASP B 116     128.693 156.549 147.978  1.00 61.65           C  
ATOM   4712  C   ASP B 116     127.234 156.872 147.681  1.00 61.65           C  
ATOM   4713  O   ASP B 116     126.785 157.984 147.978  1.00 61.65           O  
ATOM   4714  CB  ASP B 116     129.607 157.264 146.981  1.00 61.65           C  
ATOM   4715  CG  ASP B 116     129.548 156.654 145.586  1.00 61.65           C  
ATOM   4716  OD1 ASP B 116     128.544 155.992 145.248  1.00 61.65           O  
ATOM   4717  OD2 ASP B 116     130.512 156.847 144.817  1.00 61.65           O1-
ATOM   4718  N   GLY B 117     126.489 155.932 147.105  1.00 72.15           N  
ATOM   4719  CA  GLY B 117     125.116 156.186 146.730  1.00 72.15           C  
ATOM   4720  C   GLY B 117     124.935 156.978 145.456  1.00 72.15           C  
ATOM   4721  O   GLY B 117     123.825 157.453 145.196  1.00 72.15           O  
ATOM   4722  N   LYS B 118     125.978 157.121 144.643  1.00 72.91           N  
ATOM   4723  CA  LYS B 118     125.882 157.863 143.386  1.00 72.91           C  
ATOM   4724  C   LYS B 118     125.494 156.972 142.217  1.00 72.91           C  
ATOM   4725  O   LYS B 118     125.913 157.202 141.081  1.00 72.91           O  
ATOM   4726  CB  LYS B 118     127.190 158.598 143.102  1.00 72.91           C  
ATOM   4727  CG  LYS B 118     127.542 159.648 144.142  1.00 72.91           C  
ATOM   4728  CD  LYS B 118     128.846 160.353 143.800  1.00 72.91           C  
ATOM   4729  CE  LYS B 118     129.181 161.425 144.827  1.00 72.91           C  
ATOM   4730  NZ  LYS B 118     130.480 162.091 144.532  1.00 72.91           N1+
ATOM   4731  N   GLY B 119     124.698 155.940 142.483  1.00 69.23           N  
ATOM   4732  CA  GLY B 119     124.226 155.050 141.453  1.00 69.23           C  
ATOM   4733  C   GLY B 119     125.221 153.957 141.130  1.00 69.23           C  
ATOM   4734  O   GLY B 119     126.248 153.796 141.798  1.00 69.23           O  
ATOM   4735  N   PRO B 120     124.926 153.177 140.095  1.00 70.22           N  
ATOM   4736  CA  PRO B 120     125.792 152.051 139.747  1.00 70.22           C  
ATOM   4737  C   PRO B 120     127.116 152.518 139.164  1.00 70.22           C  
ATOM   4738  O   PRO B 120     127.296 153.679 138.789  1.00 70.22           O  
ATOM   4739  CB  PRO B 120     124.974 151.271 138.709  1.00 70.22           C  
ATOM   4740  CG  PRO B 120     124.114 152.304 138.074  1.00 70.22           C  
ATOM   4741  CD  PRO B 120     123.773 153.274 139.190  1.00 70.22           C  
ATOM   4742  N   LEU B 121     128.058 151.583 139.117  1.00 69.41           N  
ATOM   4743  CA  LEU B 121     129.364 151.848 138.536  1.00 69.41           C  
ATOM   4744  C   LEU B 121     129.293 151.922 137.016  1.00 69.41           C  
ATOM   4745  O   LEU B 121     128.386 151.378 136.380  1.00 69.41           O  
ATOM   4746  CB  LEU B 121     130.355 150.756 138.938  1.00 69.41           C  
ATOM   4747  CG  LEU B 121     130.998 150.837 140.320  1.00 69.41           C  
ATOM   4748  CD1 LEU B 121     132.032 149.741 140.471  1.00 69.41           C  
ATOM   4749  CD2 LEU B 121     131.642 152.198 140.524  1.00 69.41           C  
ATOM   4750  N   ASP B 122     130.261 152.626 136.442  1.00 73.34           N  
ATOM   4751  CA  ASP B 122     130.678 152.431 135.062  1.00 73.34           C  
ATOM   4752  C   ASP B 122     132.080 151.843 135.104  1.00 73.34           C  
ATOM   4753  O   ASP B 122     132.940 152.344 135.835  1.00 73.34           O  
ATOM   4754  CB  ASP B 122     130.666 153.742 134.273  1.00 73.34           C  
ATOM   4755  CG  ASP B 122     130.902 153.528 132.786  1.00 73.34           C  
ATOM   4756  OD1 ASP B 122     130.830 152.366 132.333  1.00 73.34           O  
ATOM   4757  OD2 ASP B 122     131.163 154.520 132.071  1.00 73.34           O1-
ATOM   4758  N   HIS B 123     132.308 150.776 134.346  1.00 66.27           N  
ATOM   4759  CA  HIS B 123     133.573 150.063 134.456  1.00 66.27           C  
ATOM   4760  C   HIS B 123     133.879 149.355 133.144  1.00 66.27           C  
ATOM   4761  O   HIS B 123     133.036 149.261 132.248  1.00 66.27           O  
ATOM   4762  CB  HIS B 123     133.554 149.087 135.639  1.00 66.27           C  
ATOM   4763  CG  HIS B 123     132.634 147.921 135.454  1.00 66.27           C  
ATOM   4764  CD2 HIS B 123     131.417 147.655 135.984  1.00 66.27           C  
ATOM   4765  ND1 HIS B 123     132.941 146.848 134.645  1.00 66.27           N  
ATOM   4766  CE1 HIS B 123     131.951 145.974 134.680  1.00 66.27           C  
ATOM   4767  NE2 HIS B 123     131.013 146.440 135.486  1.00 66.27           N  
ATOM   4768  N   ASP B 124     135.112 148.859 133.049  1.00 66.84           N  
ATOM   4769  CA  ASP B 124     135.638 148.260 131.830  1.00 66.84           C  
ATOM   4770  C   ASP B 124     135.927 146.778 132.050  1.00 66.84           C  
ATOM   4771  O   ASP B 124     136.988 146.276 131.666  1.00 66.84           O  
ATOM   4772  CB  ASP B 124     136.898 149.009 131.383  1.00 66.84           C  
ATOM   4773  CG  ASP B 124     137.401 148.557 130.027  1.00 66.84           C  
ATOM   4774  OD1 ASP B 124     136.567 148.173 129.180  1.00 66.84           O  
ATOM   4775  OD2 ASP B 124     138.633 148.578 129.815  1.00 66.84           O1-
ATOM   4776  N   GLY B 125     134.999 146.079 132.691  1.00 65.54           N  
ATOM   4777  CA  GLY B 125     135.168 144.666 132.966  1.00 65.54           C  
ATOM   4778  C   GLY B 125     135.741 144.391 134.344  1.00 65.54           C  
ATOM   4779  O   GLY B 125     135.772 145.245 135.235  1.00 65.54           O  
ATOM   4780  N   PHE B 126     136.206 143.156 134.512  1.00 63.83           N  
ATOM   4781  CA  PHE B 126     136.626 142.650 135.808  1.00 63.83           C  
ATOM   4782  C   PHE B 126     138.042 142.094 135.725  1.00 63.83           C  
ATOM   4783  O   PHE B 126     138.474 141.602 134.678  1.00 63.83           O  
ATOM   4784  CB  PHE B 126     135.662 141.567 136.308  1.00 63.83           C  
ATOM   4785  CG  PHE B 126     134.221 142.001 136.329  1.00 63.83           C  
ATOM   4786  CD1 PHE B 126     133.426 141.867 135.200  1.00 63.83           C  
ATOM   4787  CD2 PHE B 126     133.660 142.544 137.474  1.00 63.83           C  
ATOM   4788  CE1 PHE B 126     132.101 142.265 135.213  1.00 63.83           C  
ATOM   4789  CE2 PHE B 126     132.334 142.945 137.493  1.00 63.83           C  
ATOM   4790  CZ  PHE B 126     131.555 142.805 136.360  1.00 63.83           C  
ATOM   4791  N   SER B 127     138.764 142.181 136.842  1.00 59.55           N  
ATOM   4792  CA  SER B 127     140.129 141.685 136.935  1.00 59.55           C  
ATOM   4793  C   SER B 127     140.308 140.901 138.228  1.00 59.55           C  
ATOM   4794  O   SER B 127     139.675 141.197 139.245  1.00 59.55           O  
ATOM   4795  CB  SER B 127     141.148 142.828 136.871  1.00 59.55           C  
ATOM   4796  OG  SER B 127     142.472 142.328 136.910  1.00 59.55           O  
ATOM   4797  N   ALA B 128     141.181 139.895 138.174  1.00 55.28           N  
ATOM   4798  CA  ALA B 128     141.409 139.031 139.326  1.00 55.28           C  
ATOM   4799  C   ALA B 128     142.047 139.802 140.475  1.00 55.28           C  
ATOM   4800  O   ALA B 128     142.952 140.618 140.278  1.00 55.28           O  
ATOM   4801  CB  ALA B 128     142.293 137.846 138.936  1.00 55.28           C  
ATOM   4802  N   VAL B 129     141.568 139.525 141.689  1.00 52.56           N  
ATOM   4803  CA  VAL B 129     142.085 140.204 142.872  1.00 52.56           C  
ATOM   4804  C   VAL B 129     143.495 139.718 143.198  1.00 52.56           C  
ATOM   4805  O   VAL B 129     144.356 140.500 143.623  1.00 52.56           O  
ATOM   4806  CB  VAL B 129     141.109 140.008 144.047  1.00 52.56           C  
ATOM   4807  CG1 VAL B 129     141.735 140.439 145.358  1.00 52.56           C  
ATOM   4808  CG2 VAL B 129     139.817 140.768 143.786  1.00 52.56           C  
ATOM   4809  N   GLU B 130     143.758 138.427 143.002  1.00 56.56           N  
ATOM   4810  CA  GLU B 130     145.068 137.833 143.245  1.00 56.56           C  
ATOM   4811  C   GLU B 130     145.791 137.650 141.916  1.00 56.56           C  
ATOM   4812  O   GLU B 130     145.250 137.031 140.994  1.00 56.56           O  
ATOM   4813  CB  GLU B 130     144.924 136.486 143.958  1.00 56.56           C  
ATOM   4814  CG  GLU B 130     146.230 135.764 144.262  1.00 56.56           C  
ATOM   4815  CD  GLU B 130     146.999 136.391 145.408  1.00 56.56           C  
ATOM   4816  OE1 GLU B 130     146.512 136.319 146.557  1.00 56.56           O  
ATOM   4817  OE2 GLU B 130     148.095 136.940 145.166  1.00 56.56           O1-
ATOM   4818  N   ALA B 131     147.008 138.185 141.819  1.00 54.30           N  
ATOM   4819  CA  ALA B 131     147.749 138.128 140.565  1.00 54.30           C  
ATOM   4820  C   ALA B 131     149.237 138.300 140.833  1.00 54.30           C  
ATOM   4821  O   ALA B 131     149.639 138.929 141.816  1.00 54.30           O  
ATOM   4822  CB  ALA B 131     147.262 139.193 139.578  1.00 54.30           C  
ATOM   4823  N   ILE B 132     150.049 137.739 139.938  1.00 54.28           N  
ATOM   4824  CA  ILE B 132     151.502 137.781 140.073  1.00 54.28           C  
ATOM   4825  C   ILE B 132     152.055 139.050 139.437  1.00 54.28           C  
ATOM   4826  O   ILE B 132     151.502 139.575 138.462  1.00 54.28           O  
ATOM   4827  CB  ILE B 132     152.138 136.524 139.458  1.00 54.28           C  
ATOM   4828  CG1 ILE B 132     151.797 136.424 137.973  1.00 54.28           C  
ATOM   4829  CG2 ILE B 132     151.684 135.291 140.204  1.00 54.28           C  
ATOM   4830  CD1 ILE B 132     152.552 135.334 137.246  1.00 54.28           C  
ATOM   4831  N   ALA B 133     153.168 139.536 139.987  1.00 54.97           N  
ATOM   4832  CA  ALA B 133     153.808 140.773 139.556  1.00 54.97           C  
ATOM   4833  C   ALA B 133     154.691 140.548 138.325  1.00 54.97           C  
ATOM   4834  O   ALA B 133     155.116 139.422 138.056  1.00 54.97           O  
ATOM   4835  CB  ALA B 133     154.635 141.346 140.703  1.00 54.97           C  
ATOM   4836  N   PRO B 134     154.966 141.606 137.554  1.00 56.38           N  
ATOM   4837  CA  PRO B 134     155.855 141.463 136.395  1.00 56.38           C  
ATOM   4838  C   PRO B 134     157.259 141.029 136.789  1.00 56.38           C  
ATOM   4839  O   PRO B 134     157.811 141.475 137.800  1.00 56.38           O  
ATOM   4840  CB  PRO B 134     155.862 142.864 135.743  1.00 56.38           C  
ATOM   4841  CG  PRO B 134     154.654 143.559 136.263  1.00 56.38           C  
ATOM   4842  CD  PRO B 134     154.434 142.956 137.646  1.00 56.38           C  
ATOM   4843  N   GLY B 135     157.836 140.160 135.969  1.00 55.51           N  
ATOM   4844  CA  GLY B 135     159.141 139.589 136.242  1.00 55.51           C  
ATOM   4845  C   GLY B 135     160.277 140.553 135.955  1.00 55.51           C  
ATOM   4846  O   GLY B 135     160.090 141.692 135.532  1.00 55.51           O  
ATOM   4847  N   VAL B 136     161.497 140.056 136.182  1.00 55.41           N  
ATOM   4848  CA  VAL B 136     162.701 140.886 136.083  1.00 55.41           C  
ATOM   4849  C   VAL B 136     162.825 141.509 134.696  1.00 55.41           C  
ATOM   4850  O   VAL B 136     163.077 142.711 134.552  1.00 55.41           O  
ATOM   4851  CB  VAL B 136     163.948 140.052 136.435  1.00 55.41           C  
ATOM   4852  CG1 VAL B 136     165.229 140.808 136.076  1.00 55.41           C  
ATOM   4853  CG2 VAL B 136     163.919 139.648 137.897  1.00 55.41           C  
ATOM   4854  N   ILE B 137     162.649 140.697 133.653  1.00 57.51           N  
ATOM   4855  CA  ILE B 137     162.882 141.162 132.290  1.00 57.51           C  
ATOM   4856  C   ILE B 137     161.811 142.124 131.801  1.00 57.51           C  
ATOM   4857  O   ILE B 137     161.995 142.764 130.759  1.00 57.51           O  
ATOM   4858  CB  ILE B 137     162.995 139.956 131.334  1.00 57.51           C  
ATOM   4859  CG1 ILE B 137     163.797 140.332 130.089  1.00 57.51           C  
ATOM   4860  CG2 ILE B 137     161.616 139.450 130.947  1.00 57.51           C  
ATOM   4861  CD1 ILE B 137     165.243 140.641 130.375  1.00 57.51           C  
ATOM   4862  N   GLU B 138     160.704 142.256 132.529  1.00 59.58           N  
ATOM   4863  CA  GLU B 138     159.576 143.066 132.090  1.00 59.58           C  
ATOM   4864  C   GLU B 138     159.560 144.466 132.692  1.00 59.58           C  
ATOM   4865  O   GLU B 138     158.699 145.271 132.319  1.00 59.58           O  
ATOM   4866  CB  GLU B 138     158.262 142.351 132.421  1.00 59.58           C  
ATOM   4867  CG  GLU B 138     158.106 141.025 131.694  1.00 59.58           C  
ATOM   4868  CD  GLU B 138     156.882 140.253 132.133  1.00 59.58           C  
ATOM   4869  OE1 GLU B 138     156.810 139.870 133.319  1.00 59.58           O  
ATOM   4870  OE2 GLU B 138     155.998 140.011 131.285  1.00 59.58           O1-
ATOM   4871  N   ARG B 139     160.479 144.780 133.600  1.00 58.65           N  
ATOM   4872  CA  ARG B 139     160.477 146.059 134.295  1.00 58.65           C  
ATOM   4873  C   ARG B 139     161.413 147.067 133.625  1.00 58.65           C  
ATOM   4874  O   ARG B 139     162.244 146.726 132.781  1.00 58.65           O  
ATOM   4875  CB  ARG B 139     160.864 145.851 135.757  1.00 58.65           C  
ATOM   4876  CG  ARG B 139     159.889 144.938 136.476  1.00 58.65           C  
ATOM   4877  CD  ARG B 139     160.013 145.003 137.985  1.00 58.65           C  
ATOM   4878  NE  ARG B 139     159.097 144.054 138.601  1.00 58.65           N  
ATOM   4879  CZ  ARG B 139     158.489 144.226 139.766  1.00 58.65           C  
ATOM   4880  NH1 ARG B 139     158.726 145.286 140.523  1.00 58.65           N1+
ATOM   4881  NH2 ARG B 139     157.629 143.305 140.188  1.00 58.65           N  
ATOM   4882  N   GLN B 140     161.259 148.332 134.018  1.00 60.00           N  
ATOM   4883  CA  GLN B 140     162.150 149.409 133.612  1.00 60.00           C  
ATOM   4884  C   GLN B 140     162.560 150.189 134.856  1.00 60.00           C  
ATOM   4885  O   GLN B 140     161.813 150.256 135.836  1.00 60.00           O  
ATOM   4886  CB  GLN B 140     161.485 150.341 132.576  1.00 60.00           C  
ATOM   4887  CG  GLN B 140     162.394 151.450 132.057  1.00 60.00           C  
ATOM   4888  CD  GLN B 140     161.963 151.998 130.714  1.00 60.00           C  
ATOM   4889  NE2 GLN B 140     162.087 153.309 130.545  1.00 60.00           N  
ATOM   4890  OE1 GLN B 140     161.536 151.254 129.833  1.00 60.00           O  
ATOM   4891  N   SER B 141     163.761 150.764 134.816  1.00 59.83           N  
ATOM   4892  CA  SER B 141     164.287 151.483 135.969  1.00 59.83           C  
ATOM   4893  C   SER B 141     163.454 152.724 136.270  1.00 59.83           C  
ATOM   4894  O   SER B 141     162.970 153.406 135.364  1.00 59.83           O  
ATOM   4895  CB  SER B 141     165.743 151.872 135.721  1.00 59.83           C  
ATOM   4896  OG  SER B 141     166.515 150.733 135.385  1.00 59.83           O  
ATOM   4897  N   VAL B 142     163.288 153.011 137.559  1.00 62.49           N  
ATOM   4898  CA  VAL B 142     162.503 154.157 138.009  1.00 62.49           C  
ATOM   4899  C   VAL B 142     163.342 155.419 137.829  1.00 62.49           C  
ATOM   4900  O   VAL B 142     164.363 155.591 138.500  1.00 62.49           O  
ATOM   4901  CB  VAL B 142     162.061 153.994 139.467  1.00 62.49           C  
ATOM   4902  CG1 VAL B 142     161.371 155.257 139.954  1.00 62.49           C  
ATOM   4903  CG2 VAL B 142     161.162 152.778 139.624  1.00 62.49           C  
ATOM   4904  N   ASP B 143     162.923 156.303 136.912  1.00 65.83           N  
ATOM   4905  CA  ASP B 143     163.647 157.556 136.717  1.00 65.83           C  
ATOM   4906  C   ASP B 143     162.729 158.749 136.428  1.00 65.83           C  
ATOM   4907  O   ASP B 143     163.132 159.669 135.709  1.00 65.83           O  
ATOM   4908  CB  ASP B 143     164.729 157.374 135.624  1.00 65.83           C  
ATOM   4909  CG  ASP B 143     164.155 157.132 134.229  1.00 65.83           C  
ATOM   4910  OD1 ASP B 143     162.964 157.402 133.980  1.00 65.83           O  
ATOM   4911  OD2 ASP B 143     164.920 156.652 133.366  1.00 65.83           O1-
ATOM   4912  N   GLN B 144     161.510 158.759 136.968  1.00 63.05           N  
ATOM   4913  CA  GLN B 144     160.627 159.908 136.824  1.00 63.05           C  
ATOM   4914  C   GLN B 144     160.106 160.352 138.182  1.00 63.05           C  
ATOM   4915  O   GLN B 144     159.919 159.527 139.081  1.00 63.05           O  
ATOM   4916  CB  GLN B 144     159.429 159.610 135.906  1.00 63.05           C  
ATOM   4917  CG  GLN B 144     159.774 159.400 134.447  1.00 63.05           C  
ATOM   4918  CD  GLN B 144     158.568 158.974 133.630  1.00 63.05           C  
ATOM   4919  NE2 GLN B 144     158.193 159.794 132.656  1.00 63.05           N  
ATOM   4920  OE1 GLN B 144     157.977 157.924 133.877  1.00 63.05           O  
ATOM   4921  N   PRO B 145     159.855 161.647 138.356  1.00 60.00           N  
ATOM   4922  CA  PRO B 145     159.372 162.140 139.647  1.00 60.00           C  
ATOM   4923  C   PRO B 145     157.869 161.997 139.822  1.00 60.00           C  
ATOM   4924  O   PRO B 145     157.088 162.101 138.874  1.00 60.00           O  
ATOM   4925  CB  PRO B 145     159.758 163.626 139.623  1.00 60.00           C  
ATOM   4926  CG  PRO B 145     159.718 163.983 138.182  1.00 60.00           C  
ATOM   4927  CD  PRO B 145     160.205 162.751 137.447  1.00 60.00           C  
ATOM   4928  N   VAL B 146     157.475 161.757 141.070  1.00 57.99           N  
ATOM   4929  CA  VAL B 146     156.121 162.023 141.542  1.00 57.99           C  
ATOM   4930  C   VAL B 146     156.242 163.030 142.682  1.00 57.99           C  
ATOM   4931  O   VAL B 146     156.899 162.758 143.696  1.00 57.99           O  
ATOM   4932  CB  VAL B 146     155.383 160.740 141.971  1.00 57.99           C  
ATOM   4933  CG1 VAL B 146     156.187 159.940 142.987  1.00 57.99           C  
ATOM   4934  CG2 VAL B 146     153.998 161.076 142.521  1.00 57.99           C  
ATOM   4935  N   GLN B 147     155.640 164.202 142.502  1.00 61.77           N  
ATOM   4936  CA  GLN B 147     155.862 165.309 143.422  1.00 61.77           C  
ATOM   4937  C   GLN B 147     154.947 165.211 144.634  1.00 61.77           C  
ATOM   4938  O   GLN B 147     153.727 165.071 144.499  1.00 61.77           O
[truncated: 2,591,924 more chars]
