# Supplementary material for: Changes within the central stalk of E. coli F1Fo ATP synthase observed after addition of ATP
Source: Commun Biol. 2023 Jan 11;6:26. doi: 10.1038/s42003-023-04414-z (PMC9834311; doi:10.1038/s42003-023-04414-z)
Supplement: Supplementary file 6 — Supplementary Data 3 [file 42003_2023_4414_MOESM6_ESM.txt]

REMARK   3                                                                      
REMARK   3 FILE CREATED: Fri Apr 22 08:44:03 2022                               
REMARK   3                                                                      
REMARK   3 RESOLUTION: 3.60                                                     
REMARK   3                                                                      
REMARK   3 REFINEMENT.                                                          
REMARK   3   PROGRAM     : PHENIX (1.19.2_4158: phenix.real_space_refine)       
REMARK   3   AUTHORS     : Adams,Afonine,Bunkoczi,Burnley,Chen,Dar,Davis,       
REMARK   3               : Draizen,Echols,Gildea,Gros,Grosse-Kunstleve,Headd,   
REMARK   3               : Hintze,Hung,Ioerger,Liebschner,McCoy,McKee,Moriarty, 
REMARK   3               : Oeffner,Poon,Read,Richardson,Richardson,Sacchettini, 
REMARK   3               : Sauter,Sobolev,Storoni,Terwilliger,Williams,Zwart    
REMARK   3                                                                      
REMARK   3 SCATTERING TABLE: ELECTRON                                           
REMARK   3                                                                      
REMARK   3 REFINEMENT TARGET: REAL-SPACE (WEIGHTED MAP SUM AT ATOM CENTERS)     
REMARK   3                                                                      
REMARK   3 MODEL TO MAP FIT.                                                    
REMARK   3   CC_mask  : 0.8398                                                  
REMARK   3   CC_volume: 0.8256                                                  
REMARK   3   CC_peaks : 0.6459                                                  
REMARK   3                                                                      
REMARK   3 GEOMETRY RESTRAINTS LIBRARY: GEOSTD + MONOMER LIBRARY + CDL V1.2     
REMARK   3 DEVIATIONS FROM IDEAL VALUES.                                        
REMARK   3   BOND      :  0.003   0.076  37231                                  
REMARK   3   ANGLE     :  0.547  13.525  50399                                  
REMARK   3   CHIRALITY :  0.041   0.194   5875                                  
REMARK   3   PLANARITY :  0.004   0.048   6501                                  
REMARK   3   DIHEDRAL  : 12.126 121.967  13764                                  
REMARK   3   MIN NONBONDED DISTANCE : 1.799                                     
REMARK   3                                                                      
REMARK   3 MOLPROBITY STATISTICS.                                               
REMARK   3   ALL-ATOM CLASHSCORE : 4.81                                         
REMARK   3   RAMACHANDRAN PLOT:                                                 
REMARK   3     OUTLIERS :  0.02 %                                               
REMARK   3     ALLOWED  :  1.53 %                                               
REMARK   3     FAVORED  : 98.45 %                                               
REMARK   3   ROTAMER OUTLIERS :  1.73 %                                         
REMARK   3   CBETA DEVIATIONS :  0.00 %                                         
REMARK   3   PEPTIDE PLANE:                                                     
REMARK   3     CIS-PROLINE     : 4.47 %                                         
REMARK   3     CIS-GENERAL     : 0.00 %                                         
REMARK   3     TWISTED PROLINE : 0.00 %                                         
REMARK   3     TWISTED GENERAL : 0.00 %                                         
REMARK   3                                                                      
REMARK   3 RAMA-Z (RAMACHANDRAN PLOT Z-SCORE):                                  
REMARK   3 INTERPRETATION: BAD |RAMA-Z| > 3; SUSPICIOUS 2 < |RAMA-Z| < 3; GOOD  
REMARK   3 SCORES FOR WHOLE/HELIX/SHEET/LOOP ARE SCALED INDEPENDENTLY;          
REMARK   3 THEREFORE, THE VALUES ARE NOT RELATED IN A SIMPLE MANNER.            
REMARK   3   WHOLE:  1.05 (0.12), RESIDUES: 4770                                
REMARK   3   HELIX:  1.30 (0.10), RESIDUES: 2512                                
REMARK   3   SHEET:  0.50 (0.21), RESIDUES: 558                                 
REMARK   3   LOOP : -0.00 (0.15), RESIDUES: 1700                                
REMARK   3                                                                      
HELIX    1   1 LEU B    3  SER B    5  1                                   3    
HELIX    2   2 THR B    6  GLN B   18  1                                  13    
HELIX    3   3 ARG B  101  LEU B  103  1                                   3    
HELIX    4   4 VAL B  136  GLU B  138  1                                   3    
HELIX    5   5 LYS B  151  MET B  156  1                                   6    
HELIX    6   6 LYS B  175  ILE B  183  1                                   9    
HELIX    7   7 ILE B  184  ASP B  188  1                                   5    
HELIX    8   8 ALA B  202  GLU B  214  1                                  13    
HELIX    9   9 LEU B  218  ASN B  220  1                                   3    
HELIX   10  10 ALA B  232  ALA B  238  1                                   7    
HELIX   11  11 PRO B  239  PHE B  249  1                                  11    
HELIX   12  12 ARG B  250  ARG B  252  1                                   3    
HELIX   13  13 LEU B  263  LEU B  276  1                                  14    
HELIX   14  14 ARG B  283  ALA B  285  1                                   3    
HELIX   15  15 GLY B  288  PHE B  291  1                                   4    
HELIX   16  16 TYR B  292  LEU B  297  1                                   6    
HELIX   17  17 LEU B  298  ARG B  300  1                                   3    
HELIX   18  18 ALA B  306  THR B  313  1                                   8    
HELIX   19  19 PHE B  340  ILE B  348  1                                   9    
HELIX   20  20 THR B  357  ALA B  362  1                                   6    
HELIX   21  21 GLY B  378  ALA B  381  1                                   4    
HELIX   22  22 LYS B  384  PHE B  406  1                                  23    
HELIX   23  23 ASP B  415  LEU B  430  1                                  16    
HELIX   24  24 VAL B  441  GLU B  452  1                                  12    
HELIX   25  25 LEU B  461  ILE B  464  1                                   4    
HELIX   26  26 GLY B  465  ASP B  478  1                                  14    
HELIX   27  27 ALA B  480  THR B  489  1                                  10    
HELIX   28  28 ASP B  494  THR B  510  1                                  17    
HELIX   29  29 SER A    5  GLN A   18  1                                  14    
HELIX   30  30 ARG A  101  LEU A  103  1                                   3    
HELIX   31  31 VAL A  136  GLU A  138  1                                   3    
HELIX   32  32 LYS A  151  MET A  156  1                                   6    
HELIX   33  33 LYS A  175  ILE A  183  1                                   9    
HELIX   34  34 ILE A  184  ASP A  188  1                                   5    
HELIX   35  35 ALA A  202  GLU A  214  1                                  13    
HELIX   36  36 LEU A  218  ASN A  220  1                                   3    
HELIX   37  37 ALA A  232  LEU A  234  1                                   3    
HELIX   38  38 GLN A  235  ARG A  252  1                                  18    
HELIX   39  39 LEU A  263  LEU A  276  1                                  14    
HELIX   40  40 GLY A  288  VAL A  290  1                                   3    
HELIX   41  41 PHE A  291  LEU A  297  1                                   7    
HELIX   42  42 LEU A  298  ARG A  300  1                                   3    
HELIX   43  43 ALA A  306  PHE A  312  1                                   7    
HELIX   44  44 GLN A  333  GLY A  335  1                                   3    
HELIX   45  45 PHE A  340  ILE A  346  1                                   7    
HELIX   46  46 THR A  357  ASN A  361  1                                   5    
HELIX   47  47 GLY A  378  ALA A  381  1                                   4    
HELIX   48  48 LYS A  384  SER A  390  1                                   7    
HELIX   49  49 ILE A  393  SER A  407  1                                  15    
HELIX   50  50 ALA A  416  LEU A  431  1                                  16    
HELIX   51  51 VAL A  441  GLU A  452  1                                  12    
HELIX   52  52 LEU A  461  LYS A  463  1                                   3    
HELIX   53  53 ILE A  464  ASP A  478  1                                  15    
HELIX   54  54 ALA A  480  GLN A  488  1                                   9    
HELIX   55  55 ASP A  494  ALA A  509  1                                  16    
HELIX   56  56 SER C    9  ALA C   17  1                                   9    
HELIX   57  57 VAL C   21  SER C   23  1                                   3    
HELIX   58  58 LYS C  151  MET C  156  1                                   6    
HELIX   59  59 LYS C  175  ILE C  184  1                                  10    
HELIX   60  60 ASN C  185  ARG C  187  1                                   3    
HELIX   61  61 ALA C  202  GLU C  214  1                                  13    
HELIX   62  62 LEU C  218  ASN C  220  1                                   3    
HELIX   63  63 ALA C  232  ALA C  238  1                                   7    
HELIX   64  64 PRO C  239  MET C  245  1                                   7    
HELIX   65  65 GLY C  246  TYR C  248  1                                   3    
HELIX   66  66 PHE C  249  ARG C  252  1                                   4    
HELIX   67  67 LEU C  263  LEU C  276  1                                  14    
HELIX   68  68 ARG C  283  ALA C  285  1                                   3    
HELIX   69  69 VAL C  290  LEU C  297  1                                   8    
HELIX   70  70 LEU C  298  ARG C  300  1                                   3    
HELIX   71  71 ALA C  306  PHE C  312  1                                   7    
HELIX   72  72 PHE C  340  ILE C  348  1                                   9    
HELIX   73  73 THR C  357  ALA C  362  1                                   6    
HELIX   74  74 GLY C  378  ALA C  381  1                                   4    
HELIX   75  75 LYS C  384  GLU C  402  1                                  19    
HELIX   76  76 LEU C  403  PHE C  409  1                                   7    
HELIX   77  77 ASP C  415  LEU C  431  1                                  17    
HELIX   78  78 VAL C  441  GLU C  452  1                                  12    
HELIX   79  79 LEU C  461  LYS C  463  1                                   3    
HELIX   80  80 GLY C  465  ASP C  478  1                                  14    
HELIX   81  81 ALA C  480  THR C  489  1                                  10    
HELIX   82  82 ASP C  494  LYS C  508  1                                  15    
HELIX   83  83 ILE G    6  HIS G   57  1                                  52    
HELIX   84  84 LEU G   90  ASP G  107  1                                  18    
HELIX   85  85 SER G  119  VAL G  128  1                                  10    
HELIX   86  86 LEU G  145  ILE G  149  1                                   5    
HELIX   87  87 GLY G  150  ASP G  160  1                                  11    
HELIX   88  88 LYS G  199  SER G  202  1                                   4    
HELIX   89  89 ALA G  213  GLY G  282  1                                  70    
HELIX   90  90 LYS D   81  THR D   83  1                                   3    
HELIX   91  91 LYS D  131  MET D  136  1                                   6    
HELIX   92  92 LYS D  155  GLU D  169  1                                  15    
HELIX   93  93 THR D  183  ASP D  195  1                                  13    
HELIX   94  94 ILE D  199  LYS D  201  1                                   3    
HELIX   95  95 PRO D  213  VAL D  219  1                                   7    
HELIX   96  96 ALA D  220  ASP D  232  1                                  13    
HELIX   97  97 ILE D  244  ARG D  246  1                                   3    
HELIX   98  98 TYR D  247  SER D  255  1                                   9    
HELIX   99  99 LEU D  271  LEU D  278  1                                   8    
HELIX  100 100 GLN D  279  ARG D  281  1                                   3    
HELIX  101 101 PRO D  299  ASP D  301  1                                   3    
HELIX  102 102 PRO D  306  THR D  310  1                                   5    
HELIX  103 103 THR D  311  HIS D  314  1                                   4    
HELIX  104 104 ARG D  323  ILE D  325  1                                   3    
HELIX  105 105 ALA D  326  LEU D  328  1                                   3    
HELIX  106 106 PRO D  346  VAL D  349  1                                   4    
HELIX  107 107 GLN D  351  LEU D  377  1                                  27    
HELIX  108 108 MET D  379  GLU D  381  1                                   3    
HELIX  109 109 GLU D  384  PHE D  399  1                                  16    
HELIX  110 110 PHE D  405  ALA D  407  1                                   3    
HELIX  111 111 GLU D  408  THR D  411  1                                   4    
HELIX  112 112 LEU D  420  MET D  431  1                                  12    
HELIX  113 113 GLU D  440  ALA D  442  1                                   3    
HELIX  114 114 ILE D  449  LYS D  455  1                                   7    
HELIX  115 115 ALA D  456  LYS D  458  1                                   3    
HELIX  116 116 GLY F   47  GLY F   49  1                                   3    
HELIX  117 117 LYS F   81  THR F   83  1                                   3    
HELIX  118 118 LYS F  131  MET F  136  1                                   6    
HELIX  119 119 LYS F  155  ILE F  168  1                                  14    
HELIX  120 120 THR F  183  SER F  196  1                                  14    
HELIX  121 121 ILE F  199  LYS F  201  1                                   3    
HELIX  122 122 PRO F  213  VAL F  219  1                                   7    
HELIX  123 123 ALA F  220  PHE F  230  1                                  11    
HELIX  124 124 ARG F  231  GLU F  233  1                                   3    
HELIX  125 125 ILE F  244  LEU F  258  1                                  15    
HELIX  126 126 ALA F  264  GLY F  266  1                                   3    
HELIX  127 127 LEU F  271  GLN F  279  1                                   9    
HELIX  128 128 PRO F  306  PHE F  312  1                                   7    
HELIX  129 129 ARG F  323  ILE F  325  1                                   3    
HELIX  130 130 ALA F  326  LEU F  328  1                                   3    
HELIX  131 131 PRO F  346  VAL F  349  1                                   4    
HELIX  132 132 GLN F  351  LEU F  377  1                                  27    
HELIX  133 133 MET F  379  GLU F  381  1                                   3    
HELIX  134 134 ASP F  386  PHE F  399  1                                  14    
HELIX  135 135 GLU F  408  THR F  411  1                                   4    
HELIX  136 136 LEU F  420  GLU F  432  1                                  13    
HELIX  137 137 GLU F  440  ALA F  442  1                                   3    
HELIX  138 138 ILE F  449  ALA F  456  1                                   8    
HELIX  139 139 LYS E   81  THR E   83  1                                   3    
HELIX  140 140 TYR E  116  GLU E  118  1                                   3    
HELIX  141 141 LYS E  131  MET E  136  1                                   6    
HELIX  142 142 LYS E  155  GLU E  169  1                                  15    
HELIX  143 143 THR E  183  ASP E  195  1                                  13    
HELIX  144 144 ILE E  199  LYS E  201  1                                   3    
HELIX  145 145 PRO E  213  VAL E  219  1                                   7    
HELIX  146 146 ALA E  220  ASP E  232  1                                  13    
HELIX  147 147 ILE E  244  ARG E  246  1                                   3    
HELIX  148 148 TYR E  247  LEU E  257  1                                  11    
HELIX  149 149 LEU E  271  LEU E  278  1                                   8    
HELIX  150 150 GLN E  279  ARG E  281  1                                   3    
HELIX  151 151 PRO E  299  ASP E  301  1                                   3    
HELIX  152 152 PRO E  306  THR E  310  1                                   5    
HELIX  153 153 THR E  311  HIS E  314  1                                   4    
HELIX  154 154 ARG E  323  ILE E  325  1                                   3    
HELIX  155 155 ALA E  326  LEU E  328  1                                   3    
HELIX  156 156 PRO E  346  GLY E  350  1                                   5    
HELIX  157 157 GLN E  351  LEU E  377  1                                  27    
HELIX  158 158 MET E  379  GLU E  381  1                                   3    
HELIX  159 159 GLU E  384  PHE E  399  1                                  16    
HELIX  160 160 GLU E  408  THR E  411  1                                   4    
HELIX  161 161 LEU E  420  MET E  431  1                                  12    
HELIX  162 162 GLN E  441  PHE E  443  1                                   3    
HELIX  163 163 ILE E  449  GLU E  451  1                                   3    
HELIX  164 164 ALA E  452  LYS E  458  1                                   7    
HELIX  165 165 GLN H   55  GLY H   57  1                                   3    
HELIX  166 166 LEU H   89  ALA H   94  1                                   6    
HELIX  167 167 MET H   95  GLU H  102  1                                   8    
HELIX  168 168 ILE W    4  GLU W   20  1                                  17    
HELIX  169 169 VAL W   24  GLU W   36  1                                  13    
HELIX  170 170 VAL W   37  LYS W   39  1                                   3    
HELIX  171 171 GLU W   41  SER W   48  1                                   8    
HELIX  172 172 PRO W   53  PHE W   60  1                                   8    
HELIX  173 173 ILE W   61  VAL W   63  1                                   3    
HELIX  174 174 ASP W   69  MET W   79  1                                  11    
HELIX  175 175 ALA W   80  ASN W   82  1                                   3    
HELIX  176 176 LEU W   85  ALA W   87  1                                   3    
HELIX  177 177 LEU W   88  SER W  102  1                                  15    
HELIX  178 178 GLU W  118  LEU W  132  1                                  15    
HELIX  179 179 VAL W  163  LEU W  170  1                                   8    
HELIX  180 180 ALA W  171  VAL W  173  1                                   3    
HELIX  181 181 ALA X    5  ILE X    7  1                                   3    
HELIX  182 182 LEU X    8  VAL X   30  1                                  18    
HELIX  183 183 ALA X   31  ASP X   53  1                                  23    
HELIX  184 184 LEU X   54  LEU X   56  1                                   3    
HELIX  185 185 ALA X   57  THR X   64  1                                   6    
HELIX  186 186 LEU X   65  ARG X  115  1                                  51    
HELIX  187 187 ALA X  116  GLU X  118  1                                   3    
HELIX  188 188 GLU X  119  LYS X  122  1                                   4    
HELIX  189 189 GLN X  123  ALA X  127  1                                   3    
HELIX  190 190 ALA X  128  ILE X  146  1                                   8    
HELIX  191 191 ASP X  147  GLU X  155  1                                   9    
HELIX  192 192 ASN Y    4  TYR Y   26  1                                  21    
HELIX  193 193 PRO Y   27  ALA Y   32  1                                   6    
HELIX  194 194 ILE Y   33  SER Y  141  1                                 107    
HELIX  195 195 GLU Y  142  VAL Y  153  1                                  12    
HELIX  196 196 LEU I    4  ARG I   41  1                                  38    
HELIX  197 197 PRO I   43  LEU I   45  1                                   3    
HELIX  198 198 ILE I   46  VAL I   60  1                                  15    
HELIX  199 199 ALA I   62  VAL I   78  1                                  17    
HELIX  200 200 LEU J    4  ARG J   41  1                                  38    
HELIX  201 201 ILE J   46  VAL J   60  1                                  15    
HELIX  202 202 ALA J   62  VAL J   78  1                                  17    
HELIX  203 203 LEU L    4  MET L    6  1                                   3    
HELIX  204 204 ASP L    7  ARG L   41  1                                  35    
HELIX  205 205 PRO L   43  LEU L   45  1                                   3    
HELIX  206 206 ILE L   46  VAL L   60  1                                  15    
HELIX  207 207 ALA L   62  VAL L   78  1                                  17    
HELIX  208 208 LEU M    4  ARG M   41  1                                  38    
HELIX  209 209 ILE M   46  VAL M   60  1                                  15    
HELIX  210 210 ALA M   62  VAL M   78  1                                  17    
HELIX  211 211 LEU N    4  MET N    6  1                                   3    
HELIX  212 212 ASP N    7  LEU N    9  1                                   3    
HELIX  213 213 TYR N   10  ARG N   41  1                                  32    
HELIX  214 214 ILE N   46  VAL N   60  1                                  15    
HELIX  215 215 ALA N   62  VAL N   78  1                                  17    
HELIX  216 216 ASN O    5  ASP O    7  1                                   3    
HELIX  217 217 LEU O    8  ARG O   41  1                                  34    
HELIX  218 218 ILE O   46  VAL O   60  1                                  15    
HELIX  219 219 ALA O   62  VAL O   78  1                                  17    
HELIX  220 220 MET P    6  GLU P   37  1                                  32    
HELIX  221 221 GLY P   38  ALA P   40  1                                   3    
HELIX  222 222 ILE P   46  VAL P   78  1                                  33    
HELIX  223 223 LEU Q    4  ARG Q   41  1                                  38    
HELIX  224 224 PRO Q   43  LEU Q   45  1                                   3    
HELIX  225 225 ILE Q   46  ALA Q   77  1                                  32    
HELIX  226 226 LEU R    4  ARG R   41  1                                  38    
HELIX  227 227 ILE R   46  VAL R   60  1                                  15    
HELIX  228 228 ALA R   62  PHE R   76  1                                  15    
HELIX  229 229 MET S    6  LEU S    8  1                                   3    
HELIX  230 230 LEU S    9  ARG S   41  1                                  33    
HELIX  231 231 PRO S   43  LEU S   45  1                                   3    
HELIX  232 232 ILE S   46  VAL S   60  1                                  15    
HELIX  233 233 ILE S   63  VAL S   78  1                                  16    
HELIX  234 234 PRO a    8  GLY a   13  1                                   6    
HELIX  235 235 HIS a   14  LEU a   16  1                                   3    
HELIX  236 236 ILE a   43  ALA a   64  1                                  22    
HELIX  237 237 GLN a   76  MET a   93  1                                  18    
HELIX  238 238 ILE a  101  MET a  115  1                                  15    
HELIX  239 239 ASN a  116  LEU a  120  1                                   5    
HELIX  240 240 LEU a  125  LEU a  134  1                                  10    
HELIX  241 241 VAL a  147  GLY a  170  1                                  24    
HELIX  242 242 ILE a  171  LEU a  180  1                                  10    
HELIX  243 243 TRP a  186  PHE a  188  1                                   3    
HELIX  244 244 ILE a  189  LEU a  228  1                                  40    
HELIX  245 245 TRP a  231  ILE a  236  1                                   6    
HELIX  246 246 LEU a  237  VAL a  239  1                                   3    
HELIX  247 247 PRO a  240  SER a  268  1                                  29    
SHEET    1   1 1 ALA B  25  SER B  35  0                                        
SHEET    2   2 2 VAL B  38  GLY B  43  0                                        
SHEET    3   3 3 MET B  52  LEU B  55  0                                        
SHEET    4   4 4 ARG B  59  LEU B  66  0                                        
SHEET    5   5 5 VAL B  71  VAL B  75  0                                        
SHEET    6   6 6 LYS B  87  ALA B  90  0                                        
SHEET    7   7 7 GLU B  96  PRO B  98  0                                        
SHEET    8   8 8 VAL B 107  ASN B 109  0                                        
SHEET    9   9 9 PHE B 126  ALA B 128  0                                        
SHEET   10  1010 LEU B 166  GLY B 169  0                                        
SHEET   11  1111 LYS B 192  ILE B 198  0                                        
SHEET   12  1212 THR B 221  ALA B 226  0                                        
SHEET   13  1313 ASP B 255  ASP B 261  0                                        
SHEET   14  1414 SER B 323  ALA B 326  0                                        
SHEET   15  1515 ILE B 329  GLU B 331  0                                        
SHEET   16  1616 GLN B 352  LEU B 355  0                                        
SHEET   17  1717 GLU A  28  SER A  35  0                                        
SHEET   18  1818 VAL A  38  GLY A  43  0                                        
SHEET   19  1919 MET A  52  LEU A  55  0                                        
SHEET   20  2020 ARG A  59  LEU A  66  0                                        
SHEET   21  2121 VAL A  71  VAL A  75  0                                        
SHEET   22  2222 LYS A  87  LYS A  89  0                                        
SHEET   23  2323 GLU A  96  PRO A  98  0                                        
SHEET   24  2424 VAL A 107  ASN A 109  0                                        
SHEET   25  2525 PHE A 126  ALA A 128  0                                        
SHEET   26  2626 LEU A 166  GLY A 169  0                                        
SHEET   27  2727 LYS A 192  GLN A 200  0                                        
SHEET   28  2828 THR A 221  THR A 227  0                                        
SHEET   29  2929 ASP A 255  ASP A 261  0                                        
SHEET   30  3030 SER A 323  PRO A 328  0                                        
SHEET   31  3131 ILE A 329  GLU A 331  0                                        
SHEET   32  3232 GLN A 352  LEU A 355  0                                        
SHEET   33  3333 GLU C  28  SER C  35  0                                        
SHEET   34  3434 VAL C  38  GLY C  43  0                                        
SHEET   35  3535 MET C  52  LEU C  55  0                                        
SHEET   36  3636 ARG C  59  LEU C  66  0                                        
SHEET   37  3737 VAL C  71  VAL C  75  0                                        
SHEET   38  3838 LYS C  87  LYS C  89  0                                        
SHEET   39  3939 GLU C  96  PRO C  98  0                                        
SHEET   40  4040 VAL C 107  ASN C 109  0                                        
SHEET   41  4141 PHE C 126  ALA C 128  0                                        
SHEET   42  4242 GLU C 165  GLY C 169  0                                        
SHEET   43  4343 LYS C 192  ILE C 198  0                                        
SHEET   44  4444 THR C 221  ALA C 226  0                                        
SHEET   45  4545 ASP C 255  ASP C 261  0                                        
SHEET   46  4646 SER C 323  PRO C 328  0                                        
SHEET   47  4747 ILE C 329  GLU C 331  0                                        
SHEET   48  4848 GLY C 351  LEU C 355  0                                        
SHEET   49  4949 ARG G  74  VAL G  80  0                                        
SHEET   50  5050 GLN G 111  ILE G 117  0                                        
SHEET   51  5151 VAL G 132  VAL G 136  0                                        
SHEET   52  5252 LYS G 166  PHE G 174  0                                        
SHEET   53  5353 GLN G 180  LEU G 188  0                                        
SHEET   54  5454 LEU G 206  GLU G 208  0                                        
SHEET   55  5555 LYS D   4  ILE D   9  0                                        
SHEET   56  5656 VAL D  12  GLU D  16  0                                        
SHEET   57  5757 ALA D  28  ASN D  33  0                                        
SHEET   58  5858 GLU D  36  GLN D  45  0                                        
SHEET   59  5959 ILE D  50  ALA D  55  0                                        
SHEET   60  6060 GLU D  76  PRO D  78  0                                        
SHEET   61  6161 ARG D 106  ALA D 108  0                                        
SHEET   62  6262 LYS D 144  GLY D 149  0                                        
SHEET   63  6363 SER D 174  VAL D 179  0                                        
SHEET   64  6464 VAL D 202  GLY D 207  0                                        
SHEET   65  6565 ASP D 236  VAL D 241  0                                        
SHEET   66  6666 SER D 289  TYR D 297  0                                        
SHEET   67  6767 ALA D 317  VAL D 320  0                                        
SHEET   68  6868 LYS F   4  ILE F   9  0                                        
SHEET   69  6969 VAL F  12  GLU F  16  0                                        
SHEET   70  7070 ASP F  27  GLN F  32  0                                        
SHEET   71  7171 ARG F  37  GLN F  45  0                                        
SHEET   72  7272 ILE F  50  ALA F  55  0                                        
SHEET   73  7373 LYS F  69  PRO F  74  0                                        
SHEET   74  7474 GLU F  76  VAL F  79  0                                        
SHEET   75  7575 GLU F 105  ALA F 108  0                                        
SHEET   76  7676 LYS F 144  LEU F 147  0                                        
SHEET   77  7777 TYR F 173  GLU F 181  0                                        
SHEET   78  7878 VAL F 202  GLN F 208  0                                        
SHEET   79  7979 ASP F 236  VAL F 241  0                                        
SHEET   80  8080 SER F 289  ALA F 295  0                                        
SHEET   81  8181 ALA F 317  VAL F 319  0                                        
SHEET   82  8282 LYS E   4  ILE E   9  0                                        
SHEET   83  8383 VAL E  12  GLU E  16  0                                        
SHEET   84  8484 ALA E  28  ASN E  33  0                                        
SHEET   85  8585 GLU E  36  LEU E  46  0                                        
SHEET   86  8686 ILE E  50  ALA E  55  0                                        
SHEET   87  8787 GLU E  76  PRO E  78  0                                        
SHEET   88  8888 ARG E 106  ALA E 108  0                                        
SHEET   89  8989 LYS E 144  GLY E 149  0                                        
SHEET   90  9090 SER E 174  VAL E 179  0                                        
SHEET   91  9191 VAL E 202  GLY E 207  0                                        
SHEET   92  9292 ASP E 236  VAL E 241  0                                        
SHEET   93  9393 SER E 289  TYR E 297  0                                        
SHEET   94  9494 ALA E 317  VAL E 320  0                                        
SHEET   95  9595 TYR H   4  SER H  10  0                                        
SHEET   96  9696 GLN H  13  THR H  26  0                                        
SHEET   97  9797 GLU H  31  ILE H  34  0                                        
SHEET   98  9898 LEU H  41  ILE H  45  0                                        
SHEET   99  9999 GLY H  48  LYS H  54  0                                        
SHEET  100 10010 HIS H  58  LEU H  64  0                                        
SHEET  101 10110 GLY H  67  GLN H  72  0                                        
SHEET  102 10210 ASN H  75  ALA H  80  0                                        
SHEET  103 10310 THR W 105  SER W 112  0                                        
SHEET  104 10410 LYS W 135  ALA W 140  0                                        
SHEET  105 10510 VAL W 150  ALA W 154  0                                        
SHEET  106 10610 MET W 157  ASP W 160  0                                        
SHEET  107 10710 GLN a  20  ASP a  22  0                                        
SHEET  108 10810 THR a  40  ASN a  42  0                                        
CRYST1  379.808  379.808  379.808  90.00  90.00  90.00 P 1                      
SCALE1      0.002633  0.000000  0.000000        0.00000                         
SCALE2      0.000000  0.002633  0.000000        0.00000                         
SCALE3      0.000000  0.000000  0.002633        0.00000                         
ATOM      1  N   ASN A   4     116.853  92.340 159.152  1.00 95.97           N  
ATOM      2  CA  ASN A   4     117.801  91.539 159.915  1.00 95.97           C  
ATOM      3  C   ASN A   4     118.548  92.411 160.920  1.00 95.97           C  
ATOM      4  O   ASN A   4     119.452  91.944 161.607  1.00 95.97           O  
ATOM      5  CB  ASN A   4     118.793  90.842 158.977  1.00 95.97           C  
ATOM      6  CG  ASN A   4     119.280  89.508 159.518  1.00 95.97           C  
ATOM      7  OD1 ASN A   4     118.550  88.803 160.212  1.00 95.97           O  
ATOM      8  ND2 ASN A   4     120.517  89.152 159.193  1.00 95.97           N  
ATOM      9  N   SER A   5     118.163  93.688 160.992  1.00 97.12           N  
ATOM     10  CA  SER A   5     118.856  94.639 161.855  1.00 97.12           C  
ATOM     11  C   SER A   5     118.254  94.680 163.257  1.00 97.12           C  
ATOM     12  O   SER A   5     118.984  94.703 164.253  1.00 97.12           O  
ATOM     13  CB  SER A   5     118.836  96.030 161.220  1.00 97.12           C  
ATOM     14  OG  SER A   5     117.509  96.469 160.990  1.00 97.12           O  
ATOM     15  N   THR A   6     116.924  94.711 163.357  1.00 95.35           N  
ATOM     16  CA  THR A   6     116.303  94.754 164.676  1.00 95.35           C  
ATOM     17  C   THR A   6     116.612  93.497 165.478  1.00 95.35           C  
ATOM     18  O   THR A   6     116.844  93.572 166.693  1.00 95.35           O  
ATOM     19  CB  THR A   6     114.793  94.943 164.541  1.00 95.35           C  
ATOM     20  OG1 THR A   6     114.255  93.900 163.720  1.00 95.35           O  
ATOM     21  CG2 THR A   6     114.480  96.288 163.905  1.00 95.35           C  
ATOM     22  N   GLU A   7     116.646  92.340 164.815  1.00 95.89           N  
ATOM     23  CA  GLU A   7     116.951  91.102 165.518  1.00 95.89           C  
ATOM     24  C   GLU A   7     118.393  91.066 166.002  1.00 95.89           C  
ATOM     25  O   GLU A   7     118.652  90.599 167.113  1.00 95.89           O  
ATOM     26  CB  GLU A   7     116.655  89.902 164.623  1.00 95.89           C  
ATOM     27  CG  GLU A   7     116.859  90.161 163.150  1.00 95.89           C  
ATOM     28  CD  GLU A   7     116.425  88.989 162.302  1.00 95.89           C  
ATOM     29  OE1 GLU A   7     116.616  87.838 162.744  1.00 95.89           O  
ATOM     30  OE2 GLU A   7     115.883  89.221 161.201  1.00 95.89           O  
ATOM     31  N   ILE A   8     119.343  91.569 165.211  1.00 93.57           N  
ATOM     32  CA  ILE A   8     120.718  91.579 165.698  1.00 93.57           C  
ATOM     33  C   ILE A   8     120.891  92.622 166.793  1.00 93.57           C  
ATOM     34  O   ILE A   8     121.696  92.433 167.709  1.00 93.57           O  
ATOM     35  CB  ILE A   8     121.727  91.779 164.552  1.00 93.57           C  
ATOM     36  CG1 ILE A   8     121.545  93.140 163.888  1.00 93.57           C  
ATOM     37  CG2 ILE A   8     121.621  90.642 163.543  1.00 93.57           C  
ATOM     38  CD1 ILE A   8     122.475  93.376 162.731  1.00 93.57           C  
ATOM     39  N   SER A   9     120.147  93.730 166.735  1.00 92.10           N  
ATOM     40  CA  SER A   9     120.209  94.701 167.825  1.00 92.10           C  
ATOM     41  C   SER A   9     119.690  94.110 169.130  1.00 92.10           C  
ATOM     42  O   SER A   9     120.310  94.282 170.191  1.00 92.10           O  
ATOM     43  CB  SER A   9     119.411  95.950 167.457  1.00 92.10           C  
ATOM     44  OG  SER A   9     119.835  96.479 166.214  1.00 92.10           O  
ATOM     45  N   GLU A  10     118.584  93.375 169.073  1.00 91.60           N  
ATOM     46  CA  GLU A  10     118.089  92.760 170.294  1.00 91.60           C  
ATOM     47  C   GLU A  10     118.967  91.597 170.730  1.00 91.60           C  
ATOM     48  O   GLU A  10     119.073  91.327 171.930  1.00 91.60           O  
ATOM     49  CB  GLU A  10     116.634  92.312 170.115  1.00 91.60           C  
ATOM     50  CG  GLU A  10     116.435  91.042 169.308  1.00 91.60           C  
ATOM     51  CD  GLU A  10     116.460  89.796 170.173  1.00 91.60           C  
ATOM     52  OE1 GLU A  10     116.602  89.935 171.407  1.00 91.60           O  
ATOM     53  OE2 GLU A  10     116.337  88.680 169.625  1.00 91.60           O  
ATOM     54  N   LEU A  11     119.627  90.926 169.784  1.00 87.87           N  
ATOM     55  CA  LEU A  11     120.641  89.939 170.139  1.00 87.87           C  
ATOM     56  C   LEU A  11     121.805  90.593 170.869  1.00 87.87           C  
ATOM     57  O   LEU A  11     122.371  90.011 171.799  1.00 87.87           O  
ATOM     58  CB  LEU A  11     121.128  89.222 168.882  1.00 87.87           C  
ATOM     59  CG  LEU A  11     122.202  88.157 169.091  1.00 87.87           C  
ATOM     60  CD1 LEU A  11     121.899  86.934 168.249  1.00 87.87           C  
ATOM     61  CD2 LEU A  11     123.579  88.702 168.750  1.00 87.87           C  
ATOM     62  N   ILE A  12     122.191  91.795 170.439  1.00 88.43           N  
ATOM     63  CA  ILE A  12     123.237  92.546 171.126  1.00 88.43           C  
ATOM     64  C   ILE A  12     122.810  92.858 172.550  1.00 88.43           C  
ATOM     65  O   ILE A  12     123.597  92.723 173.496  1.00 88.43           O  
ATOM     66  CB  ILE A  12     123.569  93.832 170.347  1.00 88.43           C  
ATOM     67  CG1 ILE A  12     124.336  93.514 169.061  1.00 88.43           C  
ATOM     68  CG2 ILE A  12     124.336  94.802 171.226  1.00 88.43           C  
ATOM     69  CD1 ILE A  12     125.673  92.861 169.288  1.00 88.43           C  
ATOM     70  N   LYS A  13     121.563  93.300 172.723  1.00 88.08           N  
ATOM     71  CA  LYS A  13     121.063  93.555 174.073  1.00 88.08           C  
ATOM     72  C   LYS A  13     121.060  92.279 174.909  1.00 88.08           C  
ATOM     73  O   LYS A  13     121.446  92.292 176.085  1.00 88.08           O  
ATOM     74  CB  LYS A  13     119.664  94.164 174.015  1.00 88.08           C  
ATOM     75  CG  LYS A  13     119.652  95.649 173.712  1.00 88.08           C  
ATOM     76  CD  LYS A  13     118.246  96.204 173.791  1.00 88.08           C  
ATOM     77  CE  LYS A  13     117.456  95.841 172.551  1.00 88.08           C  
ATOM     78  NZ  LYS A  13     118.030  96.494 171.342  1.00 88.08           N  
ATOM     79  N   GLN A  14     120.663  91.158 174.307  1.00 87.48           N  
ATOM     80  CA  GLN A  14     120.677  89.888 175.024  1.00 87.48           C  
ATOM     81  C   GLN A  14     122.089  89.513 175.445  1.00 87.48           C  
ATOM     82  O   GLN A  14     122.303  89.033 176.564  1.00 87.48           O  
ATOM     83  CB  GLN A  14     120.082  88.787 174.151  1.00 87.48           C  
ATOM     84  CG  GLN A  14     118.599  88.911 173.905  1.00 87.48           C  
ATOM     85  CD  GLN A  14     118.063  87.800 173.027  1.00 87.48           C  
ATOM     86  OE1 GLN A  14     118.791  86.880 172.650  1.00 87.48           O  
ATOM     87  NE2 GLN A  14     116.783  87.881 172.695  1.00 87.48           N  
ATOM     88  N   ARG A  15     123.063  89.719 174.559  1.00 85.60           N  
ATOM     89  CA  ARG A  15     124.434  89.325 174.855  1.00 85.60           C  
ATOM     90  C   ARG A  15     125.042  90.212 175.933  1.00 85.60           C  
ATOM     91  O   ARG A  15     125.728  89.718 176.834  1.00 85.60           O  
ATOM     92  CB  ARG A  15     125.274  89.354 173.580  1.00 85.60           C  
ATOM     93  CG  ARG A  15     126.466  88.411 173.616  1.00 85.60           C  
ATOM     94  CD  ARG A  15     126.820  87.917 172.222  1.00 85.60           C  
ATOM     95  NE  ARG A  15     125.791  87.040 171.676  1.00 85.60           N  
ATOM     96  CZ  ARG A  15     125.839  86.493 170.469  1.00 85.60           C  
ATOM     97  NH1 ARG A  15     126.850  86.719 169.648  1.00 85.60           N  
ATOM     98  NH2 ARG A  15     124.847  85.699 170.077  1.00 85.60           N  
ATOM     99  N   ILE A  16     124.823  91.529 175.849  1.00 87.05           N  
ATOM    100  CA  ILE A  16     125.330  92.417 176.894  1.00 87.05           C  
ATOM    101  C   ILE A  16     124.684  92.081 178.229  1.00 87.05           C  
ATOM    102  O   ILE A  16     125.311  92.206 179.288  1.00 87.05           O  
ATOM    103  CB  ILE A  16     125.133  93.903 176.525  1.00 87.05           C  
ATOM    104  CG1 ILE A  16     123.656  94.291 176.483  1.00 87.05           C  
ATOM    105  CG2 ILE A  16     125.831  94.238 175.221  1.00 87.05           C  
ATOM    106  CD1 ILE A  16     123.418  95.781 176.329  1.00 87.05           C  
ATOM    107  N   ALA A  17     123.416  91.663 178.209  1.00 87.84           N  
ATOM    108  CA  ALA A  17     122.801  91.197 179.446  1.00 87.84           C  
ATOM    109  C   ALA A  17     123.476  89.926 179.943  1.00 87.84           C  
ATOM    110  O   ALA A  17     123.697  89.762 181.147  1.00 87.84           O  
ATOM    111  CB  ALA A  17     121.307  90.971 179.236  1.00 87.84           C  
ATOM    112  N   GLN A  18     123.808  89.018 179.024  1.00 90.23           N  
ATOM    113  CA  GLN A  18     124.434  87.755 179.401  1.00 90.23           C  
ATOM    114  C   GLN A  18     125.783  87.977 180.077  1.00 90.23           C  
ATOM    115  O   GLN A  18     126.065  87.391 181.127  1.00 90.23           O  
ATOM    116  CB  GLN A  18     124.584  86.871 178.164  1.00 90.23           C  
ATOM    117  CG  GLN A  18     125.341  85.582 178.404  1.00 90.23           C  
ATOM    118  CD  GLN A  18     125.491  84.759 177.144  1.00 90.23           C  
ATOM    119  OE1 GLN A  18     124.742  84.932 176.183  1.00 90.23           O  
ATOM    120  NE2 GLN A  18     126.467  83.860 177.137  1.00 90.23           N  
ATOM    121  N   PHE A  19     126.627  88.828 179.496  1.00 88.39           N  
ATOM    122  CA  PHE A  19     127.979  89.032 180.007  1.00 88.39           C  
ATOM    123  C   PHE A  19     128.069  90.127 181.062  1.00 88.39           C  
ATOM    124  O   PHE A  19     129.181  90.468 181.482  1.00 88.39           O  
ATOM    125  CB  PHE A  19     128.937  89.334 178.854  1.00 88.39           C  
ATOM    126  CG  PHE A  19     129.191  88.155 177.963  1.00 88.39           C  
ATOM    127  CD1 PHE A  19     130.183  87.241 178.269  1.00 88.39           C  
ATOM    128  CD2 PHE A  19     128.433  87.955 176.826  1.00 88.39           C  
ATOM    129  CE1 PHE A  19     130.417  86.153 177.452  1.00 88.39           C  
ATOM    130  CE2 PHE A  19     128.664  86.868 176.006  1.00 88.39           C  
ATOM    131  CZ  PHE A  19     129.656  85.967 176.321  1.00 88.39           C  
ATOM    132  N   ASN A  20     126.939  90.685 181.489  1.00 90.24           N  
ATOM    133  CA  ASN A  20     126.857  91.569 182.650  1.00 90.24           C  
ATOM    134  C   ASN A  20     127.675  92.847 182.497  1.00 90.24           C  
ATOM    135  O   ASN A  20     128.150  93.404 183.492  1.00 90.24           O  
ATOM    136  CB  ASN A  20     127.271  90.830 183.927  1.00 90.24           C  
ATOM    137  CG  ASN A  20     126.433  89.594 184.174  1.00 90.24           C  
ATOM    138  OD1 ASN A  20     125.379  89.659 184.806  1.00 90.24           O  
ATOM    139  ND2 ASN A  20     126.893  88.458 183.665  1.00 90.24           N  
ATOM    140  N   VAL A  21     127.857  93.338 181.276  1.00 90.02           N  
ATOM    141  CA  VAL A  21     128.387  94.682 181.083  1.00 90.02           C  
ATOM    142  C   VAL A  21     127.242  95.666 181.290  1.00 90.02           C  
ATOM    143  O   VAL A  21     126.214  95.591 180.609  1.00 90.02           O  
ATOM    144  CB  VAL A  21     129.021  94.844 179.695  1.00 90.02           C  
ATOM    145  CG1 VAL A  21     128.153  94.200 178.630  1.00 90.02           C  
ATOM    146  CG2 VAL A  21     129.237  96.315 179.386  1.00 90.02           C  
ATOM    147  N   VAL A  22     127.410  96.588 182.238  1.00 94.07           N  
ATOM    148  CA  VAL A  22     126.332  97.484 182.638  1.00 94.07           C  
ATOM    149  C   VAL A  22     126.921  98.844 182.988  1.00 94.07           C  
ATOM    150  O   VAL A  22     128.072  98.956 183.417  1.00 94.07           O  
ATOM    151  CB  VAL A  22     125.524  96.901 183.824  1.00 94.07           C  
ATOM    152  CG1 VAL A  22     126.310  97.011 185.128  1.00 94.07           C  
ATOM    153  CG2 VAL A  22     124.165  97.570 183.936  1.00 94.07           C  
ATOM    154  N   SER A  23     126.123  99.889 182.783  1.00 91.15           N  
ATOM    155  CA  SER A  23     126.575 101.249 183.030  1.00 91.15           C  
ATOM    156  C   SER A  23     126.647 101.542 184.527  1.00 91.15           C  
ATOM    157  O   SER A  23     125.963 100.925 185.349  1.00 91.15           O  
ATOM    158  CB  SER A  23     125.646 102.253 182.348  1.00 91.15           C  
ATOM    159  OG  SER A  23     125.443 101.914 180.987  1.00 91.15           O  
ATOM    160  N   GLU A  24     127.498 102.504 184.873  1.00 87.32           N  
ATOM    161  CA  GLU A  24     127.566 102.989 186.242  1.00 87.32           C  
ATOM    162  C   GLU A  24     126.274 103.710 186.608  1.00 87.32           C  
ATOM    163  O   GLU A  24     125.575 104.255 185.751  1.00 87.32           O  
ATOM    164  CB  GLU A  24     128.760 103.930 186.413  1.00 87.32           C  
ATOM    165  CG  GLU A  24     130.119 103.251 186.348  1.00 87.32           C  
ATOM    166  CD  GLU A  24     130.510 102.627 187.668  1.00 87.32           C  
ATOM    167  OE1 GLU A  24     129.745 102.781 188.642  1.00 87.32           O  
ATOM    168  OE2 GLU A  24     131.581 101.988 187.733  1.00 87.32           O  
ATOM    169  N   ALA A  25     125.949 103.694 187.896  1.00 79.81           N  
ATOM    170  CA  ALA A  25     124.790 104.427 188.378  1.00 79.81           C  
ATOM    171  C   ALA A  25     125.050 105.926 188.328  1.00 79.81           C  
ATOM    172  O   ALA A  25     126.185 106.386 188.471  1.00 79.81           O  
ATOM    173  CB  ALA A  25     124.443 104.005 189.805  1.00 79.81           C  
ATOM    174  N   HIS A  26     123.982 106.691 188.115  1.00 75.39           N  
ATOM    175  CA  HIS A  26     124.083 108.139 188.191  1.00 75.39           C  
ATOM    176  C   HIS A  26     124.508 108.558 189.594  1.00 75.39           C  
ATOM    177  O   HIS A  26     124.374 107.806 190.562  1.00 75.39           O  
ATOM    178  CB  HIS A  26     122.751 108.793 187.825  1.00 75.39           C  
ATOM    179  CG  HIS A  26     122.376 108.637 186.383  1.00 75.39           C  
ATOM    180  ND1 HIS A  26     122.318 107.412 185.756  1.00 75.39           N  
ATOM    181  CD2 HIS A  26     122.034 109.554 185.448  1.00 75.39           C  
ATOM    182  CE1 HIS A  26     121.960 107.581 184.495  1.00 75.39           C  
ATOM    183  NE2 HIS A  26     121.782 108.872 184.283  1.00 75.39           N  
ATOM    184  N   ASN A  27     125.051 109.769 189.691  1.00 74.22           N  
ATOM    185  CA  ASN A  27     125.592 110.322 190.929  1.00 74.22           C  
ATOM    186  C   ASN A  27     126.780 109.529 191.454  1.00 74.22           C  
ATOM    187  O   ASN A  27     127.185 109.719 192.606  1.00 74.22           O  
ATOM    188  CB  ASN A  27     124.518 110.430 192.019  1.00 74.22           C  
ATOM    189  CG  ASN A  27     123.387 111.360 191.630  1.00 74.22           C  
ATOM    190  OD1 ASN A  27     122.564 111.032 190.776  1.00 74.22           O  
ATOM    191  ND2 ASN A  27     123.338 112.528 192.262  1.00 74.22           N  
ATOM    192  N   GLU A  28     127.341 108.637 190.644  1.00 72.27           N  
ATOM    193  CA  GLU A  28     128.518 107.871 191.013  1.00 72.27           C  
ATOM    194  C   GLU A  28     129.469 107.814 189.827  1.00 72.27           C  
ATOM    195  O   GLU A  28     129.044 107.859 188.671  1.00 72.27           O  
ATOM    196  CB  GLU A  28     128.137 106.460 191.466  1.00 72.27           C  
ATOM    197  CG  GLU A  28     129.264 105.670 192.093  1.00 72.27           C  
ATOM    198  CD  GLU A  28     128.753 104.554 192.976  1.00 72.27           C  
ATOM    199  OE1 GLU A  28     127.520 104.444 193.137  1.00 72.27           O  
ATOM    200  OE2 GLU A  28     129.581 103.790 193.514  1.00 72.27           O  
ATOM    201  N   GLY A  29     130.761 107.716 190.122  1.00 62.45           N  
ATOM    202  CA  GLY A  29     131.757 107.659 189.072  1.00 62.45           C  
ATOM    203  C   GLY A  29     133.042 107.061 189.596  1.00 62.45           C  
ATOM    204  O   GLY A  29     133.150 106.687 190.765  1.00 62.45           O  
ATOM    205  N   THR A  30     134.026 106.974 188.706  1.00 57.51           N  
ATOM    206  CA  THR A  30     135.321 106.393 189.025  1.00 57.51           C  
ATOM    207  C   THR A  30     136.426 107.342 188.594  1.00 57.51           C  
ATOM    208  O   THR A  30     136.337 107.973 187.538  1.00 57.51           O  
ATOM    209  CB  THR A  30     135.513 105.043 188.333  1.00 57.51           C  
ATOM    210  OG1 THR A  30     135.546 105.238 186.916  1.00 57.51           O  
ATOM    211  CG2 THR A  30     134.376 104.103 188.673  1.00 57.51           C  
ATOM    212  N   ILE A  31     137.467 107.441 189.417  1.00 52.04           N  
ATOM    213  CA  ILE A  31     138.608 108.293 189.100  1.00 52.04           C  
ATOM    214  C   ILE A  31     139.408 107.656 187.972  1.00 52.04           C  
ATOM    215  O   ILE A  31     139.790 106.483 188.048  1.00 52.04           O  
ATOM    216  CB  ILE A  31     139.481 108.523 190.336  1.00 52.04           C  
ATOM    217  CG1 ILE A  31     138.748 109.395 191.349  1.00 52.04           C  
ATOM    218  CG2 ILE A  31     140.789 109.169 189.945  1.00 52.04           C  
ATOM    219  CD1 ILE A  31     139.593 109.782 192.530  1.00 52.04           C  
ATOM    220  N   VAL A  32     139.666 108.430 186.922  1.00 49.49           N  
ATOM    221  CA  VAL A  32     140.411 107.932 185.770  1.00 49.49           C  
ATOM    222  C   VAL A  32     141.897 108.246 185.883  1.00 49.49           C  
ATOM    223  O   VAL A  32     142.738 107.393 185.599  1.00 49.49           O  
ATOM    224  CB  VAL A  32     139.816 108.511 184.475  1.00 49.49           C  
ATOM    225  CG1 VAL A  32     140.719 108.207 183.301  1.00 49.49           C  
ATOM    226  CG2 VAL A  32     138.434 107.946 184.238  1.00 49.49           C  
ATOM    227  N   SER A  33     142.253 109.460 186.295  1.00 45.67           N  
ATOM    228  CA  SER A  33     143.655 109.839 186.373  1.00 45.67           C  
ATOM    229  C   SER A  33     143.846 110.849 187.492  1.00 45.67           C  
ATOM    230  O   SER A  33     142.914 111.548 187.893  1.00 45.67           O  
ATOM    231  CB  SER A  33     144.154 110.419 185.049  1.00 45.67           C  
ATOM    232  OG  SER A  33     143.532 111.660 184.779  1.00 45.67           O  
ATOM    233  N   VAL A  34     145.080 110.915 187.990  1.00 44.31           N  
ATOM    234  CA  VAL A  34     145.454 111.789 189.097  1.00 44.31           C  
ATOM    235  C   VAL A  34     146.798 112.417 188.762  1.00 44.31           C  
ATOM    236  O   VAL A  34     147.764 111.700 188.477  1.00 44.31           O  
ATOM    237  CB  VAL A  34     145.555 111.036 190.434  1.00 44.31           C  
ATOM    238  CG1 VAL A  34     145.804 112.011 191.569  1.00 44.31           C  
ATOM    239  CG2 VAL A  34     144.313 110.203 190.688  1.00 44.31           C  
ATOM    240  N   SER A  35     146.869 113.746 188.802  1.00 44.95           N  
ATOM    241  CA  SER A  35     148.132 114.435 188.569  1.00 44.95           C  
ATOM    242  C   SER A  35     148.050 115.841 189.139  1.00 44.95           C  
ATOM    243  O   SER A  35     147.189 116.625 188.728  1.00 44.95           O  
ATOM    244  CB  SER A  35     148.466 114.493 187.075  1.00 44.95           C  
ATOM    245  OG  SER A  35     147.611 115.396 186.399  1.00 44.95           O  
ATOM    246  N   ASP A  36     148.952 116.154 190.070  1.00 49.43           N  
ATOM    247  CA  ASP A  36     149.114 117.505 190.604  1.00 49.43           C  
ATOM    248  C   ASP A  36     147.825 118.051 191.212  1.00 49.43           C  
ATOM    249  O   ASP A  36     147.549 119.250 191.136  1.00 49.43           O  
ATOM    250  CB  ASP A  36     149.643 118.450 189.527  1.00 49.43           C  
ATOM    251  CG  ASP A  36     151.016 118.050 189.036  1.00 49.43           C  
ATOM    252  OD1 ASP A  36     151.856 117.663 189.875  1.00 49.43           O  
ATOM    253  OD2 ASP A  36     151.254 118.109 187.813  1.00 49.43           O  
ATOM    254  N   GLY A  37     147.032 117.179 191.828  1.00 46.98           N  
ATOM    255  CA  GLY A  37     145.810 117.588 192.482  1.00 46.98           C  
ATOM    256  C   GLY A  37     144.610 117.735 191.575  1.00 46.98           C  
ATOM    257  O   GLY A  37     143.515 118.021 192.072  1.00 46.98           O  
ATOM    258  N   VAL A  38     144.772 117.556 190.278  1.00 43.89           N  
ATOM    259  CA  VAL A  38     143.657 117.586 189.342  1.00 43.89           C  
ATOM    260  C   VAL A  38     143.177 116.161 189.123  1.00 43.89           C  
ATOM    261  O   VAL A  38     143.981 115.241 188.950  1.00 43.89           O  
ATOM    262  CB  VAL A  38     144.071 118.253 188.019  1.00 43.89           C  
ATOM    263  CG1 VAL A  38     142.902 118.295 187.058  1.00 43.89           C  
ATOM    264  CG2 VAL A  38     144.590 119.649 188.279  1.00 43.89           C  
ATOM    265  N   ILE A  39     141.862 115.973 189.125  1.00 43.79           N  
ATOM    266  CA  ILE A  39     141.257 114.652 189.053  1.00 43.79           C  
ATOM    267  C   ILE A  39     140.356 114.587 187.832  1.00 43.79           C  
ATOM    268  O   ILE A  39     139.577 115.510 187.572  1.00 43.79           O  
ATOM    269  CB  ILE A  39     140.460 114.326 190.331  1.00 43.79           C  
ATOM    270  CG1 ILE A  39     141.397 114.252 191.524  1.00 43.79           C  
ATOM    271  CG2 ILE A  39     139.750 113.009 190.195  1.00 43.79           C  
ATOM    272  CD1 ILE A  39     142.387 113.140 191.432  1.00 43.79           C  
ATOM    273  N   ARG A  40     140.472 113.501 187.079  1.00 49.00           N  
ATOM    274  CA  ARG A  40     139.612 113.229 185.939  1.00 49.00           C  
ATOM    275  C   ARG A  40     138.715 112.053 186.295  1.00 49.00           C  
ATOM    276  O   ARG A  40     139.209 110.980 186.656  1.00 49.00           O  
ATOM    277  CB  ARG A  40     140.448 112.923 184.697  1.00 49.00           C  
ATOM    278  CG  ARG A  40     139.687 112.973 183.394  1.00 49.00           C  
ATOM    279  CD  ARG A  40     139.266 114.389 183.066  1.00 49.00           C  
ATOM    280  NE  ARG A  40     140.390 115.316 183.084  1.00 49.00           N  
ATOM    281  CZ  ARG A  40     140.317 116.582 182.698  1.00 49.00           C  
ATOM    282  NH1 ARG A  40     139.191 117.099 182.236  1.00 49.00           N  
ATOM    283  NH2 ARG A  40     141.401 117.349 182.776  1.00 49.00           N  
ATOM    284  N   ILE A  41     137.405 112.252 186.193  1.00 48.86           N  
ATOM    285  CA  ILE A  41     136.420 111.301 186.694  1.00 48.86           C  
ATOM    286  C   ILE A  41     135.520 110.877 185.547  1.00 48.86           C  
ATOM    287  O   ILE A  41     135.022 111.725 184.799  1.00 48.86           O  
ATOM    288  CB  ILE A  41     135.582 111.909 187.830  1.00 48.86           C  
ATOM    289  CG1 ILE A  41     136.490 112.441 188.930  1.00 48.86           C  
ATOM    290  CG2 ILE A  41     134.630 110.880 188.390  1.00 48.86           C  
ATOM    291  CD1 ILE A  41     135.753 113.169 190.017  1.00 48.86           C  
ATOM    292  N   HIS A  42     135.302 109.576 185.417  1.00 56.90           N  
ATOM    293  CA  HIS A  42     134.387 109.043 184.422  1.00 56.90           C  
ATOM    294  C   HIS A  42     133.046 108.735 185.070  1.00 56.90           C  
ATOM    295  O   HIS A  42     132.979 108.306 186.223  1.00 56.90           O  
ATOM    296  CB  HIS A  42     134.950 107.780 183.774  1.00 56.90           C  
ATOM    297  CG  HIS A  42     134.027 107.154 182.779  1.00 56.90           C  
ATOM    298  ND1 HIS A  42     133.326 105.998 183.042  1.00 56.90           N  
ATOM    299  CD2 HIS A  42     133.682 107.526 181.524  1.00 56.90           C  
ATOM    300  CE1 HIS A  42     132.592 105.683 181.991  1.00 56.90           C  
ATOM    301  NE2 HIS A  42     132.789 106.594 181.056  1.00 56.90           N  
ATOM    302  N   GLY A  43     131.975 108.957 184.316  1.00 58.14           N  
ATOM    303  CA  GLY A  43     130.643 108.788 184.857  1.00 58.14           C  
ATOM    304  C   GLY A  43     130.072 110.088 185.381  1.00 58.14           C  
ATOM    305  O   GLY A  43     130.249 111.136 184.757  1.00 58.14           O  
ATOM    306  N   LEU A  44     129.392 110.032 186.527  1.00 60.37           N  
ATOM    307  CA  LEU A  44     128.775 111.206 187.143  1.00 60.37           C  
ATOM    308  C   LEU A  44     127.867 111.930 186.154  1.00 60.37           C  
ATOM    309  O   LEU A  44     127.962 113.141 185.951  1.00 60.37           O  
ATOM    310  CB  LEU A  44     129.831 112.154 187.707  1.00 60.37           C  
ATOM    311  CG  LEU A  44     130.540 111.661 188.964  1.00 60.37           C  
ATOM    312  CD1 LEU A  44     131.498 112.708 189.479  1.00 60.37           C  
ATOM    313  CD2 LEU A  44     129.519 111.313 190.020  1.00 60.37           C  
ATOM    314  N   ALA A  45     126.974 111.162 185.530  1.00 63.65           N  
ATOM    315  CA  ALA A  45     126.092 111.721 184.515  1.00 63.65           C  
ATOM    316  C   ALA A  45     125.179 112.808 185.065  1.00 63.65           C  
ATOM    317  O   ALA A  45     124.639 113.597 184.284  1.00 63.65           O  
ATOM    318  CB  ALA A  45     125.255 110.609 183.883  1.00 63.65           C  
ATOM    319  N   ASP A  46     124.994 112.873 186.382  1.00 67.55           N  
ATOM    320  CA  ASP A  46     124.140 113.881 186.995  1.00 67.55           C  
ATOM    321  C   ASP A  46     124.922 114.946 187.750  1.00 67.55           C  
ATOM    322  O   ASP A  46     124.319 115.737 188.482  1.00 67.55           O  
ATOM    323  CB  ASP A  46     123.122 113.220 187.922  1.00 67.55           C  
ATOM    324  CG  ASP A  46     121.885 112.756 187.184  1.00 67.55           C  
ATOM    325  OD1 ASP A  46     121.494 113.426 186.206  1.00 67.55           O  
ATOM    326  OD2 ASP A  46     121.305 111.723 187.577  1.00 67.55           O  
ATOM    327  N   ALA A  47     126.242 114.980 187.608  1.00 61.71           N  
ATOM    328  CA  ALA A  47     127.024 116.046 188.214  1.00 61.71           C  
ATOM    329  C   ALA A  47     126.717 117.378 187.541  1.00 61.71           C  
ATOM    330  O   ALA A  47     126.334 117.433 186.371  1.00 61.71           O  
ATOM    331  CB  ALA A  47     128.518 115.744 188.115  1.00 61.71           C  
ATOM    332  N   MET A  48     126.880 118.458 188.298  1.00 59.33           N  
ATOM    333  CA  MET A  48     126.642 119.802 187.797  1.00 59.33           C  
ATOM    334  C   MET A  48     127.866 120.668 188.053  1.00 59.33           C  
ATOM    335  O   MET A  48     128.673 120.380 188.938  1.00 59.33           O  
ATOM    336  CB  MET A  48     125.408 120.434 188.443  1.00 59.33           C  
ATOM    337  CG  MET A  48     125.437 120.440 189.954  1.00 59.33           C  
ATOM    338  SD  MET A  48     123.931 121.137 190.650  1.00 59.33           S  
ATOM    339  CE  MET A  48     122.702 120.051 189.934  1.00 59.33           C  
ATOM    340  N   GLN A  49     128.001 121.724 187.256  1.00 55.39           N  
ATOM    341  CA  GLN A  49     129.144 122.621 187.363  1.00 55.39           C  
ATOM    342  C   GLN A  49     129.232 123.218 188.761  1.00 55.39           C  
ATOM    343  O   GLN A  49     128.249 123.754 189.280  1.00 55.39           O  
ATOM    344  CB  GLN A  49     129.029 123.727 186.316  1.00 55.39           C  
ATOM    345  CG  GLN A  49     130.104 124.794 186.389  1.00 55.39           C  
ATOM    346  CD  GLN A  49     131.367 124.408 185.651  1.00 55.39           C  
ATOM    347  OE1 GLN A  49     131.636 123.230 185.431  1.00 55.39           O  
ATOM    348  NE2 GLN A  49     132.150 125.405 185.259  1.00 55.39           N  
ATOM    349  N   GLY A  50     130.410 123.122 189.371  1.00 55.01           N  
ATOM    350  CA  GLY A  50     130.624 123.658 190.699  1.00 55.01           C  
ATOM    351  C   GLY A  50     130.155 122.778 191.834  1.00 55.01           C  
ATOM    352  O   GLY A  50     130.133 123.235 192.981  1.00 55.01           O  
ATOM    353  N   GLU A  51     129.786 121.533 191.556  1.00 58.20           N  
ATOM    354  CA  GLU A  51     129.277 120.644 192.588  1.00 58.20           C  
ATOM    355  C   GLU A  51     130.402 120.156 193.491  1.00 58.20           C  
ATOM    356  O   GLU A  51     131.572 120.122 193.103  1.00 58.20           O  
ATOM    357  CB  GLU A  51     128.578 119.451 191.948  1.00 58.20           C  
ATOM    358  CG  GLU A  51     127.390 118.930 192.711  1.00 58.20           C  
ATOM    359  CD  GLU A  51     126.722 117.780 191.994  1.00 58.20           C  
ATOM    360  OE1 GLU A  51     127.434 117.009 191.319  1.00 58.20           O  
ATOM    361  OE2 GLU A  51     125.485 117.649 192.098  1.00 58.20           O  
ATOM    362  N   MET A  52     130.039 119.784 194.714  1.00 59.60           N  
ATOM    363  CA  MET A  52     130.975 119.133 195.620  1.00 59.60           C  
ATOM    364  C   MET A  52     130.905 117.626 195.419  1.00 59.60           C  
ATOM    365  O   MET A  52     129.856 117.014 195.640  1.00 59.60           O  
ATOM    366  CB  MET A  52     130.666 119.492 197.069  1.00 59.60           C  
ATOM    367  CG  MET A  52     131.235 120.819 197.512  1.00 59.60           C  
ATOM    368  SD  MET A  52     130.997 121.119 199.272  1.00 59.60           S  
ATOM    369  CE  MET A  52     129.213 121.191 199.366  1.00 59.60           C  
ATOM    370  N   ILE A  53     132.016 117.029 195.007  1.00 54.07           N  
ATOM    371  CA  ILE A  53     132.096 115.595 194.761  1.00 54.07           C  
ATOM    372  C   ILE A  53     132.787 114.947 195.951  1.00 54.07           C  
ATOM    373  O   ILE A  53     133.945 115.260 196.250  1.00 54.07           O  
ATOM    374  CB  ILE A  53     132.845 115.295 193.456  1.00 54.07           C  
ATOM    375  CG1 ILE A  53     132.152 115.983 192.283  1.00 54.07           C  
ATOM    376  CG2 ILE A  53     132.934 113.803 193.226  1.00 54.07           C  
ATOM    377  CD1 ILE A  53     132.856 115.785 190.969  1.00 54.07           C  
ATOM    378  N   SER A  54     132.086 114.040 196.627  1.00 57.75           N  
ATOM    379  CA  SER A  54     132.639 113.371 197.796  1.00 57.75           C  
ATOM    380  C   SER A  54     133.582 112.253 197.372  1.00 57.75           C  
ATOM    381  O   SER A  54     133.206 111.373 196.594  1.00 57.75           O  
ATOM    382  CB  SER A  54     131.519 112.812 198.668  1.00 57.75           C  
ATOM    383  OG  SER A  54     130.733 111.882 197.946  1.00 57.75           O  
ATOM    384  N   LEU A  55     134.794 112.284 197.893  1.00 58.75           N  
ATOM    385  CA  LEU A  55     135.832 111.313 197.596  1.00 58.75           C  
ATOM    386  C   LEU A  55     135.900 110.262 198.688  1.00 58.75           C  
ATOM    387  O   LEU A  55     135.304 110.415 199.757  1.00 58.75           O  
ATOM    388  CB  LEU A  55     137.180 112.022 197.461  1.00 58.75           C  
ATOM    389  CG  LEU A  55     137.295 113.084 196.374  1.00 58.75           C  
ATOM    390  CD1 LEU A  55     138.700 113.644 196.354  1.00 58.75           C  
ATOM    391  CD2 LEU A  55     136.936 112.498 195.028  1.00 58.75           C  
ATOM    392  N   PRO A  56     136.616 109.161 198.452  1.00 60.91           N  
ATOM    393  CA  PRO A  56     136.900 108.235 199.550  1.00 60.91           C  
ATOM    394  C   PRO A  56     137.670 108.944 200.651  1.00 60.91           C  
ATOM    395  O   PRO A  56     138.458 109.857 200.401  1.00 60.91           O  
ATOM    396  CB  PRO A  56     137.740 107.136 198.888  1.00 60.91           C  
ATOM    397  CG  PRO A  56     138.173 107.705 197.573  1.00 60.91           C  
ATOM    398  CD  PRO A  56     137.078 108.626 197.163  1.00 60.91           C  
ATOM    399  N   GLY A  57     137.432 108.510 201.882  1.00 66.26           N  
ATOM    400  CA  GLY A  57     137.825 109.300 203.028  1.00 66.26           C  
ATOM    401  C   GLY A  57     136.747 110.313 203.349  1.00 66.26           C  
ATOM    402  O   GLY A  57     135.557 110.018 203.205  1.00 66.26           O  
ATOM    403  N   ASN A  58     137.134 111.510 203.776  1.00 70.45           N  
ATOM    404  CA  ASN A  58     136.180 112.552 204.141  1.00 70.45           C  
ATOM    405  C   ASN A  58     136.582 113.883 203.526  1.00 70.45           C  
ATOM    406  O   ASN A  58     136.608 114.922 204.189  1.00 70.45           O  
ATOM    407  CB  ASN A  58     136.055 112.663 205.655  1.00 70.45           C  
ATOM    408  CG  ASN A  58     135.664 111.352 206.300  1.00 70.45           C  
ATOM    409  OD1 ASN A  58     134.494 110.972 206.299  1.00 70.45           O  
ATOM    410  ND2 ASN A  58     136.645 110.650 206.853  1.00 70.45           N  
ATOM    411  N   ARG A  59     136.900 113.871 202.235  1.00 61.05           N  
ATOM    412  CA  ARG A  59     137.340 115.070 201.542  1.00 61.05           C  
ATOM    413  C   ARG A  59     136.537 115.217 200.259  1.00 61.05           C  
ATOM    414  O   ARG A  59     135.842 114.294 199.828  1.00 61.05           O  
ATOM    415  CB  ARG A  59     138.842 115.026 201.245  1.00 61.05           C  
ATOM    416  CG  ARG A  59     139.241 113.899 200.318  1.00 61.05           C  
ATOM    417  CD  ARG A  59     140.711 113.972 199.967  1.00 61.05           C  
ATOM    418  NE  ARG A  59     141.563 113.558 201.073  1.00 61.05           N  
ATOM    419  CZ  ARG A  59     142.050 112.335 201.221  1.00 61.05           C  
ATOM    420  NH1 ARG A  59     141.784 111.376 200.349  1.00 61.05           N  
ATOM    421  NH2 ARG A  59     142.826 112.068 202.267  1.00 61.05           N  
ATOM    422  N   TYR A  60     136.633 116.395 199.649  1.00 58.33           N  
ATOM    423  CA  TYR A  60     135.786 116.752 198.523  1.00 58.33           C  
ATOM    424  C   TYR A  60     136.616 117.259 197.355  1.00 58.33           C  
ATOM    425  O   TYR A  60     137.724 117.768 197.530  1.00 58.33           O  
ATOM    426  CB  TYR A  60     134.768 117.822 198.914  1.00 58.33           C  
ATOM    427  CG  TYR A  60     133.889 117.421 200.066  1.00 58.33           C  
ATOM    428  CD1 TYR A  60     132.760 116.649 199.861  1.00 58.33           C  
ATOM    429  CD2 TYR A  60     134.190 117.811 201.360  1.00 58.33           C  
ATOM    430  CE1 TYR A  60     131.953 116.276 200.911  1.00 58.33           C  
ATOM    431  CE2 TYR A  60     133.388 117.443 202.417  1.00 58.33           C  
ATOM    432  CZ  TYR A  60     132.271 116.675 202.188  1.00 58.33           C  
ATOM    433  OH  TYR A  60     131.468 116.305 203.240  1.00 58.33           O  
ATOM    434  N   ALA A  61     136.064 117.102 196.157  1.00 51.39           N  
ATOM    435  CA  ALA A  61     136.610 117.683 194.943  1.00 51.39           C  
ATOM    436  C   ALA A  61     135.563 118.588 194.312  1.00 51.39           C  
ATOM    437  O   ALA A  61     134.361 118.346 194.437  1.00 51.39           O  
ATOM    438  CB  ALA A  61     137.038 116.603 193.951  1.00 51.39           C  
ATOM    439  N   ILE A  62     136.021 119.635 193.634  1.00 48.41           N  
ATOM    440  CA  ILE A  62     135.135 120.617 193.020  1.00 48.41           C  
ATOM    441  C   ILE A  62     135.143 120.403 191.514  1.00 48.41           C  
ATOM    442  O   ILE A  62     136.200 120.460 190.878  1.00 48.41           O  
ATOM    443  CB  ILE A  62     135.557 122.050 193.373  1.00 48.41           C  
ATOM    444  CG1 ILE A  62     135.769 122.182 194.878  1.00 48.41           C  
ATOM    445  CG2 ILE A  62     134.508 123.034 192.913  1.00 48.41           C  
ATOM    446  CD1 ILE A  62     134.563 121.810 195.695  1.00 48.41           C  
ATOM    447  N   ALA A  63     133.966 120.168 190.941  1.00 48.88           N  
ATOM    448  CA  ALA A  63     133.844 119.929 189.507  1.00 48.88           C  
ATOM    449  C   ALA A  63     133.998 121.242 188.750  1.00 48.88           C  
ATOM    450  O   ALA A  63     133.179 122.152 188.901  1.00 48.88           O  
ATOM    451  CB  ALA A  63     132.503 119.277 189.195  1.00 48.88           C  
ATOM    452  N   LEU A  64     135.044 121.343 187.933  1.00 46.14           N  
ATOM    453  CA  LEU A  64     135.294 122.546 187.149  1.00 46.14           C  
ATOM    454  C   LEU A  64     134.876 122.425 185.693  1.00 46.14           C  
ATOM    455  O   LEU A  64     134.408 123.409 185.114  1.00 46.14           O  
ATOM    456  CB  LEU A  64     136.778 122.914 187.201  1.00 46.14           C  
ATOM    457  CG  LEU A  64     137.355 123.281 188.564  1.00 46.14           C  
ATOM    458  CD1 LEU A  64     138.819 123.634 188.425  1.00 46.14           C  
ATOM    459  CD2 LEU A  64     136.587 124.435 189.175  1.00 46.14           C  
ATOM    460  N   ASN A  65     135.040 121.255 185.081  1.00 51.97           N  
ATOM    461  CA  ASN A  65     134.737 121.058 183.671  1.00 51.97           C  
ATOM    462  C   ASN A  65     133.837 119.845 183.521  1.00 51.97           C  
ATOM    463  O   ASN A  65     134.107 118.794 184.109  1.00 51.97           O  
ATOM    464  CB  ASN A  65     136.009 120.853 182.845  1.00 51.97           C  
ATOM    465  CG  ASN A  65     137.031 121.942 183.065  1.00 51.97           C  
ATOM    466  OD1 ASN A  65     136.685 123.082 183.372  1.00 51.97           O  
ATOM    467  ND2 ASN A  65     138.304 121.598 182.909  1.00 51.97           N  
ATOM    468  N   LEU A  66     132.773 119.989 182.740  1.00 52.57           N  
ATOM    469  CA  LEU A  66     131.906 118.865 182.400  1.00 52.57           C  
ATOM    470  C   LEU A  66     132.184 118.510 180.946  1.00 52.57           C  
ATOM    471  O   LEU A  66     131.477 118.936 180.035  1.00 52.57           O  
ATOM    472  CB  LEU A  66     130.443 119.208 182.635  1.00 52.57           C  
ATOM    473  CG  LEU A  66     130.117 119.664 184.054  1.00 52.57           C  
ATOM    474  CD1 LEU A  66     128.619 119.733 184.257  1.00 52.57           C  
ATOM    475  CD2 LEU A  66     130.754 118.736 185.067  1.00 52.57           C  
ATOM    476  N   GLU A  67     133.228 117.719 180.732  1.00 57.04           N  
ATOM    477  CA  GLU A  67     133.575 117.297 179.389  1.00 57.04           C  
ATOM    478  C   GLU A  67     132.556 116.291 178.870  1.00 57.04           C  
ATOM    479  O   GLU A  67     131.664 115.833 179.590  1.00 57.04           O  
ATOM    480  CB  GLU A  67     134.975 116.689 179.359  1.00 57.04           C  
ATOM    481  CG  GLU A  67     136.084 117.663 179.689  1.00 57.04           C  
ATOM    482  CD  GLU A  67     136.432 118.565 178.525  1.00 57.04           C  
ATOM    483  OE1 GLU A  67     135.769 118.466 177.471  1.00 57.04           O  
ATOM    484  OE2 GLU A  67     137.376 119.370 178.662  1.00 57.04           O  
ATOM    485  N   ARG A  68     132.696 115.951 177.590  1.00 59.40           N  
ATOM    486  CA  ARG A  68     131.784 114.993 176.980  1.00 59.40           C  
ATOM    487  C   ARG A  68     131.879 113.633 177.657  1.00 59.40           C  
ATOM    488  O   ARG A  68     130.863 112.958 177.854  1.00 59.40           O  
ATOM    489  CB  ARG A  68     132.081 114.871 175.487  1.00 59.40           C  
ATOM    490  CG  ARG A  68     131.068 114.043 174.724  1.00 59.40           C  
ATOM    491  CD  ARG A  68     129.670 114.601 174.908  1.00 59.40           C  
ATOM    492  NE  ARG A  68     128.687 113.926 174.069  1.00 59.40           N  
ATOM    493  CZ  ARG A  68     128.381 114.293 172.832  1.00 59.40           C  
ATOM    494  NH1 ARG A  68     128.982 115.317 172.248  1.00 59.40           N  
ATOM    495  NH2 ARG A  68     127.456 113.612 172.162  1.00 59.40           N  
ATOM    496  N   ASP A  69     133.090 113.214 178.024  1.00 63.61           N  
ATOM    497  CA  ASP A  69     133.313 111.880 178.559  1.00 63.61           C  
ATOM    498  C   ASP A  69     133.794 111.853 180.002  1.00 63.61           C  
ATOM    499  O   ASP A  69     133.888 110.764 180.578  1.00 63.61           O  
ATOM    500  CB  ASP A  69     134.330 111.128 177.690  1.00 63.61           C  
ATOM    501  CG  ASP A  69     133.844 110.919 176.275  1.00 63.61           C  
ATOM    502  OD1 ASP A  69     132.661 111.211 176.004  1.00 63.61           O  
ATOM    503  OD2 ASP A  69     134.644 110.465 175.431  1.00 63.61           O  
ATOM    504  N   SER A  70     134.101 112.997 180.604  1.00 54.24           N  
ATOM    505  CA  SER A  70     134.704 112.989 181.929  1.00 54.24           C  
ATOM    506  C   SER A  70     134.447 114.321 182.615  1.00 54.24           C  
ATOM    507  O   SER A  70     134.008 115.290 181.995  1.00 54.24           O  
ATOM    508  CB  SER A  70     136.202 112.700 181.847  1.00 54.24           C  
ATOM    509  OG  SER A  70     136.844 113.632 180.999  1.00 54.24           O  
ATOM    510  N   VAL A  71     134.715 114.348 183.917  1.00 46.73           N  
ATOM    511  CA  VAL A  71     134.588 115.546 184.735  1.00 46.73           C  
ATOM    512  C   VAL A  71     135.967 115.912 185.260  1.00 46.73           C  
ATOM    513  O   VAL A  71     136.677 115.058 185.801  1.00 46.73           O  
ATOM    514  CB  VAL A  71     133.605 115.336 185.897  1.00 46.73           C  
ATOM    515  CG1 VAL A  71     133.328 116.650 186.592  1.00 46.73           C  
ATOM    516  CG2 VAL A  71     132.324 114.715 185.399  1.00 46.73           C  
ATOM    517  N   GLY A  72     136.349 117.177 185.094  1.00 45.33           N  
ATOM    518  CA  GLY A  72     137.594 117.670 185.652  1.00 45.33           C  
ATOM    519  C   GLY A  72     137.346 118.298 187.007  1.00 45.33           C  
ATOM    520  O   GLY A  72     136.479 119.162 187.150  1.00 45.33           O  
ATOM    521  N   ALA A  73     138.113 117.863 188.003  1.00 43.43           N  
ATOM    522  CA  ALA A  73     137.901 118.319 189.367  1.00 43.43           C  
ATOM    523  C   ALA A  73     139.236 118.560 190.054  1.00 43.43           C  
ATOM    524  O   ALA A  73     140.268 118.007 189.668  1.00 43.43           O  
ATOM    525  CB  ALA A  73     137.068 117.315 190.170  1.00 43.43           C  
ATOM    526  N   VAL A  74     139.198 119.401 191.084  1.00 42.94           N  
ATOM    527  CA  VAL A  74     140.360 119.732 191.898  1.00 42.94           C  
ATOM    528  C   VAL A  74     140.080 119.298 193.330  1.00 42.94           C  
ATOM    529  O   VAL A  74     138.975 119.503 193.843  1.00 42.94           O  
ATOM    530  CB  VAL A  74     140.688 121.237 191.833  1.00 42.94           C  
ATOM    531  CG1 VAL A  74     141.290 121.578 190.488  1.00 42.94           C  
ATOM    532  CG2 VAL A  74     139.437 122.058 192.070  1.00 42.94           C  
ATOM    533  N   VAL A  75     141.076 118.695 193.971  1.00 46.24           N  
ATOM    534  CA  VAL A  75     140.908 118.116 195.299  1.00 46.24           C  
ATOM    535  C   VAL A  75     141.077 119.201 196.351  1.00 46.24           C  
ATOM    536  O   VAL A  75     142.066 119.942 196.344  1.00 46.24           O  
ATOM    537  CB  VAL A  75     141.907 116.974 195.531  1.00 46.24           C  
ATOM    538  CG1 VAL A  75     141.687 116.355 196.895  1.00 46.24           C  
ATOM    539  CG2 VAL A  75     141.755 115.936 194.467  1.00 46.24           C  
ATOM    540  N   MET A  76     140.111 119.289 197.266  1.00 50.12           N  
ATOM    541  CA  MET A  76     140.165 120.236 198.378  1.00 50.12           C  
ATOM    542  C   MET A  76     140.954 119.644 199.549  1.00 50.12           C  
ATOM    543  O   MET A  76     140.468 119.522 200.673  1.00 50.12           O  
ATOM    544  CB  MET A  76     138.756 120.620 198.804  1.00 50.12           C  
ATOM    545  CG  MET A  76     137.906 121.177 197.687  1.00 50.12           C  
ATOM    546  SD  MET A  76     138.315 122.882 197.310  1.00 50.12           S  
ATOM    547  CE  MET A  76     137.863 123.659 198.853  1.00 50.12           C  
ATOM    548  N   GLY A  77     142.198 119.271 199.263  1.00 51.23           N  
ATOM    549  CA  GLY A  77     143.068 118.705 200.266  1.00 51.23           C  
ATOM    550  C   GLY A  77     144.190 117.881 199.669  1.00 51.23           C  
ATOM    551  O   GLY A  77     144.466 117.945 198.469  1.00 51.23           O  
ATOM    552  N   PRO A  78     144.871 117.101 200.507  1.00 53.10           N  
ATOM    553  CA  PRO A  78     145.925 116.217 199.997  1.00 53.10           C  
ATOM    554  C   PRO A  78     145.369 115.246 198.967  1.00 53.10           C  
ATOM    555  O   PRO A  78     144.316 114.639 199.165  1.00 53.10           O  
ATOM    556  CB  PRO A  78     146.415 115.491 201.253  1.00 53.10           C  
ATOM    557  CG  PRO A  78     146.045 116.394 202.377  1.00 53.10           C  
ATOM    558  CD  PRO A  78     144.752 117.028 201.972  1.00 53.10           C  
ATOM    559  N   TYR A  79     146.098 115.096 197.863  1.00 53.71           N  
ATOM    560  CA  TYR A  79     145.662 114.268 196.751  1.00 53.71           C  
ATOM    561  C   TYR A  79     146.506 113.018 196.557  1.00 53.71           C  
ATOM    562  O   TYR A  79     146.159 112.186 195.713  1.00 53.71           O  
ATOM    563  CB  TYR A  79     145.672 115.083 195.450  1.00 53.71           C  
ATOM    564  CG  TYR A  79     147.053 115.291 194.880  1.00 53.71           C  
ATOM    565  CD1 TYR A  79     147.906 116.252 195.404  1.00 53.71           C  
ATOM    566  CD2 TYR A  79     147.504 114.525 193.815  1.00 53.71           C  
ATOM    567  CE1 TYR A  79     149.172 116.441 194.884  1.00 53.71           C  
ATOM    568  CE2 TYR A  79     148.764 114.706 193.290  1.00 53.71           C  
ATOM    569  CZ  TYR A  79     149.594 115.663 193.827  1.00 53.71           C  
ATOM    570  OH  TYR A  79     150.850 115.839 193.299  1.00 53.71           O  
ATOM    571  N   ALA A  80     147.603 112.865 197.298  1.00 55.18           N  
ATOM    572  CA  ALA A  80     148.559 111.809 196.997  1.00 55.18           C  
ATOM    573  C   ALA A  80     148.006 110.416 197.257  1.00 55.18           C  
ATOM    574  O   ALA A  80     148.456 109.459 196.620  1.00 55.18           O  
ATOM    575  CB  ALA A  80     149.837 112.015 197.806  1.00 55.18           C  
ATOM    576  N   ASP A  81     147.044 110.275 198.167  1.00 56.90           N  
ATOM    577  CA  ASP A  81     146.525 108.955 198.495  1.00 56.90           C  
ATOM    578  C   ASP A  81     145.496 108.446 197.498  1.00 56.90           C  
ATOM    579  O   ASP A  81     145.200 107.248 197.505  1.00 56.90           O  
ATOM    580  CB  ASP A  81     145.906 108.964 199.891  1.00 56.90           C  
ATOM    581  CG  ASP A  81     144.854 110.035 200.050  1.00 56.90           C  
ATOM    582  OD1 ASP A  81     145.088 111.164 199.571  1.00 56.90           O  
ATOM    583  OD2 ASP A  81     143.794 109.753 200.647  1.00 56.90           O  
ATOM    584  N   LEU A  82     144.946 109.310 196.650  1.00 54.62           N  
ATOM    585  CA  LEU A  82     143.956 108.873 195.678  1.00 54.62           C  
ATOM    586  C   LEU A  82     144.596 107.971 194.631  1.00 54.62           C  
ATOM    587  O   LEU A  82     145.791 108.065 194.345  1.00 54.62           O  
ATOM    588  CB  LEU A  82     143.304 110.076 194.999  1.00 54.62           C  
ATOM    589  CG  LEU A  82     142.545 111.038 195.910  1.00 54.62           C  
ATOM    590  CD1 LEU A  82     142.095 112.250 195.127  1.00 54.62           C  
ATOM    591  CD2 LEU A  82     141.359 110.343 196.543  1.00 54.62           C  
ATOM    592  N   ALA A  83     143.785 107.087 194.057  1.00 55.26           N  
ATOM    593  CA  ALA A  83     144.280 106.152 193.061  1.00 55.26           C  
ATOM    594  C   ALA A  83     143.223 105.945 191.989  1.00 55.26           C  
ATOM    595  O   ALA A  83     142.025 106.107 192.234  1.00 55.26           O  
ATOM    596  CB  ALA A  83     144.665 104.809 193.688  1.00 55.26           C  
ATOM    597  N   GLU A  84     143.689 105.598 190.794  1.00 58.28           N  
ATOM    598  CA  GLU A  84     142.799 105.317 189.678  1.00 58.28           C  
ATOM    599  C   GLU A  84     141.842 104.184 190.020  1.00 58.28           C  
ATOM    600  O   GLU A  84     142.240 103.168 190.595  1.00 58.28           O  
ATOM    601  CB  GLU A  84     143.626 104.961 188.443  1.00 58.28           C  
ATOM    602  CG  GLU A  84     142.809 104.530 187.246  1.00 58.28           C  
ATOM    603  CD  GLU A  84     143.671 103.970 186.131  1.00 58.28           C  
ATOM    604  OE1 GLU A  84     144.902 103.890 186.316  1.00 58.28           O  
ATOM    605  OE2 GLU A  84     143.118 103.608 185.072  1.00 58.28           O  
ATOM    606  N   GLY A  85     140.573 104.366 189.666  1.00 57.58           N  
ATOM    607  CA  GLY A  85     139.557 103.367 189.904  1.00 57.58           C  
ATOM    608  C   GLY A  85     138.802 103.503 191.206  1.00 57.58           C  
ATOM    609  O   GLY A  85     137.893 102.703 191.459  1.00 57.58           O  
ATOM    610  N   MET A  86     139.143 104.481 192.039  1.00 59.74           N  
ATOM    611  CA  MET A  86     138.380 104.730 193.252  1.00 59.74           C  
ATOM    612  C   MET A  86     136.983 105.229 192.913  1.00 59.74           C  
ATOM    613  O   MET A  86     136.793 106.006 191.975  1.00 59.74           O  
ATOM    614  CB  MET A  86     139.094 105.751 194.131  1.00 59.74           C  
ATOM    615  CG  MET A  86     140.320 105.212 194.827  1.00 59.74           C  
ATOM    616  SD  MET A  86     141.122 106.450 195.857  1.00 59.74           S  
ATOM    617  CE  MET A  86     142.374 105.453 196.653  1.00 59.74           C  
ATOM    618  N   LYS A  87     135.999 104.768 193.677  1.00 62.34           N  
ATOM    619  CA  LYS A  87     134.634 105.227 193.483  1.00 62.34           C  
ATOM    620  C   LYS A  87     134.427 106.595 194.118  1.00 62.34           C  
ATOM    621  O   LYS A  87     134.965 106.899 195.185  1.00 62.34           O  
ATOM    622  CB  LYS A  87     133.647 104.227 194.075  1.00 62.34           C  
ATOM    623  CG  LYS A  87     133.752 102.843 193.477  1.00 62.34           C  
ATOM    624  CD  LYS A  87     133.534 102.881 191.977  1.00 62.34           C  
ATOM    625  CE  LYS A  87     132.139 103.372 191.634  1.00 62.34           C  
ATOM    626  NZ  LYS A  87     131.096 102.505 192.244  1.00 62.34           N  
ATOM    627  N   VAL A  88     133.627 107.425 193.450  1.00 60.48           N  
ATOM    628  CA  VAL A  88     133.266 108.744 193.947  1.00 60.48           C  
ATOM    629  C   VAL A  88     131.756 108.901 193.844  1.00 60.48           C  
ATOM    630  O   VAL A  88     131.094 108.261 193.026  1.00 60.48           O  
ATOM    631  CB  VAL A  88     133.973 109.878 193.178  1.00 60.48           C  
ATOM    632  CG1 VAL A  88     135.475 109.709 193.246  1.00 60.48           C  
ATOM    633  CG2 VAL A  88     133.511 109.903 191.740  1.00 60.48           C  
ATOM    634  N   LYS A  89     131.213 109.769 194.692  1.00 60.86           N  
ATOM    635  CA  LYS A  89     129.779 110.004 194.753  1.00 60.86           C  
ATOM    636  C   LYS A  89     129.499 111.496 194.689  1.00 60.86           C  
ATOM    637  O   LYS A  89     130.152 112.288 195.373  1.00 60.86           O  
ATOM    638  CB  LYS A  89     129.181 109.412 196.027  1.00 60.86           C  
ATOM    639  CG  LYS A  89     129.308 107.904 196.111  1.00 60.86           C  
ATOM    640  CD  LYS A  89     128.813 107.383 197.444  1.00 60.86           C  
ATOM    641  CE  LYS A  89     127.397 107.850 197.719  1.00 60.86           C  
ATOM    642  NZ  LYS A  89     126.908 107.373 199.041  1.00 60.86           N  
ATOM    643  N   ALA A  90     128.524 111.870 193.866  1.00 61.83           N  
ATOM    644  CA  ALA A  90     128.175 113.273 193.670  1.00 61.83           C  
ATOM    645  C   ALA A  90     127.117 113.685 194.683  1.00 61.83           C  
ATOM    646  O   ALA A  90     125.955 113.284 194.571  1.00 61.83           O  
ATOM    647  CB  ALA A  90     127.676 113.504 192.246  1.00 61.83           C  
ATOM    648  N   THR A  91     127.511 114.485 195.668  1.00 59.78           N  
ATOM    649  CA  THR A  91     126.531 115.133 196.523  1.00 59.78           C  
ATOM    650  C   THR A  91     125.720 116.132 195.706  1.00 59.78           C  
ATOM    651  O   THR A  91     126.181 116.665 194.696  1.00 59.78           O  
ATOM    652  CB  THR A  91     127.212 115.846 197.690  1.00 59.78           C  
ATOM    653  OG1 THR A  91     127.750 117.095 197.242  1.00 59.78           O  
ATOM    654  CG2 THR A  91     128.339 114.996 198.244  1.00 59.78           C  
ATOM    655  N   GLY A  92     124.502 116.392 196.153  1.00 59.91           N  
ATOM    656  CA  GLY A  92     123.673 117.314 195.409  1.00 59.91           C  
ATOM    657  C   GLY A  92     123.931 118.774 195.685  1.00 59.91           C  
ATOM    658  O   GLY A  92     123.299 119.635 195.067  1.00 59.91           O  
ATOM    659  N   ARG A  93     124.850 119.084 196.594  1.00 60.26           N  
ATOM    660  CA  ARG A  93     125.080 120.459 197.009  1.00 60.26           C  
ATOM    661  C   ARG A  93     126.095 121.137 196.102  1.00 60.26           C  
ATOM    662  O   ARG A  93     127.184 120.605 195.871  1.00 60.26           O  
ATOM    663  CB  ARG A  93     125.586 120.503 198.448  1.00 60.26           C  
ATOM    664  CG  ARG A  93     124.780 119.699 199.442  1.00 60.26           C  
ATOM    665  CD  ARG A  93     125.460 119.716 200.800  1.00 60.26           C  
ATOM    666  NE  ARG A  93     126.762 119.062 200.760  1.00 60.26           N  
ATOM    667  CZ  ARG A  93     127.670 119.138 201.724  1.00 60.26           C  
ATOM    668  NH1 ARG A  93     127.461 119.855 202.816  1.00 60.26           N  
ATOM    669  NH2 ARG A  93     128.818 118.481 201.587  1.00 60.26           N  
ATOM    670  N   ILE A  94     125.741 122.317 195.594  1.00 56.24           N  
ATOM    671  CA  ILE A  94     126.768 123.219 195.101  1.00 56.24           C  
ATOM    672  C   ILE A  94     127.628 123.619 196.293  1.00 56.24           C  
ATOM    673  O   ILE A  94     127.160 123.648 197.436  1.00 56.24           O  
ATOM    674  CB  ILE A  94     126.156 124.448 194.407  1.00 56.24           C  
ATOM    675  CG1 ILE A  94     125.242 124.006 193.267  1.00 56.24           C  
ATOM    676  CG2 ILE A  94     127.236 125.368 193.864  1.00 56.24           C  
ATOM    677  CD1 ILE A  94     124.701 125.150 192.452  1.00 56.24           C  
ATOM    678  N   LEU A  95     128.903 123.896 196.030  1.00 56.13           N  
ATOM    679  CA  LEU A  95     129.887 124.187 197.064  1.00 56.13           C  
ATOM    680  C   LEU A  95     129.363 125.182 198.086  1.00 56.13           C  
ATOM    681  O   LEU A  95     129.015 126.317 197.747  1.00 56.13           O  
ATOM    682  CB  LEU A  95     131.155 124.728 196.413  1.00 56.13           C  
ATOM    683  CG  LEU A  95     132.267 125.186 197.344  1.00 56.13           C  
ATOM    684  CD1 LEU A  95     132.788 124.035 198.169  1.00 56.13           C  
ATOM    685  CD2 LEU A  95     133.363 125.762 196.501  1.00 56.13           C  
ATOM    686  N   GLU A  96     129.309 124.752 199.344  1.00 59.30           N  
ATOM    687  CA  GLU A  96     128.756 125.542 200.432  1.00 59.30           C  
ATOM    688  C   GLU A  96     129.696 125.506 201.625  1.00 59.30           C  
ATOM    689  O   GLU A  96     130.478 124.568 201.793  1.00 59.30           O  
ATOM    690  CB  GLU A  96     127.379 125.032 200.858  1.00 59.30           C  
ATOM    691  CG  GLU A  96     126.280 125.291 199.852  1.00 59.30           C  
ATOM    692  CD  GLU A  96     125.097 124.369 200.044  1.00 59.30           C  
ATOM    693  OE1 GLU A  96     125.093 123.613 201.038  1.00 59.30           O  
ATOM    694  OE2 GLU A  96     124.176 124.394 199.201  1.00 59.30           O  
ATOM    695  N   VAL A  97     129.607 126.537 202.457  1.00 57.07           N  
ATOM    696  CA  VAL A  97     130.457 126.657 203.637  1.00 57.07           C  
ATOM    697  C   VAL A  97     129.569 127.008 204.828  1.00 57.07           C  
ATOM    698  O   VAL A  97     128.588 127.749 204.666  1.00 57.07           O  
ATOM    699  CB  VAL A  97     131.564 127.698 203.403  1.00 57.07           C  
ATOM    700  CG1 VAL A  97     130.969 129.076 203.168  1.00 57.07           C  
ATOM    701  CG2 VAL A  97     132.558 127.722 204.550  1.00 57.07           C  
ATOM    702  N   PRO A  98     129.836 126.470 206.018  1.00 58.35           N  
ATOM    703  CA  PRO A  98     129.043 126.851 207.192  1.00 58.35           C  
ATOM    704  C   PRO A  98     129.133 128.342 207.466  1.00 58.35           C  
ATOM    705  O   PRO A  98     130.190 128.956 207.320  1.00 58.35           O  
ATOM    706  CB  PRO A  98     129.678 126.037 208.322  1.00 58.35           C  
ATOM    707  CG  PRO A  98     130.273 124.871 207.649  1.00 58.35           C  
ATOM    708  CD  PRO A  98     130.744 125.350 206.311  1.00 58.35           C  
ATOM    709  N   VAL A  99     128.005 128.925 207.870  1.00 61.37           N  
ATOM    710  CA  VAL A  99     127.929 130.343 208.190  1.00 61.37           C  
ATOM    711  C   VAL A  99     127.103 130.526 209.454  1.00 61.37           C  
ATOM    712  O   VAL A  99     126.420 129.611 209.918  1.00 61.37           O  
ATOM    713  CB  VAL A  99     127.324 131.178 207.043  1.00 61.37           C  
ATOM    714  CG1 VAL A  99     128.230 131.161 205.828  1.00 61.37           C  
ATOM    715  CG2 VAL A  99     125.949 130.662 206.686  1.00 61.37           C  
ATOM    716  N   GLY A 100     127.176 131.727 210.010  1.00 64.21           N  
ATOM    717  CA  GLY A 100     126.429 132.091 211.197  1.00 64.21           C  
ATOM    718  C   GLY A 100     127.304 132.784 212.221  1.00 64.21           C  
ATOM    719  O   GLY A 100     128.531 132.775 212.148  1.00 64.21           O  
ATOM    720  N   ARG A 101     126.630 133.397 213.197  1.00 63.27           N  
ATOM    721  CA  ARG A 101     127.350 134.128 214.236  1.00 63.27           C  
ATOM    722  C   ARG A 101     128.123 133.191 215.150  1.00 63.27           C  
ATOM    723  O   ARG A 101     129.078 133.616 215.809  1.00 63.27           O  
ATOM    724  CB  ARG A 101     126.387 134.988 215.048  1.00 63.27           C  
ATOM    725  CG  ARG A 101     125.283 134.225 215.734  1.00 63.27           C  
ATOM    726  CD  ARG A 101     124.270 135.183 216.333  1.00 63.27           C  
ATOM    727  NE  ARG A 101     123.601 135.990 215.318  1.00 63.27           N  
ATOM    728  CZ  ARG A 101     123.926 137.240 215.019  1.00 63.27           C  
ATOM    729  NH1 ARG A 101     124.911 137.866 215.642  1.00 63.27           N  
ATOM    730  NH2 ARG A 101     123.245 137.879 214.071  1.00 63.27           N  
ATOM    731  N   GLY A 102     127.730 131.920 215.208  1.00 63.67           N  
ATOM    732  CA  GLY A 102     128.452 130.973 216.032  1.00 63.67           C  
ATOM    733  C   GLY A 102     129.880 130.733 215.598  1.00 63.67           C  
ATOM    734  O   GLY A 102     130.653 130.157 216.370  1.00 63.67           O  
ATOM    735  N   LEU A 103     130.244 131.156 214.387  1.00 62.48           N  
ATOM    736  CA  LEU A 103     131.621 131.019 213.931  1.00 62.48           C  
ATOM    737  C   LEU A 103     132.560 131.960 214.672  1.00 62.48           C  
ATOM    738  O   LEU A 103     133.774 131.728 214.691  1.00 62.48           O  
ATOM    739  CB  LEU A 103     131.706 131.270 212.428  1.00 62.48           C  
ATOM    740  CG  LEU A 103     130.831 130.377 211.551  1.00 62.48           C  
ATOM    741  CD1 LEU A 103     131.176 130.561 210.088  1.00 62.48           C  
ATOM    742  CD2 LEU A 103     130.987 128.932 211.954  1.00 62.48           C  
ATOM    743  N   LEU A 104     132.025 133.026 215.268  1.00 60.37           N  
ATOM    744  CA  LEU A 104     132.858 134.043 215.895  1.00 60.37           C  
ATOM    745  C   LEU A 104     133.732 133.438 216.984  1.00 60.37           C  
ATOM    746  O   LEU A 104     133.253 132.689 217.840  1.00 60.37           O  
ATOM    747  CB  LEU A 104     131.983 135.149 216.480  1.00 60.37           C  
ATOM    748  CG  LEU A 104     131.241 136.033 215.481  1.00 60.37           C  
ATOM    749  CD1 LEU A 104     130.248 136.917 216.200  1.00 60.37           C  
ATOM    750  CD2 LEU A 104     132.227 136.876 214.707  1.00 60.37           C  
ATOM    751  N   GLY A 105     135.017 133.766 216.946  1.00 59.20           N  
ATOM    752  CA  GLY A 105     135.968 133.244 217.901  1.00 59.20           C  
ATOM    753  C   GLY A 105     136.583 131.914 217.538  1.00 59.20           C  
ATOM    754  O   GLY A 105     137.354 131.371 218.336  1.00 59.20           O  
ATOM    755  N   ARG A 106     136.278 131.376 216.365  1.00 62.24           N  
ATOM    756  CA  ARG A 106     136.831 130.107 215.924  1.00 62.24           C  
ATOM    757  C   ARG A 106     137.879 130.329 214.842  1.00 62.24           C  
ATOM    758  O   ARG A 106     137.842 131.319 214.109  1.00 62.24           O  
ATOM    759  CB  ARG A 106     135.727 129.190 215.395  1.00 62.24           C  
ATOM    760  CG  ARG A 106     134.581 128.980 216.363  1.00 62.24           C  
ATOM    761  CD  ARG A 106     135.075 128.376 217.658  1.00 62.24           C  
ATOM    762  NE  ARG A 106     135.799 127.132 217.433  1.00 62.24           N  
ATOM    763  CZ  ARG A 106     135.222 125.946 217.312  1.00 62.24           C  
ATOM    764  NH1 ARG A 106     133.909 125.807 217.384  1.00 62.24           N  
ATOM    765  NH2 ARG A 106     135.981 124.872 217.112  1.00 62.24           N  
ATOM    766  N   VAL A 107     138.821 129.396 214.753  1.00 60.37           N  
ATOM    767  CA  VAL A 107     139.789 129.342 213.666  1.00 60.37           C  
ATOM    768  C   VAL A 107     139.371 128.201 212.754  1.00 60.37           C  
ATOM    769  O   VAL A 107     139.279 127.050 213.195  1.00 60.37           O  
ATOM    770  CB  VAL A 107     141.220 129.145 214.187  1.00 60.37           C  
ATOM    771  CG1 VAL A 107     142.219 129.364 213.074  1.00 60.37           C  
ATOM    772  CG2 VAL A 107     141.491 130.087 215.336  1.00 60.37           C  
ATOM    773  N   VAL A 108     139.123 128.514 211.488  1.00 56.89           N  
ATOM    774  CA  VAL A 108     138.346 127.644 210.617  1.00 56.89           C  
ATOM    775  C   VAL A 108     139.085 127.441 209.305  1.00 56.89           C  
ATOM    776  O   VAL A 108     139.644 128.385 208.740  1.00 56.89           O  
ATOM    777  CB  VAL A 108     136.944 128.233 210.365  1.00 56.89           C  
ATOM    778  CG1 VAL A 108     136.138 127.325 209.482  1.00 56.89           C  
ATOM    779  CG2 VAL A 108     136.224 128.454 211.674  1.00 56.89           C  
ATOM    780  N   ASN A 109     139.084 126.203 208.822  1.00 60.06           N  
ATOM    781  CA  ASN A 109     139.579 125.873 207.498  1.00 60.06           C  
ATOM    782  C   ASN A 109     138.609 126.383 206.435  1.00 60.06           C  
ATOM    783  O   ASN A 109     137.431 126.630 206.700  1.00 60.06           O  
ATOM    784  CB  ASN A 109     139.771 124.360 207.375  1.00 60.06           C  
ATOM    785  CG  ASN A 109     140.278 123.940 206.017  1.00 60.06           C  
ATOM    786  OD1 ASN A 109     140.884 124.732 205.300  1.00 60.06           O  
ATOM    787  ND2 ASN A 109     140.026 122.690 205.652  1.00 60.06           N  
ATOM    788  N   THR A 110     139.121 126.530 205.210  1.00 59.03           N  
ATOM    789  CA  THR A 110     138.323 127.109 204.133  1.00 59.03           C  
ATOM    790  C   THR A 110     137.059 126.304 203.863  1.00 59.03           C  
ATOM    791  O   THR A 110     136.048 126.866 203.429  1.00 59.03           O  
ATOM    792  CB  THR A 110     139.156 127.200 202.858  1.00 59.03           C  
ATOM    793  OG1 THR A 110     138.997 125.993 202.105  1.00 59.03           O  
ATOM    794  CG2 THR A 110     140.625 127.370 203.202  1.00 59.03           C  
ATOM    795  N   LEU A 111     137.093 124.995 204.110  1.00 59.11           N  
ATOM    796  CA  LEU A 111     135.905 124.167 203.958  1.00 59.11           C  
ATOM    797  C   LEU A 111     134.895 124.367 205.076  1.00 59.11           C  
ATOM    798  O   LEU A 111     133.791 123.821 204.992  1.00 59.11           O  
ATOM    799  CB  LEU A 111     136.296 122.693 203.893  1.00 59.11           C  
ATOM    800  CG  LEU A 111     136.717 122.195 202.517  1.00 59.11           C  
ATOM    801  CD1 LEU A 111     137.029 120.711 202.574  1.00 59.11           C  
ATOM    802  CD2 LEU A 111     135.615 122.482 201.517  1.00 59.11           C  
ATOM    803  N   GLY A 112     135.239 125.120 206.115  1.00 61.54           N  
ATOM    804  CA  GLY A 112     134.390 125.253 207.276  1.00 61.54           C  
ATOM    805  C   GLY A 112     134.765 124.358 208.435  1.00 61.54           C  
ATOM    806  O   GLY A 112     134.186 124.501 209.517  1.00 61.54           O  
ATOM    807  N   ALA A 113     135.707 123.445 208.248  1.00 64.00           N  
ATOM    808  CA  ALA A 113     136.126 122.589 209.344  1.00 64.00           C  
ATOM    809  C   ALA A 113     136.974 123.383 210.333  1.00 64.00           C  
ATOM    810  O   ALA A 113     137.871 124.125 209.925  1.00 64.00           O  
ATOM    811  CB  ALA A 113     136.917 121.395 208.818  1.00 64.00           C  
ATOM    812  N   PRO A 114     136.716 123.256 211.631  1.00 64.54           N  
ATOM    813  CA  PRO A 114     137.561 123.941 212.613  1.00 64.54           C  
ATOM    814  C   PRO A 114     138.911 123.259 212.752  1.00 64.54           C  
ATOM    815  O   PRO A 114     139.012 122.031 212.751  1.00 64.54           O  
ATOM    816  CB  PRO A 114     136.749 123.840 213.907  1.00 64.54           C  
ATOM    817  CG  PRO A 114     135.940 122.616 213.730  1.00 64.54           C  
ATOM    818  CD  PRO A 114     135.612 122.522 212.267  1.00 64.54           C  
ATOM    819  N   ILE A 115     139.956 124.074 212.868  1.00 66.88           N  
ATOM    820  CA  ILE A 115     141.305 123.568 213.093  1.00 66.88           C  
ATOM    821  C   ILE A 115     141.768 123.765 214.524  1.00 66.88           C  
ATOM    822  O   ILE A 115     142.735 123.106 214.940  1.00 66.88           O  
ATOM    823  CB  ILE A 115     142.317 124.203 212.119  1.00 66.88           C  
ATOM    824  CG1 ILE A 115     142.304 125.723 212.252  1.00 66.88           C  
ATOM    825  CG2 ILE A 115     141.997 123.808 210.690  1.00 66.88           C  
ATOM    826  CD1 ILE A 115     143.202 126.417 211.258  1.00 66.88           C  
ATOM    827  N   ASP A 116     141.124 124.639 215.291  1.00 70.24           N  
ATOM    828  CA  ASP A 116     141.412 124.709 216.710  1.00 70.24           C  
ATOM    829  C   ASP A 116     140.863 123.468 217.412  1.00 70.24           C  
ATOM    830  O   ASP A 116     140.036 122.728 216.877  1.00 70.24           O  
ATOM    831  CB  ASP A 116     140.830 125.985 217.316  1.00 70.24           C  
ATOM    832  CG  ASP A 116     139.371 126.189 216.964  1.00 70.24           C  
ATOM    833  OD1 ASP A 116     138.778 125.295 216.328  1.00 70.24           O  
ATOM    834  OD2 ASP A 116     138.819 127.250 217.322  1.00 70.24           O  
ATOM    835  N   GLY A 117     141.339 123.241 218.631  1.00 74.25           N  
ATOM    836  CA  GLY A 117     140.934 122.074 219.388  1.00 74.25           C  
ATOM    837  C   GLY A 117     139.625 122.245 220.133  1.00 74.25           C  
ATOM    838  O   GLY A 117     139.332 121.479 221.056  1.00 74.25           O  
ATOM    839  N   LYS A 118     138.826 123.240 219.746  1.00 72.84           N  
ATOM    840  CA  LYS A 118     137.636 123.629 220.494  1.00 72.84           C  
ATOM    841  C   LYS A 118     136.359 122.992 219.955  1.00 72.84           C  
ATOM    842  O   LYS A 118     135.273 123.562 220.101  1.00 72.84           O  
ATOM    843  CB  LYS A 118     137.504 125.150 220.514  1.00 72.84           C  
ATOM    844  CG  LYS A 118     138.661 125.848 221.203  1.00 72.84           C  
ATOM    845  CD  LYS A 118     138.428 127.341 221.283  1.00 72.84           C  
ATOM    846  CE  LYS A 118     139.591 128.042 221.952  1.00 72.84           C  
ATOM    847  NZ  LYS A 118     139.377 129.513 221.980  1.00 72.84           N  
ATOM    848  N   GLY A 119     136.464 121.822 219.333  1.00 68.94           N  
ATOM    849  CA  GLY A 119     135.306 121.016 219.028  1.00 68.94           C  
ATOM    850  C   GLY A 119     134.490 121.487 217.841  1.00 68.94           C  
ATOM    851  O   GLY A 119     134.872 122.404 217.108  1.00 68.94           O  
ATOM    852  N   PRO A 120     133.334 120.859 217.640  1.00 68.38           N  
ATOM    853  CA  PRO A 120     132.541 121.119 216.434  1.00 68.38           C  
ATOM    854  C   PRO A 120     131.900 122.498 216.441  1.00 68.38           C  
ATOM    855  O   PRO A 120     131.820 123.184 217.462  1.00 68.38           O  
ATOM    856  CB  PRO A 120     131.478 120.018 216.468  1.00 68.38           C  
ATOM    857  CG  PRO A 120     131.336 119.692 217.912  1.00 68.38           C  
ATOM    858  CD  PRO A 120     132.706 119.850 218.508  1.00 68.38           C  
ATOM    859  N   LEU A 121     131.442 122.894 215.257  1.00 70.65           N  
ATOM    860  CA  LEU A 121     130.874 124.216 215.039  1.00 70.65           C  
ATOM    861  C   LEU A 121     129.380 124.249 215.324  1.00 70.65           C  
ATOM    862  O   LEU A 121     128.645 123.320 214.981  1.00 70.65           O  
ATOM    863  CB  LEU A 121     131.113 124.656 213.597  1.00 70.65           C  
ATOM    864  CG  LEU A 121     132.229 125.660 213.347  1.00 70.65           C  
ATOM    865  CD1 LEU A 121     133.478 125.273 214.105  1.00 70.65           C  
ATOM    866  CD2 LEU A 121     132.509 125.724 211.866  1.00 70.65           C  
ATOM    867  N   ASP A 122     128.936 125.332 215.956  1.00 73.80           N  
ATOM    868  CA  ASP A 122     127.526 125.697 215.975  1.00 73.80           C  
ATOM    869  C   ASP A 122     127.291 126.756 214.906  1.00 73.80           C  
ATOM    870  O   ASP A 122     127.977 127.782 214.882  1.00 73.80           O  
ATOM    871  CB  ASP A 122     127.114 126.222 217.349  1.00 73.80           C  
ATOM    872  CG  ASP A 122     127.975 127.376 217.811  1.00 73.80           C  
ATOM    873  OD1 ASP A 122     129.165 127.414 217.434  1.00 73.80           O  
ATOM    874  OD2 ASP A 122     127.463 128.245 218.548  1.00 73.80           O  
ATOM    875  N   HIS A 123     126.324 126.510 214.027  1.00 72.29           N  
ATOM    876  CA  HIS A 123     126.172 127.355 212.853  1.00 72.29           C  
ATOM    877  C   HIS A 123     124.709 127.426 212.448  1.00 72.29           C  
ATOM    878  O   HIS A 123     123.867 126.671 212.938  1.00 72.29           O  
ATOM    879  CB  HIS A 123     127.033 126.852 211.690  1.00 72.29           C  
ATOM    880  CG  HIS A 123     126.710 125.457 211.255  1.00 72.29           C  
ATOM    881  ND1 HIS A 123     125.659 125.164 210.414  1.00 72.29           N  
ATOM    882  CD2 HIS A 123     127.308 124.275 211.535  1.00 72.29           C  
ATOM    883  CE1 HIS A 123     125.620 123.862 210.199  1.00 72.29           C  
ATOM    884  NE2 HIS A 123     126.609 123.300 210.868  1.00 72.29           N  
ATOM    885  N   ASP A 124     124.423 128.358 211.539  1.00 70.82           N  
ATOM    886  CA  ASP A 124     123.061 128.670 211.129  1.00 70.82           C  
ATOM    887  C   ASP A 124     122.798 128.217 209.697  1.00 70.82           C  
ATOM    888  O   ASP A 124     122.152 128.928 208.921  1.00 70.82           O  
ATOM    889  CB  ASP A 124     122.804 130.171 211.270  1.00 70.82           C  
ATOM    890  CG  ASP A 124     121.331 130.512 211.251  1.00 70.82           C  
ATOM    891  OD1 ASP A 124     120.508 129.575 211.303  1.00 70.82           O  
ATOM    892  OD2 ASP A 124     120.996 131.712 211.179  1.00 70.82           O  
ATOM    893  N   GLY A 125     123.305 127.044 209.332  1.00 66.02           N  
ATOM    894  CA  GLY A 125     123.148 126.535 207.987  1.00 66.02           C  
ATOM    895  C   GLY A 125     124.285 126.958 207.077  1.00 66.02           C  
ATOM    896  O   GLY A 125     125.221 127.653 207.469  1.00 66.02           O  
ATOM    897  N   PHE A 126     124.200 126.517 205.829  1.00 62.35           N  
ATOM    898  CA  PHE A 126     125.262 126.749 204.864  1.00 62.35           C  
ATOM    899  C   PHE A 126     124.866 127.828 203.863  1.00 62.35           C  
ATOM    900  O   PHE A 126     123.695 128.176 203.706  1.00 62.35           O  
ATOM    901  CB  PHE A 126     125.613 125.449 204.139  1.00 62.35           C  
ATOM    902  CG  PHE A 126     125.983 124.325 205.061  1.00 62.35           C  
ATOM    903  CD1 PHE A 126     125.017 123.457 205.532  1.00 62.35           C  
ATOM    904  CD2 PHE A 126     127.294 124.137 205.454  1.00 62.35           C  
ATOM    905  CE1 PHE A 126     125.352 122.423 206.376  1.00 62.35           C  
ATOM    906  CE2 PHE A 126     127.634 123.103 206.298  1.00 62.35           C  
ATOM    907  CZ  PHE A 126     126.661 122.246 206.760  1.00 62.35           C  
ATOM    908  N   SER A 127     125.876 128.364 203.184  1.00 57.29           N  
ATOM    909  CA  SER A 127     125.696 129.397 202.177  1.00 57.29           C  
ATOM    910  C   SER A 127     126.595 129.106 200.986  1.00 57.29           C  
ATOM    911  O   SER A 127     127.657 128.494 201.127  1.00 57.29           O  
ATOM    912  CB  SER A 127     126.003 130.788 202.734  1.00 57.29           C  
ATOM    913  OG  SER A 127     125.904 131.766 201.717  1.00 57.29           O  
ATOM    914  N   ALA A 128     126.162 129.551 199.811  1.00 54.02           N  
ATOM    915  CA  ALA A 128     126.912 129.288 198.591  1.00 54.02           C  
ATOM    916  C   ALA A 128     128.223 130.061 198.591  1.00 54.02           C  
ATOM    917  O   ALA A 128     128.259 131.249 198.922  1.00 54.02           O  
ATOM    918  CB  ALA A 128     126.083 129.661 197.365  1.00 54.02           C  
ATOM    919  N   VAL A 129     129.304 129.376 198.220  1.00 54.89           N  
ATOM    920  CA  VAL A 129     130.613 130.015 198.166  1.00 54.89           C  
ATOM    921  C   VAL A 129     130.697 130.991 197.002  1.00 54.89           C  
ATOM    922  O   VAL A 129     131.229 132.097 197.149  1.00 54.89           O  
ATOM    923  CB  VAL A 129     131.712 128.941 198.092  1.00 54.89           C  
ATOM    924  CG1 VAL A 129     133.027 129.557 197.708  1.00 54.89           C  
ATOM    925  CG2 VAL A 129     131.840 128.231 199.426  1.00 54.89           C  
ATOM    926  N   GLU A 130     130.170 130.619 195.841  1.00 56.99           N  
ATOM    927  CA  GLU A 130     130.138 131.492 194.675  1.00 56.99           C  
ATOM    928  C   GLU A 130     128.750 132.107 194.561  1.00 56.99           C  
ATOM    929  O   GLU A 130     127.753 131.383 194.478  1.00 56.99           O  
ATOM    930  CB  GLU A 130     130.489 130.721 193.404  1.00 56.99           C  
ATOM    931  CG  GLU A 130     131.970 130.449 193.221  1.00 56.99           C  
ATOM    932  CD  GLU A 130     132.702 131.630 192.622  1.00 56.99           C  
ATOM    933  OE1 GLU A 130     132.051 132.666 192.379  1.00 56.99           O  
ATOM    934  OE2 GLU A 130     133.923 131.522 192.387  1.00 56.99           O  
ATOM    935  N   ALA A 131     128.688 133.435 194.555  1.00 57.74           N  
ATOM    936  CA  ALA A 131     127.417 134.137 194.487  1.00 57.74           C  
ATOM    937  C   ALA A 131     127.628 135.475 193.798  1.00 57.74           C  
ATOM    938  O   ALA A 131     128.753 135.960 193.672  1.00 57.74           O  
ATOM    939  CB  ALA A 131     126.807 134.336 195.878  1.00 57.74           C  
ATOM    940  N   ILE A 132     126.527 136.063 193.344  1.00 60.94           N  
ATOM    941  CA  ILE A 132     126.547 137.327 192.618  1.00 60.94           C  
ATOM    942  C   ILE A 132     126.204 138.450 193.585  1.00 60.94           C  
ATOM    943  O   ILE A 132     125.234 138.350 194.346  1.00 60.94           O  
ATOM    944  CB  ILE A 132     125.572 137.296 191.430  1.00 60.94           C  
ATOM    945  CG1 ILE A 132     125.987 136.206 190.443  1.00 60.94           C  
ATOM    946  CG2 ILE A 132     125.527 138.643 190.737  1.00 60.94           C  
ATOM    947  CD1 ILE A 132     125.103 136.115 189.225  1.00 60.94           C  
ATOM    948  N   ALA A 133     127.009 139.514 193.565  1.00 61.45           N  
ATOM    949  CA  ALA A 133     126.817 140.636 194.466  1.00 61.45           C  
ATOM    950  C   ALA A 133     125.508 141.358 194.156  1.00 61.45           C  
ATOM    951  O   ALA A 133     124.970 141.240 193.054  1.00 61.45           O  
ATOM    952  CB  ALA A 133     127.991 141.606 194.351  1.00 61.45           C  
ATOM    953  N   PRO A 134     124.969 142.096 195.127  1.00 60.68           N  
ATOM    954  CA  PRO A 134     123.737 142.856 194.884  1.00 60.68           C  
ATOM    955  C   PRO A 134     123.891 143.846 193.739  1.00 60.68           C  
ATOM    956  O   PRO A 134     124.948 144.450 193.550  1.00 60.68           O  
ATOM    957  CB  PRO A 134     123.501 143.570 196.217  1.00 60.68           C  
ATOM    958  CG  PRO A 134     124.143 142.690 197.217  1.00 60.68           C  
ATOM    959  CD  PRO A 134     125.361 142.136 196.545  1.00 60.68           C  
ATOM    960  N   GLY A 135     122.811 144.018 192.979  1.00 58.84           N  
ATOM    961  CA  GLY A 135     122.826 144.840 191.789  1.00 58.84           C  
ATOM    962  C   GLY A 135     122.854 146.327 192.081  1.00 58.84           C  
ATOM    963  O   GLY A 135     123.033 146.774 193.212  1.00 58.84           O  
ATOM    964  N   VAL A 136     122.685 147.107 191.010  1.00 57.23           N  
ATOM    965  CA  VAL A 136     122.800 148.563 191.103  1.00 57.23           C  
ATOM    966  C   VAL A 136     121.761 149.132 192.060  1.00 57.23           C  
ATOM    967  O   VAL A 136     122.075 149.950 192.931  1.00 57.23           O  
ATOM    968  CB  VAL A 136     122.673 149.200 189.709  1.00 57.23           C  
ATOM    969  CG1 VAL A 136     122.786 150.715 189.803  1.00 57.23           C  
ATOM    970  CG2 VAL A 136     123.722 148.636 188.775  1.00 57.23           C  
ATOM    971  N   ILE A 137     120.504 148.708 191.910  1.00 58.04           N  
ATOM    972  CA  ILE A 137     119.410 149.323 192.657  1.00 58.04           C  
ATOM    973  C   ILE A 137     119.405 148.939 194.126  1.00 58.04           C  
ATOM    974  O   ILE A 137     118.748 149.611 194.932  1.00 58.04           O  
ATOM    975  CB  ILE A 137     118.062 148.954 192.010  1.00 58.04           C  
ATOM    976  CG1 ILE A 137     116.970 149.932 192.441  1.00 58.04           C  
ATOM    977  CG2 ILE A 137     117.672 147.531 192.363  1.00 58.04           C  
ATOM    978  CD1 ILE A 137     117.283 151.367 192.110  1.00 58.04           C  
ATOM    979  N   GLU A 138     120.124 147.889 194.506  1.00 60.04           N  
ATOM    980  CA  GLU A 138     120.152 147.443 195.888  1.00 60.04           C  
ATOM    981  C   GLU A 138     121.244 148.108 196.714  1.00 60.04           C  
ATOM    982  O   GLU A 138     121.248 147.956 197.938  1.00 60.04           O  
ATOM    983  CB  GLU A 138     120.317 145.923 195.935  1.00 60.04           C  
ATOM    984  CG  GLU A 138     119.134 145.183 195.342  1.00 60.04           C  
ATOM    985  CD  GLU A 138     119.493 143.801 194.843  1.00 60.04           C  
ATOM    986  OE1 GLU A 138     120.629 143.616 194.361  1.00 60.04           O  
ATOM    987  OE2 GLU A 138     118.637 142.896 194.932  1.00 60.04           O  
ATOM    988  N   ARG A 139     122.159 148.841 196.089  1.00 59.84           N  
ATOM    989  CA  ARG A 139     123.225 149.496 196.827  1.00 59.84           C  
ATOM    990  C   ARG A 139     122.730 150.787 197.470  1.00 59.84           C  
ATOM    991  O   ARG A 139     121.729 151.377 197.058  1.00 59.84           O  
ATOM    992  CB  ARG A 139     124.407 149.802 195.910  1.00 59.84           C  
ATOM    993  CG  ARG A 139     124.949 148.596 195.173  1.00 59.84           C  
ATOM    994  CD  ARG A 139     125.482 147.555 196.129  1.00 59.84           C  
ATOM    995  NE  ARG A 139     126.041 146.414 195.415  1.00 59.84           N  
ATOM    996  CZ  ARG A 139     127.281 146.356 194.953  1.00 59.84           C  
ATOM    997  NH1 ARG A 139     128.126 147.359 195.115  1.00 59.84           N  
ATOM    998  NH2 ARG A 139     127.685 145.265 194.314  1.00 59.84           N  
ATOM    999  N   GLN A 140     123.450 151.221 198.500  1.00 64.98           N  
ATOM   1000  CA  GLN A 140     123.256 152.532 199.099  1.00 64.98           C  
ATOM   1001  C   GLN A 140     124.615 153.193 199.284  1.00 64.98           C  
ATOM   1002  O   GLN A 140     125.632 152.523 199.470  1.00 64.98           O  
ATOM   1003  CB  GLN A 140     122.512 152.438 200.435  1.00 64.98           C  
ATOM   1004  CG  GLN A 140     122.078 153.779 200.990  1.00 64.98           C  
ATOM   1005  CD  GLN A 140     121.210 153.645 202.220  1.00 64.98           C  
ATOM   1006  OE1 GLN A 140     120.514 152.648 202.396  1.00 64.98           O  
ATOM   1007  NE2 GLN A 140     121.250 154.652 203.083  1.00 64.98           N  
ATOM   1008  N   SER A 141     124.623 154.522 199.226  1.00 64.81           N  
ATOM   1009  CA  SER A 141     125.876 155.261 199.291  1.00 64.81           C  
ATOM   1010  C   SER A 141     126.528 155.112 200.661  1.00 64.81           C  
ATOM   1011  O   SER A 141     125.857 154.927 201.679  1.00 64.81           O  
ATOM   1012  CB  SER A 141     125.637 156.736 198.980  1.00 64.81           C  
ATOM   1013  OG  SER A 141     124.716 157.299 199.895  1.00 64.81           O  
ATOM   1014  N   VAL A 142     127.856 155.194 200.674  1.00 62.20           N  
ATOM   1015  CA  VAL A 142     128.644 155.007 201.888  1.00 62.20           C  
ATOM   1016  C   VAL A 142     128.719 156.334 202.633  1.00 62.20           C  
ATOM   1017  O   VAL A 142     129.258 157.315 202.116  1.00 62.20           O  
ATOM   1018  CB  VAL A 142     130.045 154.480 201.567  1.00 62.20           C  
ATOM   1019  CG1 VAL A 142     130.866 154.363 202.838  1.00 62.20           C  
ATOM   1020  CG2 VAL A 142     129.958 153.146 200.849  1.00 62.20           C  
ATOM   1021  N   ASP A 143     128.174 156.373 203.856  1.00 67.32           N  
ATOM   1022  CA  ASP A 143     128.311 157.578 204.667  1.00 67.32           C  
ATOM   1023  C   ASP A 143     128.567 157.302 206.149  1.00 67.32           C  
ATOM   1024  O   ASP A 143     128.302 158.182 206.975  1.00 67.32           O  
ATOM   1025  CB  ASP A 143     127.064 158.455 204.517  1.00 67.32           C  
ATOM   1026  CG  ASP A 143     125.779 157.667 204.641  1.00 67.32           C  
ATOM   1027  OD1 ASP A 143     125.836 156.486 205.044  1.00 67.32           O  
ATOM   1028  OD2 ASP A 143     124.710 158.229 204.326  1.00 67.32           O  
ATOM   1029  N   GLN A 144     129.076 156.127 206.516  1.00 63.84           N  
ATOM   1030  CA  GLN A 144     129.352 155.844 207.912  1.00 63.84           C  
ATOM   1031  C   GLN A 144     130.823 155.502 208.101  1.00 63.84           C  
ATOM   1032  O   GLN A 144     131.404 154.791 207.276  1.00 63.84           O  
ATOM   1033  CB  GLN A 144     128.496 154.684 208.423  1.00 63.84           C  
ATOM   1034  CG  GLN A 144     127.013 154.908 208.282  1.00 63.84           C  
ATOM   1035  CD  GLN A 144     126.212 153.725 208.765  1.00 63.84           C  
ATOM   1036  OE1 GLN A 144     125.900 152.818 207.996  1.00 63.84           O  
ATOM   1037  NE2 GLN A 144     125.878 153.722 210.049  1.00 63.84           N  
ATOM   1038  N   PRO A 145     131.421 155.956 209.217  1.00 60.39           N  
ATOM   1039  CA  PRO A 145     132.842 155.774 209.418  1.00 60.39           C  
ATOM   1040  C   PRO A 145     133.349 154.519 210.121  1.00 60.39           C  
ATOM   1041  O   PRO A 145     132.802 154.174 211.134  1.00 60.39           O  
ATOM   1042  CB  PRO A 145     133.088 156.898 210.407  1.00 60.39           C  
ATOM   1043  CG  PRO A 145     131.879 156.865 211.294  1.00 60.39           C  
ATOM   1044  CD  PRO A 145     130.749 156.643 210.317  1.00 60.39           C  
ATOM   1045  N   VAL A 146     134.355 153.862 209.545  1.00 62.21           N  
ATOM   1046  CA  VAL A 146     135.026 152.720 210.225  1.00 62.21           C  
ATOM   1047  C   VAL A 146     136.338 153.338 210.673  1.00 62.21           C  
ATOM   1048  O   VAL A 146     137.113 153.734 209.804  1.00 62.21           O  
ATOM   1049  CB  VAL A 146     135.318 151.583 209.237  1.00 62.21           C  
ATOM   1050  CG1 VAL A 146     136.537 150.776 209.638  1.00 62.21           C  
ATOM   1051  CG2 VAL A 146     134.114 150.684 209.033  1.00 62.21           C  
ATOM   1052  N   GLN A 147     136.583 153.418 211.972  1.00 68.52           N  
ATOM   1053  CA  GLN A 147     137.778 154.171 212.400  1.00 68.52           C  
ATOM   1054  C   GLN A 147     138.907 153.218 212.738  1.00 68.52           C  
ATOM   1055  O   GLN A 147     138.784 152.483 213.718  1.00 68.52           O  
ATOM   1056  CB  GLN A 147     137.445 155.032 213.617  1.00 68.52           C  
ATOM   1057  CG  GLN A 147     136.342 156.047 213.377  1.00 68.52           C  
ATOM   1058  CD  GLN A 147     136.897 157.306 212.763  1.00 68.52           C  
ATOM   1059  OE1 GLN A 147     138.106 157.485 212.663  1.00 68.52           O  
ATOM   1060  NE2 GLN A 147     136.009 158.193 212.351  1.00 68.52           N  
ATOM   1061  N   THR A 148     139.964 153.232 211.941  1.00 71.28           N  
ATOM   1062  CA  THR A 148     141.151 152.448 212.330  1.00 71.28           C  
ATOM   1063  C   THR A 148     141.858 153.315 213.363  1.00 71.28           C  
ATOM   1064  O   THR A 148     141.524 154.484 213.452  1.00 71.28           O  
ATOM   1065  CB  THR A 148     142.064 152.213 211.131  1.00 71.28           C  
ATOM   1066  OG1 THR A 148     142.721 153.451 210.871  1.00 71.28           O  
ATOM   1067  CG2 THR A 148     141.307 151.776 209.898  1.00 71.28           C  
ATOM   1068  N   GLY A 149     142.696 152.748 214.207  1.00 77.26           N  
ATOM   1069  CA  GLY A 149     143.309 153.585 215.246  1.00 77.26           C  
ATOM   1070  C   GLY A 149     144.269 154.607 214.689  1.00 77.26           C  
ATOM   1071  O   GLY A 149     144.181 155.761 215.110  1.00 77.26           O  
ATOM   1072  N   TYR A 150     145.085 154.232 213.707  1.00 73.05           N  
ATOM   1073  CA  TYR A 150     146.173 155.130 213.254  1.00 73.05           C  
ATOM   1074  C   TYR A 150     145.656 156.482 212.775  1.00 73.05           C  
ATOM   1075  O   TYR A 150     144.777 156.517 211.928  1.00 73.05           O  
ATOM   1076  CB  TYR A 150     147.009 154.409 212.205  1.00 73.05           C  
ATOM   1077  CG  TYR A 150     147.727 153.191 212.709  1.00 73.05           C  
ATOM   1078  CD1 TYR A 150     148.766 153.305 213.610  1.00 73.05           C  
ATOM   1079  CD2 TYR A 150     147.373 151.928 212.280  1.00 73.05           C  
ATOM   1080  CE1 TYR A 150     149.442 152.193 214.074  1.00 73.05           C  
ATOM   1081  CE2 TYR A 150     148.040 150.804 212.731  1.00 73.05           C  
ATOM   1082  CZ  TYR A 150     149.078 150.937 213.633  1.00 73.05           C  
ATOM   1083  OH  TYR A 150     149.742 149.840 214.092  1.00 73.05           O  
ATOM   1084  N   LYS A 151     146.285 157.557 213.239  1.00 79.21           N  
ATOM   1085  CA  LYS A 151     145.846 158.930 212.897  1.00 79.21           C  
ATOM   1086  C   LYS A 151     145.987 159.162 211.405  1.00 79.21           C  
ATOM   1087  O   LYS A 151     145.104 159.794 210.828  1.00 79.21           O  
ATOM   1088  CB  LYS A 151     146.794 159.926 213.557  1.00 79.21           C  
ATOM   1089  CG  LYS A 151     146.583 160.144 215.047  1.00 79.21           C  
ATOM   1090  CD  LYS A 151     147.775 160.775 215.729  1.00 79.21           C  
ATOM   1091  CE  LYS A 151     148.956 159.835 215.825  1.00 79.21           C  
ATOM   1092  NZ  LYS A 151     150.035 160.398 216.669  1.00 79.21           N  
ATOM   1093  N   ALA A 152     147.056 158.662 210.806  1.00 73.33           N  
ATOM   1094  CA  ALA A 152     147.272 158.978 209.384  1.00 73.33           C  
ATOM   1095  C   ALA A 152     146.102 158.450 208.565  1.00 73.33           C  
ATOM   1096  O   ALA A 152     145.580 159.196 207.732  1.00 73.33           O  
ATOM   1097  CB  ALA A 152     148.537 158.321 208.950  1.00 73.33           C  
ATOM   1098  N   VAL A 153     145.686 157.218 208.827  1.00 71.94           N  
ATOM   1099  CA  VAL A 153     144.599 156.617 208.014  1.00 71.94           C  
ATOM   1100  C   VAL A 153     143.276 157.337 208.245  1.00 71.94           C  
ATOM   1101  O   VAL A 153     142.692 157.758 207.266  1.00 71.94           O  
ATOM   1102  CB  VAL A 153     144.458 155.125 208.319  1.00 71.94           C  
ATOM   1103  CG1 VAL A 153     143.335 154.499 207.513  1.00 71.94           C  
ATOM   1104  CG2 VAL A 153     145.765 154.387 208.092  1.00 71.94           C  
ATOM   1105  N   ASP A 154     142.882 157.595 209.486  1.00 76.01           N  
ATOM   1106  CA  ASP A 154     141.533 158.170 209.732  1.00 76.01           C  
ATOM   1107  C   ASP A 154     141.461 159.631 209.326  1.00 76.01           C  
ATOM   1108  O   ASP A 154     140.355 160.169 209.277  1.00 76.01           O  
ATOM   1109  CB  ASP A 154     141.177 158.087 211.200  1.00 76.01           C  
ATOM   1110  CG  ASP A 154     141.871 156.915 211.844  1.00 76.01           C  
ATOM   1111  OD1 ASP A 154     142.060 155.909 211.138  1.00 76.01           O  
ATOM   1112  OD2 ASP A 154     142.258 157.040 213.018  1.00 76.01           O  
ATOM   1113  N   SER A 155     142.606 160.254 209.115  1.00 76.31           N  
ATOM   1114  CA  SER A 155     142.623 161.688 208.772  1.00 76.31           C  
ATOM   1115  C   SER A 155     142.786 161.827 207.269  1.00 76.31           C  
ATOM   1116  O   SER A 155     141.932 162.452 206.643  1.00 76.31           O  
ATOM   1117  CB  SER A 155     143.725 162.370 209.479  1.00 76.31           C  
ATOM   1118  OG  SER A 155     144.957 161.728 209.207  1.00 76.31           O  
ATOM   1119  N   MET A 156     143.820 161.214 206.707  1.00 75.14           N  
ATOM   1120  CA  MET A 156     144.071 161.423 205.288  1.00 75.14           C  
ATOM   1121  C   MET A 156     143.318 160.439 204.402  1.00 75.14           C  
ATOM   1122  O   MET A 156     142.878 160.809 203.309  1.00 75.14           O  
ATOM   1123  CB  MET A 156     145.570 161.331 205.003  1.00 75.14           C  
ATOM   1124  CG  MET A 156     146.401 162.357 205.742  1.00 75.14           C  
ATOM   1125  SD  MET A 156     148.146 162.252 205.314  1.00 75.14           S  
ATOM   1126  CE  MET A 156     148.511 160.568 205.793  1.00 75.14           C  
ATOM   1127  N   ILE A 157     143.152 159.198 204.846  1.00 65.63           N  
ATOM   1128  CA  ILE A 157     142.567 158.154 204.008  1.00 65.63           C  
ATOM   1129  C   ILE A 157     141.379 157.535 204.733  1.00 65.63           C  
ATOM   1130  O   ILE A 157     141.472 156.392 205.203  1.00 65.63           O  
ATOM   1131  CB  ILE A 157     143.603 157.078 203.652  1.00 65.63           C  
ATOM   1132  CG1 ILE A 157     144.956 157.710 203.327  1.00 65.63           C  
ATOM   1133  CG2 ILE A 157     143.126 156.265 202.466  1.00 65.63           C  
ATOM   1134  CD1 ILE A 157     144.960 158.516 202.049  1.00 65.63           C  
ATOM   1135  N   PRO A 158     140.253 158.265 204.828  1.00 62.23           N  
ATOM   1136  CA  PRO A 158     139.130 157.778 205.588  1.00 62.23           C  
ATOM   1137  C   PRO A 158     138.641 156.446 205.030  1.00 62.23           C  
ATOM   1138  O   PRO A 158     138.724 156.272 203.842  1.00 62.23           O  
ATOM   1139  CB  PRO A 158     138.064 158.830 205.308  1.00 62.23           C  
ATOM   1140  CG  PRO A 158     138.488 159.464 204.015  1.00 62.23           C  
ATOM   1141  CD  PRO A 158     139.989 159.526 204.148  1.00 62.23           C  
ATOM   1142  N   ILE A 159     138.094 155.580 205.880  1.00 59.65           N  
ATOM   1143  CA  ILE A 159     137.489 154.319 205.374  1.00 59.65           C  
ATOM   1144  C   ILE A 159     136.038 154.310 205.839  1.00 59.65           C  
ATOM   1145  O   ILE A 159     135.806 154.542 207.024  1.00 59.65           O  
ATOM   1146  CB  ILE A 159     138.255 153.086 205.867  1.00 59.65           C  
ATOM   1147  CG1 ILE A 159     139.767 153.306 205.860  1.00 59.65           C  
ATOM   1148  CG2 ILE A 159     137.866 151.857 205.066  1.00 59.65           C  
ATOM   1149  CD1 ILE A 159     140.557 152.050 206.120  1.00 59.65           C  
ATOM   1150  N   GLY A 160     135.105 154.037 204.939  1.00 58.40           N  
ATOM   1151  CA  GLY A 160     133.677 154.058 205.284  1.00 58.40           C  
ATOM   1152  C   GLY A 160     133.117 152.660 205.315  1.00 58.40           C  
ATOM   1153  O   GLY A 160     133.806 151.762 204.856  1.00 58.40           O  
ATOM   1154  N   ARG A 161     131.921 152.472 205.852  1.00 58.91           N  
ATOM   1155  CA  ARG A 161     131.299 151.157 205.939  1.00 58.91           C  
ATOM   1156  C   ARG A 161     130.777 150.741 204.571  1.00 58.91           C  
ATOM   1157  O   ARG A 161     129.967 151.447 203.964  1.00 58.91           O  
ATOM   1158  CB  ARG A 161     130.175 151.171 206.969  1.00 58.91           C  
ATOM   1159  CG  ARG A 161     130.630 151.651 208.330  1.00 58.91           C  
ATOM   1160  CD  ARG A 161     129.633 151.339 209.422  1.00 58.91           C  
ATOM   1161  NE  ARG A 161     130.120 151.802 210.714  1.00 58.91           N  
ATOM   1162  CZ  ARG A 161     129.533 151.542 211.873  1.00 58.91           C  
ATOM   1163  NH1 ARG A 161     128.436 150.809 211.942  1.00 58.91           N  
ATOM   1164  NH2 ARG A 161     130.061 152.032 212.990  1.00 58.91           N  
ATOM   1165  N   GLY A 162     131.237 149.593 204.088  1.00 56.96           N  
ATOM   1166  CA  GLY A 162     130.915 149.144 202.753  1.00 56.96           C  
ATOM   1167  C   GLY A 162     131.908 149.554 201.695  1.00 56.96           C  
ATOM   1168  O   GLY A 162     131.682 149.274 200.513  1.00 56.96           O  
ATOM   1169  N   GLN A 163     132.995 150.209 202.077  1.00 55.28           N  
ATOM   1170  CA  GLN A 163     134.029 150.590 201.134  1.00 55.28           C  
ATOM   1171  C   GLN A 163     135.047 149.468 200.990  1.00 55.28           C  
ATOM   1172  O   GLN A 163     135.214 148.635 201.883  1.00 55.28           O  
ATOM   1173  CB  GLN A 163     134.717 151.869 201.605  1.00 55.28           C  
ATOM   1174  CG  GLN A 163     135.704 152.466 200.636  1.00 55.28           C  
ATOM   1175  CD  GLN A 163     136.422 153.649 201.229  1.00 55.28           C  
ATOM   1176  OE1 GLN A 163     136.167 154.029 202.368  1.00 55.28           O  
ATOM   1177  NE2 GLN A 163     137.326 154.241 200.463  1.00 55.28           N  
ATOM   1178  N   ARG A 164     135.723 149.443 199.849  1.00 50.96           N  
ATOM   1179  CA  ARG A 164     136.837 148.537 199.612  1.00 50.96           C  
ATOM   1180  C   ARG A 164     138.106 149.371 199.522  1.00 50.96           C  
ATOM   1181  O   ARG A 164     138.176 150.312 198.726  1.00 50.96           O  
ATOM   1182  CB  ARG A 164     136.616 147.727 198.339  1.00 50.96           C  
ATOM   1183  CG  ARG A 164     135.273 147.035 198.309  1.00 50.96           C  
ATOM   1184  CD  ARG A 164     135.017 146.380 196.972  1.00 50.96           C  
ATOM   1185  NE  ARG A 164     135.128 147.333 195.877  1.00 50.96           N  
ATOM   1186  CZ  ARG A 164     134.163 148.161 195.509  1.00 50.96           C  
ATOM   1187  NH1 ARG A 164     132.999 148.187 196.135  1.00 50.96           N  
ATOM   1188  NH2 ARG A 164     134.371 148.986 194.489  1.00 50.96           N  
ATOM   1189  N   GLU A 165     139.101 149.033 200.337  1.00 49.01           N  
ATOM   1190  CA  GLU A 165     140.277 149.881 200.507  1.00 49.01           C  
ATOM   1191  C   GLU A 165     141.521 149.014 200.406  1.00 49.01           C  
ATOM   1192  O   GLU A 165     141.793 148.209 201.300  1.00 49.01           O  
ATOM   1193  CB  GLU A 165     140.231 150.613 201.844  1.00 49.01           C  
ATOM   1194  CG  GLU A 165     141.350 151.608 202.056  1.00 49.01           C  
ATOM   1195  CD  GLU A 165     141.170 152.864 201.234  1.00 49.01           C  
ATOM   1196  OE1 GLU A 165     141.341 152.801 200.001  1.00 49.01           O  
ATOM   1197  OE2 GLU A 165     140.847 153.915 201.822  1.00 49.01           O  
ATOM   1198  N   LEU A 166     142.271 149.180 199.325  1.00 47.20           N  
ATOM   1199  CA  LEU A 166     143.462 148.375 199.096  1.00 47.20           C  
ATOM   1200  C   LEU A 166     144.604 148.841 199.988  1.00 47.20           C  
ATOM   1201  O   LEU A 166     144.906 150.036 200.049  1.00 47.20           O  
ATOM   1202  CB  LEU A 166     143.875 148.451 197.631  1.00 47.20           C  
ATOM   1203  CG  LEU A 166     145.142 147.673 197.295  1.00 47.20           C  
ATOM   1204  CD1 LEU A 166     144.919 146.206 197.562  1.00 47.20           C  
ATOM   1205  CD2 LEU A 166     145.543 147.898 195.857  1.00 47.20           C  
ATOM   1206  N   ILE A 167     145.230 147.902 200.688  1.00 44.28           N  
ATOM   1207  CA  ILE A 167     146.495 148.135 201.370  1.00 44.28           C  
ATOM   1208  C   ILE A 167     147.589 147.517 200.516  1.00 44.28           C  
ATOM   1209  O   ILE A 167     147.613 146.297 200.317  1.00 44.28           O  
ATOM   1210  CB  ILE A 167     146.494 147.537 202.782  1.00 44.28           C  
ATOM   1211  CG1 ILE A 167     145.334 148.104 203.594  1.00 44.28           C  
ATOM   1212  CG2 ILE A 167     147.810 147.817 203.471  1.00 44.28           C  
ATOM   1213  CD1 ILE A 167     145.250 147.549 204.986  1.00 44.28           C  
ATOM   1214  N   ILE A 168     148.496 148.343 200.009  1.00 48.87           N  
ATOM   1215  CA  ILE A 168     149.470 147.899 199.021  1.00 48.87           C  
ATOM   1216  C   ILE A 168     150.849 148.412 199.408  1.00 48.87           C  
ATOM   1217  O   ILE A 168     151.004 149.565 199.823  1.00 48.87           O  
ATOM   1218  CB  ILE A 168     149.071 148.364 197.604  1.00 48.87           C  
ATOM   1219  CG1 ILE A 168     150.074 147.872 196.567  1.00 48.87           C  
ATOM   1220  CG2 ILE A 168     148.939 149.872 197.541  1.00 48.87           C  
ATOM   1221  CD1 ILE A 168     149.750 148.325 195.170  1.00 48.87           C  
ATOM   1222  N   GLY A 169     151.848 147.550 199.282  1.00 56.96           N  
ATOM   1223  CA  GLY A 169     153.205 147.927 199.617  1.00 56.96           C  
ATOM   1224  C   GLY A 169     154.144 146.755 199.440  1.00 56.96           C  
ATOM   1225  O   GLY A 169     153.740 145.654 199.058  1.00 56.96           O  
ATOM   1226  N   ASP A 170     155.416 147.019 199.723  1.00 62.71           N  
ATOM   1227  CA  ASP A 170     156.458 146.017 199.570  1.00 62.71           C  
ATOM   1228  C   ASP A 170     156.509 145.106 200.795  1.00 62.71           C  
ATOM   1229  O   ASP A 170     155.750 145.263 201.754  1.00 62.71           O  
ATOM   1230  CB  ASP A 170     157.805 146.689 199.324  1.00 62.71           C  
ATOM   1231  CG  ASP A 170     158.777 145.785 198.597  1.00 62.71           C  
ATOM   1232  OD1 ASP A 170     158.610 144.549 198.681  1.00 62.71           O  
ATOM   1233  OD2 ASP A 170     159.702 146.305 197.941  1.00 62.71           O  
ATOM   1234  N   ARG A 171     157.417 144.131 200.758  1.00 61.39           N  
ATOM   1235  CA  ARG A 171     157.544 143.170 201.846  1.00 61.39           C  
ATOM   1236  C   ARG A 171     157.937 143.856 203.149  1.00 61.39           C  
ATOM   1237  O   ARG A 171     158.726 144.804 203.166  1.00 61.39           O  
ATOM   1238  CB  ARG A 171     158.590 142.111 201.510  1.00 61.39           C  
ATOM   1239  CG  ARG A 171     158.411 141.434 200.173  1.00 61.39           C  
ATOM   1240  CD  ARG A 171     159.350 140.249 200.060  1.00 61.39           C  
ATOM   1241  NE  ARG A 171     160.619 140.515 200.724  1.00 61.39           N  
ATOM   1242  CZ  ARG A 171     161.662 141.090 200.142  1.00 61.39           C  
ATOM   1243  NH1 ARG A 171     161.629 141.456 198.872  1.00 61.39           N  
ATOM   1244  NH2 ARG A 171     162.765 141.303 200.853  1.00 61.39           N  
ATOM   1245  N   GLN A 172     157.385 143.348 204.251  1.00 63.61           N  
ATOM   1246  CA  GLN A 172     157.768 143.763 205.600  1.00 63.61           C  
ATOM   1247  C   GLN A 172     157.671 145.276 205.775  1.00 63.61           C  
ATOM   1248  O   GLN A 172     158.583 145.925 206.288  1.00 63.61           O  
ATOM   1249  CB  GLN A 172     159.172 143.268 205.943  1.00 63.61           C  
ATOM   1250  CG  GLN A 172     159.325 141.766 205.881  1.00 63.61           C  
ATOM   1251  CD  GLN A 172     160.731 141.318 206.198  1.00 63.61           C  
ATOM   1252  OE1 GLN A 172     161.516 142.066 206.779  1.00 63.61           O  
ATOM   1253  NE2 GLN A 172     161.062 140.092 205.813  1.00 63.61           N  
ATOM   1254  N   THR A 173     156.584 145.851 205.266  1.00 59.77           N  
ATOM   1255  CA  THR A 173     156.388 147.310 205.367  1.00 59.77           C  
ATOM   1256  C   THR A 173     155.182 147.601 206.256  1.00 59.77           C  
ATOM   1257  O   THR A 173     154.754 148.749 206.282  1.00 59.77           O  
ATOM   1258  CB  THR A 173     156.276 147.941 203.984  1.00 59.77           C  
ATOM   1259  OG1 THR A 173     155.280 147.221 203.264  1.00 59.77           O  
ATOM   1260  CG2 THR A 173     157.580 147.919 203.222  1.00 59.77           C  
ATOM   1261  N   GLY A 174     154.695 146.619 207.012  1.00 59.28           N  
ATOM   1262  CA  GLY A 174     153.615 146.920 207.966  1.00 59.28           C  
ATOM   1263  C   GLY A 174     152.230 146.654 207.440  1.00 59.28           C  
ATOM   1264  O   GLY A 174     151.274 147.038 208.117  1.00 59.28           O  
ATOM   1265  N   LYS A 175     152.108 145.992 206.299  1.00 55.02           N  
ATOM   1266  CA  LYS A 175     150.762 145.839 205.717  1.00 55.02           C  
ATOM   1267  C   LYS A 175     149.879 145.045 206.672  1.00 55.02           C  
ATOM   1268  O   LYS A 175     148.795 145.525 206.973  1.00 55.02           O  
ATOM   1269  CB  LYS A 175     150.890 145.218 204.330  1.00 55.02           C  
ATOM   1270  CG  LYS A 175     151.900 145.877 203.405  1.00 55.02           C  
ATOM   1271  CD  LYS A 175     151.943 145.244 202.041  1.00 55.02           C  
ATOM   1272  CE  LYS A 175     152.277 143.771 202.092  1.00 55.02           C  
ATOM   1273  NZ  LYS A 175     153.523 143.528 202.852  1.00 55.02           N  
ATOM   1274  N   THR A 176     150.353 143.929 207.210  1.00 57.51           N  
ATOM   1275  CA  THR A 176     149.485 143.093 208.071  1.00 57.51           C  
ATOM   1276  C   THR A 176     149.134 143.871 209.322  1.00 57.51           C  
ATOM   1277  O   THR A 176     147.977 143.836 209.719  1.00 57.51           O  
ATOM   1278  CB  THR A 176     150.214 141.859 208.584  1.00 57.51           C  
ATOM   1279  OG1 THR A 176     150.674 141.115 207.456  1.00 57.51           O  
ATOM   1280  CG2 THR A 176     149.335 140.987 209.450  1.00 57.51           C  
ATOM   1281  N   ALA A 177     150.101 144.583 209.884  1.00 59.89           N  
ATOM   1282  CA  ALA A 177     149.877 145.318 211.143  1.00 59.89           C  
ATOM   1283  C   ALA A 177     148.805 146.386 210.963  1.00 59.89           C  
ATOM   1284  O   ALA A 177     147.946 146.490 211.836  1.00 59.89           O  
ATOM   1285  CB  ALA A 177     151.166 145.935 211.561  1.00 59.89           C  
ATOM   1286  N   LEU A 178     148.817 147.118 209.857  1.00 56.64           N  
ATOM   1287  CA  LEU A 178     147.833 148.214 209.723  1.00 56.64           C  
ATOM   1288  C   LEU A 178     146.476 147.556 209.798  1.00 56.64           C  
ATOM   1289  O   LEU A 178     145.583 148.117 210.414  1.00 56.64           O  
ATOM   1290  CB  LEU A 178     148.004 148.915 208.381  1.00 56.64           C  
ATOM   1291  CG  LEU A 178     146.830 149.776 207.928  1.00 56.64           C  
ATOM   1292  CD1 LEU A 178     146.181 150.481 209.104  1.00 56.64           C  
ATOM   1293  CD2 LEU A 178     147.285 150.786 206.892  1.00 56.64           C  
ATOM   1294  N   ALA A 179     146.365 146.367 209.241  1.00 56.73           N  
ATOM   1295  CA  ALA A 179     145.053 145.708 209.195  1.00 56.73           C  
ATOM   1296  C   ALA A 179     144.652 145.180 210.561  1.00 56.73           C  
ATOM   1297  O   ALA A 179     143.570 145.539 211.015  1.00 56.73           O  
ATOM   1298  CB  ALA A 179     145.105 144.596 208.207  1.00 56.73           C  
ATOM   1299  N   ILE A 180     145.485 144.368 211.208  1.00 60.83           N  
ATOM   1300  CA  ILE A 180     145.035 143.744 212.481  1.00 60.83           C  
ATOM   1301  C   ILE A 180     144.665 144.866 213.447  1.00 60.83           C  
ATOM   1302  O   ILE A 180     143.633 144.760 214.090  1.00 60.83           O  
ATOM   1303  CB  ILE A 180     146.023 142.709 213.042  1.00 60.83           C  
ATOM   1304  CG1 ILE A 180     147.385 143.312 213.375  1.00 60.83           C  
ATOM   1305  CG2 ILE A 180     146.147 141.526 212.100  1.00 60.83           C  
ATOM   1306  CD1 ILE A 180     148.406 142.288 213.792  1.00 60.83           C  
ATOM   1307  N   ASP A 181     145.459 145.927 213.505  1.00 63.73           N  
ATOM   1308  CA  ASP A 181     145.091 147.096 214.331  1.00 63.73           C  
ATOM   1309  C   ASP A 181     143.643 147.463 214.037  1.00 63.73           C  
ATOM   1310  O   ASP A 181     142.912 147.693 214.995  1.00 63.73           O  
ATOM   1311  CB  ASP A 181     146.102 148.218 214.183  1.00 63.73           C  
ATOM   1312  CG  ASP A 181     147.410 147.887 214.875  1.00 63.73           C  
ATOM   1313  OD1 ASP A 181     147.849 146.730 214.760  1.00 63.73           O  
ATOM   1314  OD2 ASP A 181     147.963 148.779 215.541  1.00 63.73           O  
ATOM   1315  N   ALA A 182     143.244 147.523 212.779  1.00 60.33           N  
ATOM   1316  CA  ALA A 182     141.848 147.922 212.544  1.00 60.33           C  
ATOM   1317  C   ALA A 182     140.942 146.912 213.230  1.00 60.33           C  
ATOM   1318  O   ALA A 182     139.984 147.337 213.884  1.00 60.33           O  
ATOM   1319  CB  ALA A 182     141.562 147.931 211.082  1.00 60.33           C  
ATOM   1320  N   ILE A 183     141.261 145.628 213.139  1.00 60.16           N  
ATOM   1321  CA  ILE A 183     140.326 144.625 213.715  1.00 60.16           C  
ATOM   1322  C   ILE A 183     140.234 144.888 215.213  1.00 60.16           C  
ATOM   1323  O   ILE A 183     139.118 144.900 215.739  1.00 60.16           O  
ATOM   1324  CB  ILE A 183     140.815 143.204 213.420  1.00 60.16           C  
ATOM   1325  CG1 ILE A 183     140.477 142.767 211.995  1.00 60.16           C  
ATOM   1326  CG2 ILE A 183     140.270 142.234 214.446  1.00 60.16           C  
ATOM   1327  CD1 ILE A 183     141.174 141.498 211.574  1.00 60.16           C  
ATOM   1328  N   ILE A 184     141.365 145.170 215.849  1.00 61.44           N  
ATOM   1329  CA  ILE A 184     141.382 145.418 217.312  1.00 61.44           C  
ATOM   1330  C   ILE A 184     140.515 146.638 217.589  1.00 61.44           C  
ATOM   1331  O   ILE A 184     139.756 146.595 218.547  1.00 61.44           O  
ATOM   1332  CB  ILE A 184     142.821 145.605 217.799  1.00 61.44           C  
ATOM   1333  CG1 ILE A 184     143.526 144.260 217.969  1.00 61.44           C  
ATOM   1334  CG2 ILE A 184     142.870 146.435 219.067  1.00 61.44           C  
ATOM   1335  CD1 ILE A 184     145.021 144.373 218.098  1.00 61.44           C  
ATOM   1336  N   ASN A 185     140.575 147.666 216.755  1.00 63.37           N  
ATOM   1337  CA  ASN A 185     139.806 148.890 217.079  1.00 63.37           C  
ATOM   1338  C   ASN A 185     138.323 148.568 217.069  1.00 63.37           C  
ATOM   1339  O   ASN A 185     137.591 149.230 217.799  1.00 63.37           O  
ATOM   1340  CB  ASN A 185     140.177 150.106 216.246  1.00 63.37           C  
ATOM   1341  CG  ASN A 185     139.543 151.381 216.751  1.00 63.37           C  
ATOM   1342  OD1 ASN A 185     138.390 151.383 217.169  1.00 63.37           O  
ATOM   1343  ND2 ASN A 185     140.285 152.474 216.706  1.00 63.37           N  
ATOM   1344  N   GLN A 186     137.900 147.596 216.270  1.00 67.08           N  
ATOM   1345  CA  GLN A 186     136.440 147.355 216.163  1.00 67.08           C  
ATOM   1346  C   GLN A 186     135.960 146.524 217.347  1.00 67.08           C  
ATOM   1347  O   GLN A 186     134.764 146.217 217.375  1.00 67.08           O  
ATOM   1348  CB  GLN A 186     136.090 146.624 214.874  1.00 67.08           C  
ATOM   1349  CG  GLN A 186     136.784 147.184 213.646  1.00 67.08           C  
ATOM   1350  CD  GLN A 186     136.574 148.669 213.506  1.00 67.08           C  
ATOM   1351  OE1 GLN A 186     135.495 149.190 213.767  1.00 67.08           O  
ATOM   1352  NE2 GLN A 186     137.615 149.363 213.082  1.00 67.08           N  
ATOM   1353  N   ARG A 187     136.837 146.214 218.304  1.00 71.57           N  
ATOM   1354  CA  ARG A 187     136.487 145.446 219.496  1.00 71.57           C  
ATOM   1355  C   ARG A 187     135.215 145.925 220.188  1.00 71.57           C  
ATOM   1356  O   ARG A 187     134.446 145.109 220.705  1.00 71.57           O  
ATOM   1357  CB  ARG A 187     137.657 145.483 220.481  1.00 71.57           C  
ATOM   1358  CG  ARG A 187     137.489 144.616 221.716  1.00 71.57           C  
ATOM   1359  CD  ARG A 187     138.737 144.647 222.591  1.00 71.57           C  
ATOM   1360  NE  ARG A 187     139.067 145.993 223.046  1.00 71.57           N  
ATOM   1361  CZ  ARG A 187     139.995 146.766 222.498  1.00 71.57           C  
ATOM   1362  NH1 ARG A 187     140.716 146.357 221.469  1.00 71.57           N  
ATOM   1363  NH2 ARG A 187     140.202 147.982 222.993  1.00 71.57           N  
ATOM   1364  N   ASP A 188     134.980 147.237 220.208  1.00 72.58           N  
ATOM   1365  CA  ASP A 188     133.811 147.800 220.868  1.00 72.58           C  
ATOM   1366  C   ASP A 188     132.912 148.609 219.944  1.00 72.58           C  
ATOM   1367  O   ASP A 188     131.962 149.234 220.428  1.00 72.58           O  
ATOM   1368  CB  ASP A 188     134.243 148.681 222.046  1.00 72.58           C  
ATOM   1369  CG  ASP A 188     135.188 149.784 221.628  1.00 72.58           C  
ATOM   1370  OD1 ASP A 188     135.627 149.778 220.460  1.00 72.58           O  
ATOM   1371  OD2 ASP A 188     135.493 150.657 222.466  1.00 72.58           O  
ATOM   1372  N   SER A 189     133.179 148.628 218.641  1.00 67.78           N  
ATOM   1373  CA  SER A 189     132.398 149.435 217.712  1.00 67.78           C  
ATOM   1374  C   SER A 189     131.189 148.701 217.149  1.00 67.78           C  
ATOM   1375  O   SER A 189     130.477 149.266 216.314  1.00 67.78           O  
ATOM   1376  CB  SER A 189     133.282 149.920 216.561  1.00 67.78           C  
ATOM   1377  OG  SER A 189     133.782 148.833 215.810  1.00 67.78           O  
ATOM   1378  N   GLY A 190     130.940 147.466 217.576  1.00 64.44           N  
ATOM   1379  CA  GLY A 190     129.789 146.730 217.093  1.00 64.44           C  
ATOM   1380  C   GLY A 190     129.888 146.245 215.666  1.00 64.44           C  
ATOM   1381  O   GLY A 190     128.858 145.984 215.040  1.00 64.44           O  
ATOM   1382  N   ILE A 191     131.098 146.115 215.132  1.00 61.27           N  
ATOM   1383  CA  ILE A 191     131.325 145.623 213.778  1.00 61.27           C  
ATOM   1384  C   ILE A 191     132.035 144.283 213.879  1.00 61.27           C  
ATOM   1385  O   ILE A 191     133.092 144.180 214.513  1.00 61.27           O  
ATOM   1386  CB  ILE A 191     132.148 146.613 212.943  1.00 61.27           C  
ATOM   1387  CG1 ILE A 191     131.356 147.892 212.704  1.00 61.27           C  
ATOM   1388  CG2 ILE A 191     132.538 145.993 211.622  1.00 61.27           C  
ATOM   1389  CD1 ILE A 191     132.048 148.856 211.786  1.00 61.27           C  
ATOM   1390  N   LYS A 192     131.460 143.260 213.257  1.00 56.29           N  
ATOM   1391  CA  LYS A 192     132.107 141.961 213.228  1.00 56.29           C  
ATOM   1392  C   LYS A 192     133.339 142.017 212.330  1.00 56.29           C  
ATOM   1393  O   LYS A 192     133.448 142.855 211.433  1.00 56.29           O  
ATOM   1394  CB  LYS A 192     131.137 140.891 212.732  1.00 56.29           C  
ATOM   1395  CG  LYS A 192     129.739 141.011 213.308  1.00 56.29           C  
ATOM   1396  CD  LYS A 192     129.754 140.940 214.818  1.00 56.29           C  
ATOM   1397  CE  LYS A 192     128.388 141.265 215.390  1.00 56.29           C  
ATOM   1398  NZ  LYS A 192     128.404 141.239 216.876  1.00 56.29           N  
ATOM   1399  N   ALA A 193     134.275 141.107 212.574  1.00 50.94           N  
ATOM   1400  CA  ALA A 193     135.535 141.105 211.852  1.00 50.94           C  
ATOM   1401  C   ALA A 193     135.853 139.706 211.352  1.00 50.94           C  
ATOM   1402  O   ALA A 193     135.482 138.707 211.971  1.00 50.94           O  
ATOM   1403  CB  ALA A 193     136.682 141.616 212.725  1.00 50.94           C  
ATOM   1404  N   ILE A 194     136.538 139.649 210.214  1.00 47.19           N  
ATOM   1405  CA  ILE A 194     136.979 138.399 209.609  1.00 47.19           C  
ATOM   1406  C   ILE A 194     138.404 138.593 209.120  1.00 47.19           C  
ATOM   1407  O   ILE A 194     138.734 139.634 208.543  1.00 47.19           O  
ATOM   1408  CB  ILE A 194     136.060 137.967 208.448  1.00 47.19           C  
ATOM   1409  CG1 ILE A 194     134.608 137.868 208.913  1.00 47.19           C  
ATOM   1410  CG2 ILE A 194     136.516 136.642 207.876  1.00 47.19           C  
ATOM   1411  CD1 ILE A 194     133.643 137.461 207.824  1.00 47.19           C  
ATOM   1412  N   TYR A 195     139.253 137.596 209.347  1.00 45.39           N  
ATOM   1413  CA  TYR A 195     140.642 137.648 208.907  1.00 45.39           C  
ATOM   1414  C   TYR A 195     140.927 136.407 208.076  1.00 45.39           C  
ATOM   1415  O   TYR A 195     140.925 135.291 208.602  1.00 45.39           O  
ATOM   1416  CB  TYR A 195     141.598 137.741 210.093  1.00 45.39           C  
ATOM   1417  CG  TYR A 195     143.042 137.807 209.675  1.00 45.39           C  
ATOM   1418  CD1 TYR A 195     143.600 138.997 209.240  1.00 45.39           C  
ATOM   1419  CD2 TYR A 195     143.844 136.681 209.703  1.00 45.39           C  
ATOM   1420  CE1 TYR A 195     144.916 139.063 208.849  1.00 45.39           C  
ATOM   1421  CE2 TYR A 195     145.162 136.738 209.315  1.00 45.39           C  
ATOM   1422  CZ  TYR A 195     145.693 137.932 208.888  1.00 45.39           C  
ATOM   1423  OH  TYR A 195     147.009 137.996 208.499  1.00 45.39           O  
ATOM   1424  N   VAL A 196     141.174 136.600 206.785  1.00 45.77           N  
ATOM   1425  CA  VAL A 196     141.418 135.505 205.856  1.00 45.77           C  
ATOM   1426  C   VAL A 196     142.904 135.471 205.534  1.00 45.77           C  
ATOM   1427  O   VAL A 196     143.429 136.393 204.901  1.00 45.77           O  
ATOM   1428  CB  VAL A 196     140.586 135.666 204.577  1.00 45.77           C  
ATOM   1429  CG1 VAL A 196     140.822 134.493 203.657  1.00 45.77           C  
ATOM   1430  CG2 VAL A 196     139.118 135.796 204.918  1.00 45.77           C  
ATOM   1431  N   ALA A 197     143.581 134.407 205.956  1.00 48.06           N  
ATOM   1432  CA  ALA A 197     145.012 134.242 205.727  1.00 48.06           C  
ATOM   1433  C   ALA A 197     145.219 133.271 204.571  1.00 48.06           C  
ATOM   1434  O   ALA A 197     144.916 132.081 204.691  1.00 48.06           O  
ATOM   1435  CB  ALA A 197     145.710 133.745 206.989  1.00 48.06           C  
ATOM   1436  N   ILE A 198     145.721 133.782 203.448  1.00 47.84           N  
ATOM   1437  CA  ILE A 198     145.945 132.932 202.250  1.00 47.84           C  
ATOM   1438  C   ILE A 198     147.444 132.777 202.068  1.00 47.84           C  
ATOM   1439  O   ILE A 198     148.108 133.803 201.991  1.00 47.84           O  
ATOM   1440  CB  ILE A 198     145.303 133.596 201.028  1.00 47.84           C  
ATOM   1441  CG1 ILE A 198     143.888 134.086 201.335  1.00 47.84           C  
ATOM   1442  CG2 ILE A 198     145.326 132.658 199.837  1.00 47.84           C  
ATOM   1443  CD1 ILE A 198     143.357 135.070 200.330  1.00 47.84           C  
ATOM   1444  N   GLY A 199     147.970 131.555 202.066  1.00 51.60           N  
ATOM   1445  CA  GLY A 199     149.371 131.288 201.800  1.00 51.60           C  
ATOM   1446  C   GLY A 199     150.333 131.789 202.848  1.00 51.60           C  
ATOM   1447  O   GLY A 199     151.534 131.873 202.582  1.00 51.60           O  
ATOM   1448  N   GLN A 200     149.849 132.124 204.036  1.00 54.56           N  
ATOM   1449  CA  GLN A 200     150.720 132.612 205.091  1.00 54.56           C  
ATOM   1450  C   GLN A 200     151.361 131.448 205.837  1.00 54.56           C  
ATOM   1451  O   GLN A 200     150.839 130.333 205.868  1.00 54.56           O  
ATOM   1452  CB  GLN A 200     149.944 133.494 206.068  1.00 54.56           C  
ATOM   1453  CG  GLN A 200     149.409 134.763 205.441  1.00 54.56           C  
ATOM   1454  CD  GLN A 200     150.508 135.608 204.837  1.00 54.56           C  
ATOM   1455  OE1 GLN A 200     150.591 135.760 203.620  1.00 54.56           O  
ATOM   1456  NE2 GLN A 200     151.360 136.161 205.689  1.00 54.56           N  
ATOM   1457  N   LYS A 201     152.513 131.723 206.442  1.00 57.87           N  
ATOM   1458  CA  LYS A 201     153.173 130.719 207.262  1.00 57.87           C  
ATOM   1459  C   LYS A 201     152.322 130.403 208.485  1.00 57.87           C  
ATOM   1460  O   LYS A 201     151.731 131.297 209.094  1.00 57.87           O  
ATOM   1461  CB  LYS A 201     154.554 131.202 207.697  1.00 57.87           C  
ATOM   1462  CG  LYS A 201     155.557 131.329 206.572  1.00 57.87           C  
ATOM   1463  CD  LYS A 201     156.956 131.516 207.125  1.00 57.87           C  
ATOM   1464  CE  LYS A 201     157.060 132.804 207.915  1.00 57.87           C  
ATOM   1465  NZ  LYS A 201     156.817 133.995 207.058  1.00 57.87           N  
ATOM   1466  N   ALA A 202     152.263 129.118 208.843  1.00 59.42           N  
ATOM   1467  CA  ALA A 202     151.424 128.705 209.963  1.00 59.42           C  
ATOM   1468  C   ALA A 202     151.855 129.368 211.265  1.00 59.42           C  
ATOM   1469  O   ALA A 202     151.006 129.705 212.099  1.00 59.42           O  
ATOM   1470  CB  ALA A 202     151.451 127.184 210.104  1.00 59.42           C  
ATOM   1471  N   SER A 203     153.159 129.579 211.448  1.00 60.69           N  
ATOM   1472  CA  SER A 203     153.635 130.226 212.664  1.00 60.69           C  
ATOM   1473  C   SER A 203     153.142 131.663 212.756  1.00 60.69           C  
ATOM   1474  O   SER A 203     152.721 132.111 213.829  1.00 60.69           O  
ATOM   1475  CB  SER A 203     155.160 130.180 212.719  1.00 60.69           C  
ATOM   1476  OG  SER A 203     155.726 131.003 211.718  1.00 60.69           O  
ATOM   1477  N   THR A 204     153.178 132.398 211.642  1.00 58.92           N  
ATOM   1478  CA  THR A 204     152.692 133.774 211.646  1.00 58.92           C  
ATOM   1479  C   THR A 204     151.196 133.828 211.918  1.00 58.92           C  
ATOM   1480  O   THR A 204     150.722 134.709 212.643  1.00 58.92           O  
ATOM   1481  CB  THR A 204     153.021 134.458 210.320  1.00 58.92           C  
ATOM   1482  OG1 THR A 204     152.717 133.575 209.235  1.00 58.92           O  
ATOM   1483  CG2 THR A 204     154.489 134.828 210.261  1.00 58.92           C  
ATOM   1484  N   ILE A 205     150.435 132.895 211.346  1.00 60.17           N  
ATOM   1485  CA  ILE A 205     148.999 132.850 211.600  1.00 60.17           C  
ATOM   1486  C   ILE A 205     148.731 132.586 213.075  1.00 60.17           C  
ATOM   1487  O   ILE A 205     147.879 133.232 213.697  1.00 60.17           O  
ATOM   1488  CB  ILE A 205     148.332 131.791 210.708  1.00 60.17           C  
ATOM   1489  CG1 ILE A 205     148.630 132.075 209.238  1.00 60.17           C  
ATOM   1490  CG2 ILE A 205     146.840 131.774 210.944  1.00 60.17           C  
ATOM   1491  CD1 ILE A 205     148.089 131.029 208.298  1.00 60.17           C  
ATOM   1492  N   SER A 206     149.456 131.627 213.657  1.00 63.53           N  
ATOM   1493  CA  SER A 206     149.290 131.335 215.077  1.00 63.53           C  
ATOM   1494  C   SER A 206     149.635 132.547 215.932  1.00 63.53           C  
ATOM   1495  O   SER A 206     148.939 132.849 216.908  1.00 63.53           O  
ATOM   1496  CB  SER A 206     150.155 130.140 215.467  1.00 63.53           C  
ATOM   1497  OG  SER A 206     150.089 129.898 216.859  1.00 63.53           O  
ATOM   1498  N   ASN A 207     150.709 133.254 215.579  1.00 63.80           N  
ATOM   1499  CA  ASN A 207     151.104 134.433 216.340  1.00 63.80           C  
ATOM   1500  C   ASN A 207     150.048 135.527 216.247  1.00 63.80           C  
ATOM   1501  O   ASN A 207     149.739 136.191 217.244  1.00 63.80           O  
ATOM   1502  CB  ASN A 207     152.451 134.943 215.840  1.00 63.80           C  
ATOM   1503  CG  ASN A 207     153.033 136.009 216.734  1.00 63.80           C  
ATOM   1504  OD1 ASN A 207     153.045 135.868 217.955  1.00 63.80           O  
ATOM   1505  ND2 ASN A 207     153.508 137.092 216.133  1.00 63.80           N  
ATOM   1506  N   VAL A 208     149.478 135.726 215.058  1.00 59.44           N  
ATOM   1507  CA  VAL A 208     148.440 136.736 214.905  1.00 59.44           C  
ATOM   1508  C   VAL A 208     147.202 136.355 215.702  1.00 59.44           C  
ATOM   1509  O   VAL A 208     146.557 137.220 216.308  1.00 59.44           O  
ATOM   1510  CB  VAL A 208     148.115 136.945 213.416  1.00 59.44           C  
ATOM   1511  CG1 VAL A 208     146.861 137.780 213.255  1.00 59.44           C  
ATOM   1512  CG2 VAL A 208     149.282 137.608 212.719  1.00 59.44           C  
ATOM   1513  N   VAL A 209     146.854 135.068 215.731  1.00 61.32           N  
ATOM   1514  CA  VAL A 209     145.717 134.628 216.537  1.00 61.32           C  
ATOM   1515  C   VAL A 209     145.985 134.880 218.014  1.00 61.32           C  
ATOM   1516  O   VAL A 209     145.100 135.325 218.757  1.00 61.32           O  
ATOM   1517  CB  VAL A 209     145.406 133.146 216.259  1.00 61.32           C  
ATOM   1518  CG1 VAL A 209     144.402 132.616 217.263  1.00 61.32           C  
ATOM   1519  CG2 VAL A 209     144.870 132.985 214.855  1.00 61.32           C  
ATOM   1520  N   ARG A 210     147.210 134.604 218.462  1.00 64.79           N  
ATOM   1521  CA  ARG A 210     147.557 134.848 219.857  1.00 64.79           C  
ATOM   1522  C   ARG A 210     147.459 136.330 220.198  1.00 64.79           C  
ATOM   1523  O   ARG A 210     146.971 136.696 221.273  1.00 64.79           O  
ATOM   1524  CB  ARG A 210     148.959 134.312 220.142  1.00 64.79           C  
ATOM   1525  CG  ARG A 210     149.516 134.667 221.507  1.00 64.79           C  
ATOM   1526  CD  ARG A 210     150.727 133.814 221.852  1.00 64.79           C  
ATOM   1527  NE  ARG A 210     151.737 133.829 220.800  1.00 64.79           N  
ATOM   1528  CZ  ARG A 210     151.984 132.811 219.988  1.00 64.79           C  
ATOM   1529  NH1 ARG A 210     151.318 131.672 220.087  1.00 64.79           N  
ATOM   1530  NH2 ARG A 210     152.923 132.937 219.056  1.00 64.79           N  
ATOM   1531  N   LYS A 211     147.897 137.199 219.286  1.00 63.85           N  
ATOM   1532  CA  LYS A 211     147.799 138.634 219.538  1.00 63.85           C  
ATOM   1533  C   LYS A 211     146.349 139.094 219.554  1.00 63.85           C  
ATOM   1534  O   LYS A 211     145.975 139.961 220.352  1.00 63.85           O  
ATOM   1535  CB  LYS A 211     148.589 139.413 218.490  1.00 63.85           C  
ATOM   1536  CG  LYS A 211     150.082 139.409 218.715  1.00 63.85           C  
ATOM   1537  CD  LYS A 211     150.400 140.004 220.068  1.00 63.85           C  
ATOM   1538  CE  LYS A 211     151.891 140.019 220.335  1.00 63.85           C  
ATOM   1539  NZ  LYS A 211     152.188 140.465 221.723  1.00 63.85           N  
ATOM   1540  N   LEU A 212     145.520 138.529 218.677  1.00 63.33           N  
ATOM   1541  CA  LEU A 212     144.103 138.871 218.669  1.00 63.33           C  
ATOM   1542  C   LEU A 212     143.433 138.451 219.968  1.00 63.33           C  
ATOM   1543  O   LEU A 212     142.564 139.161 220.488  1.00 63.33           O  
ATOM   1544  CB  LEU A 212     143.411 138.217 217.474  1.00 63.33           C  
ATOM   1545  CG  LEU A 212     143.000 139.136 216.326  1.00 63.33           C  
ATOM   1546  CD1 LEU A 212     144.188 139.930 215.825  1.00 63.33           C  
ATOM   1547  CD2 LEU A 212     142.384 138.322 215.204  1.00 63.33           C  
ATOM   1548  N   GLU A 213     143.817 137.292 220.500  1.00 68.19           N  
ATOM   1549  CA  GLU A 213     143.251 136.841 221.767  1.00 68.19           C  
ATOM   1550  C   GLU A 213     143.769 137.674 222.931  1.00 68.19           C  
ATOM   1551  O   GLU A 213     143.050 137.893 223.912  1.00 68.19           O  
ATOM   1552  CB  GLU A 213     143.563 135.362 221.985  1.00 68.19           C  
ATOM   1553  CG  GLU A 213     142.784 134.722 223.124  1.00 68.19           C  
ATOM   1554  CD  GLU A 213     143.032 133.230 223.229  1.00 68.19           C  
ATOM   1555  OE1 GLU A 213     144.076 132.766 222.725  1.00 68.19           O  
ATOM   1556  OE2 GLU A 213     142.181 132.522 223.810  1.00 68.19           O  
ATOM   1557  N   GLU A 214     145.016 138.141 222.842  1.00 70.24           N  
ATOM   1558  CA  GLU A 214     145.606 138.910 223.933  1.00 70.24           C  
ATOM   1559  C   GLU A 214     144.825 140.191 224.194  1.00 70.24           C  
ATOM   1560  O   GLU A 214     144.506 140.515 225.343  1.00 70.24           O  
ATOM   1561  CB  GLU A 214     147.066 139.225 223.612  1.00 70.24           C  
ATOM   1562  CG  GLU A 214     147.676 140.296 224.494  1.00 70.24           C  
ATOM   1563  CD  GLU A 214     149.163 140.468 224.260  1.00 70.24           C  
ATOM   1564  OE1 GLU A 214     149.830 139.479 223.890  1.00 70.24           O  
ATOM   1565  OE2 GLU A 214     149.666 141.595 224.446  1.00 70.24           O  
ATOM   1566  N   HIS A 215     144.501 140.930 223.137  1.00 70.29           N  
ATOM   1567  CA  HIS A 215     143.764 142.179 223.269  1.00 70.29           C  
ATOM   1568  C   HIS A 215     142.255 141.979 223.306  1.00 70.29           C  
ATOM   1569  O   HIS A 215     141.519 142.969 223.353  1.00 70.29           O  
ATOM   1570  CB  HIS A 215     144.127 143.128 222.128  1.00 70.29           C  
ATOM   1571  CG  HIS A 215     145.561 143.554 222.129  1.00 70.29           C  
ATOM   1572  ND1 HIS A 215     146.592 142.702 221.795  1.00 70.29           N  
ATOM   1573  CD2 HIS A 215     146.136 144.745 222.415  1.00 70.29           C  
ATOM   1574  CE1 HIS A 215     147.740 143.351 221.877  1.00 70.29           C  
ATOM   1575  NE2 HIS A 215     147.491 144.592 222.252  1.00 70.29           N  
ATOM   1576  N   GLY A 216     141.777 140.739 223.273  1.00 66.66           N  
ATOM   1577  CA  GLY A 216     140.361 140.469 223.407  1.00 66.66           C  
ATOM   1578  C   GLY A 216     139.530 140.660 222.160  1.00 66.66           C  
ATOM   1579  O   GLY A 216     138.298 140.663 222.255  1.00 66.66           O  
ATOM   1580  N   ALA A 217     140.154 140.822 220.995  1.00 62.02           N  
ATOM   1581  CA  ALA A 217     139.386 140.938 219.762  1.00 62.02           C  
ATOM   1582  C   ALA A 217     138.962 139.581 219.216  1.00 62.02           C  
ATOM   1583  O   ALA A 217     138.035 139.512 218.402  1.00 62.02           O  
ATOM   1584  CB  ALA A 217     140.191 141.693 218.707  1.00 62.02           C  
ATOM   1585  N   LEU A 218     139.618 138.501 219.651  1.00 62.45           N  
ATOM   1586  CA  LEU A 218     139.374 137.189 219.060  1.00 62.45           C  
ATOM   1587  C   LEU A 218     137.925 136.751 219.218  1.00 62.45           C  
ATOM   1588  O   LEU A 218     137.392 136.053 218.349  1.00 62.45           O  
ATOM   1589  CB  LEU A 218     140.306 136.151 219.680  1.00 62.45           C  
ATOM   1590  CG  LEU A 218     140.176 134.736 219.119  1.00 62.45           C  
ATOM   1591  CD1 LEU A 218     140.420 134.749 217.627  1.00 62.45           C  
ATOM   1592  CD2 LEU A 218     141.138 133.793 219.810  1.00 62.45           C  
ATOM   1593  N   ALA A 219     137.268 137.155 220.303  1.00 60.84           N  
ATOM   1594  CA  ALA A 219     135.871 136.791 220.503  1.00 60.84           C  
ATOM   1595  C   ALA A 219     134.946 137.446 219.490  1.00 60.84           C  
ATOM   1596  O   ALA A 219     133.772 137.071 219.416  1.00 60.84           O  
ATOM   1597  CB  ALA A 219     135.427 137.157 221.918  1.00 60.84           C  
ATOM   1598  N   ASN A 220     135.438 138.409 218.717  1.00 59.13           N  
ATOM   1599  CA  ASN A 220     134.634 139.109 217.731  1.00 59.13           C  
ATOM   1600  C   ASN A 220     135.070 138.829 216.300  1.00 59.13           C  
ATOM   1601  O   ASN A 220     134.483 139.386 215.368  1.00 59.13           O  
ATOM   1602  CB  ASN A 220     134.681 140.615 218.007  1.00 59.13           C  
ATOM   1603  CG  ASN A 220     133.589 141.373 217.295  1.00 59.13           C  
ATOM   1604  OD1 ASN A 220     132.418 141.280 217.656  1.00 59.13           O  
ATOM   1605  ND2 ASN A 220     133.966 142.138 216.280  1.00 59.13           N  
ATOM   1606  N   THR A 221     136.069 137.976 216.094  1.00 58.04           N  
ATOM   1607  CA  THR A 221     136.630 137.732 214.775  1.00 58.04           C  
ATOM   1608  C   THR A 221     136.464 136.276 214.366  1.00 58.04           C  
ATOM   1609  O   THR A 221     136.406 135.376 215.207  1.00 58.04           O  
ATOM   1610  CB  THR A 221     138.115 138.090 214.731  1.00 58.04           C  
ATOM   1611  OG1 THR A 221     138.833 137.228 215.620  1.00 58.04           O  
ATOM   1612  CG2 THR A 221     138.322 139.522 215.160  1.00 58.04           C  
ATOM   1613  N   ILE A 222     136.379 136.060 213.059  1.00 54.48           N  
ATOM   1614  CA  ILE A 222     136.454 134.735 212.462  1.00 54.48           C  
ATOM   1615  C   ILE A 222     137.757 134.655 211.686  1.00 54.48           C  
ATOM   1616  O   ILE A 222     138.065 135.549 210.889  1.00 54.48           O  
ATOM   1617  CB  ILE A 222     135.252 134.466 211.545  1.00 54.48           C  
ATOM   1618  CG1 ILE A 222     133.950 134.799 212.266  1.00 54.48           C  
ATOM   1619  CG2 ILE A 222     135.250 133.023 211.088  1.00 54.48           C  
ATOM   1620  CD1 ILE A 222     132.733 134.707 211.387  1.00 54.48           C  
ATOM   1621  N   VAL A 223     138.527 133.601 211.916  1.00 52.17           N  
ATOM   1622  CA  VAL A 223     139.827 133.434 211.281  1.00 52.17           C  
ATOM   1623  C   VAL A 223     139.751 132.256 210.324  1.00 52.17           C  
ATOM   1624  O   VAL A 223     139.528 131.116 210.748  1.00 52.17           O  
ATOM   1625  CB  VAL A 223     140.939 133.231 212.318  1.00 52.17           C  
ATOM   1626  CG1 VAL A 223     142.242 132.917 211.624  1.00 52.17           C  
ATOM   1627  CG2 VAL A 223     141.077 134.469 213.180  1.00 52.17           C  
ATOM   1628  N   VAL A 224     139.939 132.527 209.038  1.00 48.48           N  
ATOM   1629  CA  VAL A 224     139.997 131.492 208.014  1.00 48.48           C  
ATOM   1630  C   VAL A 224     141.450 131.326 207.604  1.00 48.48           C  
ATOM   1631  O   VAL A 224     142.137 132.311 207.314  1.00 48.48           O  
ATOM   1632  CB  VAL A 224     139.115 131.846 206.808  1.00 48.48           C  
ATOM   1633  CG1 VAL A 224     139.066 130.685 205.838  1.00 48.48           C  
ATOM   1634  CG2 VAL A 224     137.721 132.217 207.272  1.00 48.48           C  
ATOM   1635  N   VAL A 225     141.922 130.085 207.582  1.00 51.58           N  
ATOM   1636  CA  VAL A 225     143.340 129.791 207.445  1.00 51.58           C  
ATOM   1637  C   VAL A 225     143.559 128.922 206.218  1.00 51.58           C  
ATOM   1638  O   VAL A 225     142.895 127.894 206.048  1.00 51.58           O  
ATOM   1639  CB  VAL A 225     143.890 129.103 208.705  1.00 51.58           C  
ATOM   1640  CG1 VAL A 225     145.307 128.630 208.475  1.00 51.58           C  
ATOM   1641  CG2 VAL A 225     143.831 130.052 209.878  1.00 51.58           C  
ATOM   1642  N   ALA A 226     144.489 129.341 205.368  1.00 52.73           N  
ATOM   1643  CA  ALA A 226     144.989 128.535 204.259  1.00 52.73           C  
ATOM   1644  C   ALA A 226     146.503 128.694 204.296  1.00 52.73           C  
ATOM   1645  O   ALA A 226     147.036 129.686 203.796  1.00 52.73           O  
ATOM   1646  CB  ALA A 226     144.405 128.986 202.928  1.00 52.73           C  
ATOM   1647  N   THR A 227     147.189 127.727 204.894  1.00 55.76           N  
ATOM   1648  CA  THR A 227     148.622 127.851 205.096  1.00 55.76           C  
ATOM   1649  C   THR A 227     149.368 127.733 203.771  1.00 55.76           C  
ATOM   1650  O   THR A 227     148.818 127.320 202.748  1.00 55.76           O  
ATOM   1651  CB  THR A 227     149.122 126.788 206.072  1.00 55.76           C  
ATOM   1652  OG1 THR A 227     148.862 125.485 205.539  1.00 55.76           O  
ATOM   1653  CG2 THR A 227     148.419 126.931 207.412  1.00 55.76           C  
ATOM   1654  N   ALA A 228     150.645 128.117 203.804  1.00 56.03           N  
ATOM   1655  CA  ALA A 228     151.467 128.113 202.600  1.00 56.03           C  
ATOM   1656  C   ALA A 228     151.629 126.723 202.001  1.00 56.03           C  
ATOM   1657  O   ALA A 228     151.905 126.608 200.803  1.00 56.03           O  
ATOM   1658  CB  ALA A 228     152.840 128.710 202.905  1.00 56.03           C  
ATOM   1659  N   SER A 229     151.463 125.667 202.793  1.00 58.40           N  
ATOM   1660  CA  SER A 229     151.693 124.313 202.313  1.00 58.40           C  
ATOM   1661  C   SER A 229     150.431 123.615 201.831  1.00 58.40           C  
ATOM   1662  O   SER A 229     150.532 122.546 201.224  1.00 58.40           O  
ATOM   1663  CB  SER A 229     152.333 123.466 203.415  1.00 58.40           C  
ATOM   1664  OG  SER A 229     151.434 123.301 204.494  1.00 58.40           O  
ATOM   1665  N   GLU A 230     149.257 124.184 202.077  1.00 57.92           N  
ATOM   1666  CA  GLU A 230     148.014 123.532 201.696  1.00 57.92           C  
ATOM   1667  C   GLU A 230     147.779 123.637 200.196  1.00 57.92           C  
ATOM   1668  O   GLU A 230     148.336 124.503 199.516  1.00 57.92           O  
ATOM   1669  CB  GLU A 230     146.836 124.129 202.461  1.00 57.92           C  
ATOM   1670  CG  GLU A 230     146.600 123.460 203.804  1.00 57.92           C  
ATOM   1671  CD  GLU A 230     145.780 124.311 204.747  1.00 57.92           C  
ATOM   1672  OE1 GLU A 230     146.074 125.519 204.857  1.00 57.92           O  
ATOM   1673  OE2 GLU A 230     144.842 123.773 205.374  1.00 57.92           O  
ATOM   1674  N   SER A 231     146.952 122.725 199.685  1.00 54.23           N  
ATOM   1675  CA  SER A 231     146.739 122.605 198.249  1.00 54.23           C  
ATOM   1676  C   SER A 231     146.209 123.906 197.670  1.00 54.23           C  
ATOM   1677  O   SER A 231     145.451 124.629 198.320  1.00 54.23           O  
ATOM   1678  CB  SER A 231     145.765 121.466 197.946  1.00 54.23           C  
ATOM   1679  OG  SER A 231     145.550 121.356 196.550  1.00 54.23           O  
ATOM   1680  N   ALA A 232     146.629 124.203 196.436  1.00 50.79           N  
ATOM   1681  CA  ALA A 232     146.237 125.453 195.797  1.00 50.79           C  
ATOM   1682  C   ALA A 232     144.729 125.594 195.711  1.00 50.79           C  
ATOM   1683  O   ALA A 232     144.211 126.713 195.761  1.00 50.79           O  
ATOM   1684  CB  ALA A 232     146.841 125.554 194.400  1.00 50.79           C  
ATOM   1685  N   ALA A 233     144.011 124.482 195.563  1.00 51.57           N  
ATOM   1686  CA  ALA A 233     142.559 124.551 195.481  1.00 51.57           C  
ATOM   1687  C   ALA A 233     141.970 125.178 196.731  1.00 51.57           C  
ATOM   1688  O   ALA A 233     141.040 125.988 196.655  1.00 51.57           O  
ATOM   1689  CB  ALA A 233     141.983 123.153 195.275  1.00 51.57           C  
ATOM   1690  N   LEU A 234     142.506 124.813 197.894  1.00 51.93           N  
ATOM   1691  CA  LEU A 234     141.958 125.299 199.152  1.00 51.93           C  
ATOM   1692  C   LEU A 234     142.092 126.803 199.283  1.00 51.93           C  
ATOM   1693  O   LEU A 234     141.278 127.443 199.956  1.00 51.93           O  
ATOM   1694  CB  LEU A 234     142.664 124.639 200.326  1.00 51.93           C  
ATOM   1695  CG  LEU A 234     142.288 123.200 200.641  1.00 51.93           C  
ATOM   1696  CD1 LEU A 234     143.134 122.716 201.787  1.00 51.93           C  
ATOM   1697  CD2 LEU A 234     140.827 123.082 201.003  1.00 51.93           C  
ATOM   1698  N   GLN A 235     143.239 127.271 198.753  1.00 52.29           N  
ATOM   1699  CA  GLN A 235     143.677 128.686 198.757  1.00 52.29           C  
ATOM   1700  C   GLN A 235     142.860 129.526 197.785  1.00 52.29           C  
ATOM   1701  O   GLN A 235     143.389 130.513 197.281  1.00 52.29           O  
ATOM   1702  CB  GLN A 235     145.174 128.787 198.509  1.00 52.29           C  
ATOM   1703  CG  GLN A 235     146.014 128.107 199.573  1.00 52.29           C  
ATOM   1704  CD  GLN A 235     147.482 128.332 199.320  1.00 52.29           C  
ATOM   1705  OE1 GLN A 235     147.953 129.462 199.257  1.00 52.29           O  
ATOM   1706  NE2 GLN A 235     148.220 127.247 199.166  1.00 52.29           N  
ATOM   1707  N   TYR A 236     141.629 129.129 197.500  1.00 53.32           N  
ATOM   1708  CA  TYR A 236     140.751 129.897 196.597  1.00 53.32           C  
ATOM   1709  C   TYR A 236     139.371 129.949 197.215  1.00 53.32           C  
ATOM   1710  O   TYR A 236     138.758 130.988 197.206  1.00 53.32           O  
ATOM   1711  CB  TYR A 236     140.763 129.302 195.197  1.00 53.32           C  
ATOM   1712  CG  TYR A 236     141.593 130.193 194.350  1.00 53.32           C  
ATOM   1713  CD1 TYR A 236     141.023 131.278 193.725  1.00 53.32           C  
ATOM   1714  CD2 TYR A 236     142.958 130.053 194.348  1.00 53.32           C  
ATOM   1715  CE1 TYR A 236     141.801 132.166 193.014  1.00 53.32           C  
ATOM   1716  CE2 TYR A 236     143.745 130.936 193.648  1.00 53.32           C  
ATOM   1717  CZ  TYR A 236     143.168 131.993 192.974  1.00 53.32           C  
ATOM   1718  OH  TYR A 236     143.951 132.878 192.297  1.00 53.32           O  
ATOM   1719  N   LEU A 237     138.903 128.850 197.764  1.00 53.51           N  
ATOM   1720  CA  LEU A 237     137.639 128.949 198.456  1.00 53.51           C  
ATOM   1721  C   LEU A 237     137.789 129.655 199.788  1.00 53.51           C  
ATOM   1722  O   LEU A 237     136.778 129.963 200.421  1.00 53.51           O  
ATOM   1723  CB  LEU A 237     137.033 127.559 198.604  1.00 53.51           C  
ATOM   1724  CG  LEU A 237     136.658 126.981 197.220  1.00 53.51           C  
ATOM   1725  CD1 LEU A 237     136.071 128.023 196.288  1.00 53.51           C  
ATOM   1726  CD2 LEU A 237     137.797 126.299 196.501  1.00 53.51           C  
ATOM   1727  N   ALA A 238     139.030 129.928 200.208  1.00 50.22           N  
ATOM   1728  CA  ALA A 238     139.249 130.703 201.427  1.00 50.22           C  
ATOM   1729  C   ALA A 238     138.694 132.116 201.325  1.00 50.22           C  
ATOM   1730  O   ALA A 238     137.831 132.476 202.144  1.00 50.22           O  
ATOM   1731  CB  ALA A 238     140.735 130.696 201.793  1.00 50.22           C  
ATOM   1732  N   PRO A 239     139.138 132.899 200.317  1.00 48.53           N  
ATOM   1733  CA  PRO A 239     138.764 134.283 200.191  1.00 48.53           C  
ATOM   1734  C   PRO A 239     137.341 134.419 199.683  1.00 48.53           C  
ATOM   1735  O   PRO A 239     136.888 135.506 199.571  1.00 48.53           O  
ATOM   1736  CB  PRO A 239     139.729 134.876 199.185  1.00 48.53           C  
ATOM   1737  CG  PRO A 239     140.104 133.718 198.334  1.00 48.53           C  
ATOM   1738  CD  PRO A 239     140.154 132.574 199.314  1.00 48.53           C  
ATOM   1739  N   TYR A 240     136.680 133.304 199.432  1.00 49.07           N  
ATOM   1740  CA  TYR A 240     135.300 133.339 198.900  1.00 49.07           C  
ATOM   1741  C   TYR A 240     134.447 132.872 200.060  1.00 49.07           C  
ATOM   1742  O   TYR A 240     133.398 133.464 200.295  1.00 49.07           O  
ATOM   1743  CB  TYR A 240     135.153 132.506 197.633  1.00 49.07           C  
ATOM   1744  CG  TYR A 240     135.676 133.141 196.373  1.00 49.07           C  
ATOM   1745  CD1 TYR A 240     135.020 134.205 195.785  1.00 49.07           C  
ATOM   1746  CD2 TYR A 240     136.810 132.658 195.749  1.00 49.07           C  
ATOM   1747  CE1 TYR A 240     135.492 134.786 194.622  1.00 49.07           C  
ATOM   1748  CE2 TYR A 240     137.301 133.229 194.590  1.00 49.07           C  
ATOM   1749  CZ  TYR A 240     136.637 134.297 194.024  1.00 49.07           C  
ATOM   1750  OH  TYR A 240     137.108 134.861 192.878  1.00 49.07           O  
ATOM   1751  N   ALA A 241     134.914 131.882 200.807  1.00 49.69           N  
ATOM   1752  CA  ALA A 241     134.229 131.482 202.033  1.00 49.69           C  
ATOM   1753  C   ALA A 241     134.160 132.636 203.021  1.00 49.69           C  
ATOM   1754  O   ALA A 241     133.136 132.835 203.684  1.00 49.69           O  
ATOM   1755  CB  ALA A 241     134.918 130.281 202.677  1.00 49.69           C  
ATOM   1756  N   GLY A 242     135.247 133.397 203.147  1.00 49.83           N  
ATOM   1757  CA  GLY A 242     135.205 134.576 203.995  1.00 49.83           C  
ATOM   1758  C   GLY A 242     134.190 135.591 203.511  1.00 49.83           C  
ATOM   1759  O   GLY A 242     133.478 136.205 204.309  1.00 49.83           O  
ATOM   1760  N   ALA A 243     134.113 135.779 202.195  1.00 51.18           N  
ATOM   1761  CA  ALA A 243     133.113 136.668 201.625  1.00 51.18           C  
ATOM   1762  C   ALA A 243     131.705 136.191 201.951  1.00 51.18           C  
ATOM   1763  O   ALA A 243     130.830 137.003 202.250  1.00 51.18           O  
ATOM   1764  CB  ALA A 243     133.313 136.778 200.115  1.00 51.18           C  
ATOM   1765  N   ALA A 244     131.462 134.880 201.889  1.00 52.94           N  
ATOM   1766  CA  ALA A 244     130.145 134.351 202.235  1.00 52.94           C  
ATOM   1767  C   ALA A 244     129.831 134.522 203.720  1.00 52.94           C  
ATOM   1768  O   ALA A 244     128.693 134.853 204.087  1.00 52.94           O  
ATOM   1769  CB  ALA A 244     130.056 132.879 201.839  1.00 52.94           C  
ATOM   1770  N   MET A 245     130.828 134.321 204.584  1.00 53.82           N  
ATOM   1771  CA  MET A 245     130.616 134.507 206.016  1.00 53.82           C  
ATOM   1772  C   MET A 245     130.296 135.960 206.335  1.00 53.82           C  
ATOM   1773  O   MET A 245     129.415 136.240 207.156  1.00 53.82           O  
ATOM   1774  CB  MET A 245     131.844 134.042 206.798  1.00 53.82           C  
ATOM   1775  CG  MET A 245     132.111 132.549 206.703  1.00 53.82           C  
ATOM   1776  SD  MET A 245     133.621 132.043 207.549  1.00 53.82           S  
ATOM   1777  CE  MET A 245     133.665 130.294 207.169  1.00 53.82           C  
ATOM   1778  N   GLY A 246     130.999 136.896 205.698  1.00 56.41           N  
ATOM   1779  CA  GLY A 246     130.641 138.298 205.840  1.00 56.41           C  
ATOM   1780  C   GLY A 246     129.288 138.618 205.235  1.00 56.41           C  
ATOM   1781  O   GLY A 246     128.527 139.422 205.780  1.00 56.41           O  
ATOM   1782  N   GLU A 247     128.972 137.997 204.097  1.00 58.42           N  
ATOM   1783  CA  GLU A 247     127.685 138.211 203.452  1.00 58.42           C  
ATOM   1784  C   GLU A 247     126.537 137.794 204.349  1.00 58.42           C  
ATOM   1785  O   GLU A 247     125.444 138.356 204.249  1.00 58.42           O  
ATOM   1786  CB  GLU A 247     127.622 137.439 202.136  1.00 58.42           C  
ATOM   1787  CG  GLU A 247     128.124 138.207 200.938  1.00 58.42           C  
ATOM   1788  CD  GLU A 247     127.943 137.439 199.647  1.00 58.42           C  
ATOM   1789  OE1 GLU A 247     128.359 136.265 199.590  1.00 58.42           O  
ATOM   1790  OE2 GLU A 247     127.371 138.005 198.693  1.00 58.42           O  
ATOM   1791  N   TYR A 248     126.757 136.810 205.220  1.00 61.37           N  
ATOM   1792  CA  TYR A 248     125.719 136.454 206.185  1.00 61.37           C  
ATOM   1793  C   TYR A 248     125.309 137.667 207.017  1.00 61.37           C  
ATOM   1794  O   TYR A 248     124.124 138.018 207.088  1.00 61.37           O  
ATOM   1795  CB  TYR A 248     126.210 135.323 207.087  1.00 61.37           C  
ATOM   1796  CG  TYR A 248     125.241 134.947 208.182  1.00 61.37           C  
ATOM   1797  CD1 TYR A 248     125.291 135.563 209.423  1.00 61.37           C  
ATOM   1798  CD2 TYR A 248     124.279 133.975 207.974  1.00 61.37           C  
ATOM   1799  CE1 TYR A 248     124.409 135.225 210.421  1.00 61.37           C  
ATOM   1800  CE2 TYR A 248     123.396 133.629 208.967  1.00 61.37           C  
ATOM   1801  CZ  TYR A 248     123.464 134.258 210.187  1.00 61.37           C  
ATOM   1802  OH  TYR A 248     122.582 133.916 211.181  1.00 61.37           O  
ATOM   1803  N   PHE A 249     126.283 138.341 207.629  1.00 61.61           N  
ATOM   1804  CA  PHE A 249     125.975 139.529 208.419  1.00 61.61           C  
ATOM   1805  C   PHE A 249     125.459 140.659 207.540  1.00 61.61           C  
ATOM   1806  O   PHE A 249     124.542 141.388 207.932  1.00 61.61           O  
ATOM   1807  CB  PHE A 249     127.208 139.985 209.193  1.00 61.61           C  
ATOM   1808  CG  PHE A 249     127.740 138.957 210.137  1.00 61.61           C  
ATOM   1809  CD1 PHE A 249     127.159 138.774 211.375  1.00 61.61           C  
ATOM   1810  CD2 PHE A 249     128.824 138.174 209.789  1.00 61.61           C  
ATOM   1811  CE1 PHE A 249     127.645 137.829 212.248  1.00 61.61           C  
ATOM   1812  CE2 PHE A 249     129.316 137.226 210.658  1.00 61.61           C  
ATOM   1813  CZ  PHE A 249     128.726 137.053 211.889  1.00 61.61           C  
ATOM   1814  N   ARG A 250     126.050 140.828 206.356  1.00 61.44           N  
ATOM   1815  CA  ARG A 250     125.635 141.903 205.461  1.00 61.44           C  
ATOM   1816  C   ARG A 250     124.159 141.779 205.110  1.00 61.44           C  
ATOM   1817  O   ARG A 250     123.415 142.765 205.138  1.00 61.44           O  
ATOM   1818  CB  ARG A 250     126.489 141.889 204.194  1.00 61.44           C  
ATOM   1819  CG  ARG A 250     126.183 143.024 203.234  1.00 61.44           C  
ATOM   1820  CD  ARG A 250     126.724 142.737 201.848  1.00 61.44           C  
ATOM   1821  NE  ARG A 250     126.014 141.639 201.206  1.00 61.44           N  
ATOM   1822  CZ  ARG A 250     126.329 141.144 200.018  1.00 61.44           C  
ATOM   1823  NH1 ARG A 250     127.336 141.628 199.314  1.00 61.44           N  
ATOM   1824  NH2 ARG A 250     125.613 140.138 199.525  1.00 61.44           N  
ATOM   1825  N   ASP A 251     123.719 140.568 204.773  1.00 66.96           N  
ATOM   1826  CA  ASP A 251     122.325 140.352 204.418  1.00 66.96           C  
ATOM   1827  C   ASP A 251     121.420 140.393 205.640  1.00 66.96           C  
ATOM   1828  O   ASP A 251     120.271 140.836 205.540  1.00 66.96           O  
ATOM   1829  CB  ASP A 251     122.178 139.018 203.687  1.00 66.96           C  
ATOM   1830  CG  ASP A 251     123.005 138.954 202.418  1.00 66.96           C  
ATOM   1831  OD1 ASP A 251     123.087 139.980 201.713  1.00 66.96           O  
ATOM   1832  OD2 ASP A 251     123.575 137.882 202.124  1.00 66.96           O  
ATOM   1833  N   ARG A 252     121.909 139.938 206.797  1.00 64.69           N  
ATOM   1834  CA  ARG A 252     121.088 139.995 208.003  1.00 64.69           C  
ATOM   1835  C   ARG A 252     120.786 141.430 208.411  1.00 64.69           C  
ATOM   1836  O   ARG A 252     119.787 141.681 209.091  1.00 64.69           O  
ATOM   1837  CB  ARG A 252     121.770 139.251 209.150  1.00 64.69           C  
ATOM   1838  CG  ARG A 252     121.218 137.859 209.399  1.00 64.69           C  
ATOM   1839  CD  ARG A 252     121.379 136.987 208.174  1.00 64.69           C  
ATOM   1840  NE  ARG A 252     120.719 135.698 208.323  1.00 64.69           N  
ATOM   1841  CZ  ARG A 252     120.739 134.738 207.410  1.00 64.69           C  
ATOM   1842  NH1 ARG A 252     121.392 134.882 206.269  1.00 64.69           N  
ATOM   1843  NH2 ARG A 252     120.091 133.602 207.651  1.00 64.69           N  
ATOM   1844  N   GLY A 253     121.630 142.373 208.016  1.00 64.58           N  
ATOM   1845  CA  GLY A 253     121.412 143.769 208.312  1.00 64.58           C  
ATOM   1846  C   GLY A 253     122.341 144.374 209.337  1.00 64.58           C  
ATOM   1847  O   GLY A 253     122.027 145.443 209.871  1.00 64.58           O  
ATOM   1848  N   GLU A 254     123.467 143.736 209.627  1.00 65.08           N  
ATOM   1849  CA  GLU A 254     124.475 144.282 210.520  1.00 65.08           C  
ATOM   1850  C   GLU A 254     125.784 144.446 209.760  1.00 65.08           C  
ATOM   1851  O   GLU A 254     125.906 144.062 208.596  1.00 65.08           O  
ATOM   1852  CB  GLU A 254     124.658 143.394 211.756  1.00 65.08           C  
ATOM   1853  CG  GLU A 254     124.682 141.912 211.463  1.00 65.08           C  
ATOM   1854  CD  GLU A 254     124.127 141.091 212.607  1.00 65.08           C  
ATOM   1855  OE1 GLU A 254     122.902 140.852 212.629  1.00 65.08           O  
ATOM   1856  OE2 GLU A 254     124.914 140.696 213.492  1.00 65.08           O  
ATOM   1857  N   ASP A 255     126.771 145.022 210.435  1.00 63.57           N  
ATOM   1858  CA  ASP A 255     128.007 145.449 209.799  1.00 63.57           C  
ATOM   1859  C   ASP A 255     129.131 144.467 210.090  1.00 63.57           C  
ATOM   1860  O   ASP A 255     129.259 143.965 211.210  1.00 63.57           O  
ATOM   1861  CB  ASP A 255     128.396 146.848 210.269  1.00 63.57           C  
ATOM   1862  CG  ASP A 255     127.325 147.871 209.973  1.00 63.57           C  
ATOM   1863  OD1 ASP A 255     126.317 147.502 209.335  1.00 63.57           O  
ATOM   1864  OD2 ASP A 255     127.491 149.041 210.378  1.00 63.57           O  
ATOM   1865  N   ALA A 256     129.931 144.186 209.065  1.00 54.09           N  
ATOM   1866  CA  ALA A 256     131.077 143.301 209.182  1.00 54.09           C  
ATOM   1867  C   ALA A 256     132.268 143.906 208.455  1.00 54.09           C  
ATOM   1868  O   ALA A 256     132.121 144.734 207.554  1.00 54.09           O  
ATOM   1869  CB  ALA A 256     130.771 141.909 208.619  1.00 54.09           C  
ATOM   1870  N   LEU A 257     133.459 143.479 208.863  1.00 49.21           N  
ATOM   1871  CA  LEU A 257     134.708 143.904 208.248  1.00 49.21           C  
ATOM   1872  C   LEU A 257     135.544 142.672 207.945  1.00 49.21           C  
ATOM   1873  O   LEU A 257     135.716 141.811 208.812  1.00 49.21           O  
ATOM   1874  CB  LEU A 257     135.473 144.855 209.168  1.00 49.21           C  
ATOM   1875  CG  LEU A 257     136.924 145.137 208.790  1.00 49.21           C  
ATOM   1876  CD1 LEU A 257     136.992 145.887 207.482  1.00 49.21           C  
ATOM   1877  CD2 LEU A 257     137.615 145.917 209.886  1.00 49.21           C  
ATOM   1878  N   ILE A 258     136.063 142.580 206.724  1.00 44.13           N  
ATOM   1879  CA  ILE A 258     136.816 141.410 206.292  1.00 44.13           C  
ATOM   1880  C   ILE A 258     138.145 141.859 205.703  1.00 44.13           C  
ATOM   1881  O   ILE A 258     138.197 142.819 204.927  1.00 44.13           O  
ATOM   1882  CB  ILE A 258     136.015 140.562 205.288  1.00 44.13           C  
ATOM   1883  CG1 ILE A 258     136.833 139.358 204.835  1.00 44.13           C  
ATOM   1884  CG2 ILE A 258     135.576 141.389 204.104  1.00 44.13           C  
ATOM   1885  CD1 ILE A 258     136.059 138.409 203.967  1.00 44.13           C  
ATOM   1886  N   ILE A 259     139.243 141.216 206.094  1.00 44.14           N  
ATOM   1887  CA  ILE A 259     140.585 141.675 205.640  1.00 44.14           C  
ATOM   1888  C   ILE A 259     141.329 140.545 204.943  1.00 44.14           C  
ATOM   1889  O   ILE A 259     142.003 139.806 205.635  1.00 44.14           O  
ATOM   1890  CB  ILE A 259     141.417 142.105 206.852  1.00 44.14           C  
ATOM   1891  CG1 ILE A 259     140.873 143.364 207.523  1.00 44.14           C  
ATOM   1892  CG2 ILE A 259     142.876 142.256 206.467  1.00 44.14           C  
ATOM   1893  CD1 ILE A 259     139.783 143.082 208.511  1.00 44.14           C  
ATOM   1894  N   TYR A 260     141.214 140.420 203.628  1.00 45.67           N  
ATOM   1895  CA  TYR A 260     141.857 139.294 202.926  1.00 45.67           C  
ATOM   1896  C   TYR A 260     143.347 139.544 202.964  1.00 45.67           C  
ATOM   1897  O   TYR A 260     143.744 140.664 202.723  1.00 45.67           O  
ATOM   1898  CB  TYR A 260     141.438 139.280 201.467  1.00 45.67           C  
ATOM   1899  CG  TYR A 260     139.967 139.443 201.210  1.00 45.67           C  
ATOM   1900  CD1 TYR A 260     139.113 138.360 201.263  1.00 45.67           C  
ATOM   1901  CD2 TYR A 260     139.439 140.676 200.883  1.00 45.67           C  
ATOM   1902  CE1 TYR A 260     137.762 138.504 201.011  1.00 45.67           C  
ATOM   1903  CE2 TYR A 260     138.090 140.839 200.634  1.00 45.67           C  
ATOM   1904  CZ  TYR A 260     137.249 139.748 200.702  1.00 45.67           C  
ATOM   1905  OH  TYR A 260     135.917 139.905 200.459  1.00 45.67           O  
ATOM   1906  N   ASP A 261     144.130 138.513 203.220  1.00 50.32           N  
ATOM   1907  CA  ASP A 261     145.591 138.698 203.340  1.00 50.32           C  
ATOM   1908  C   ASP A 261     146.288 138.067 202.151  1.00 50.32           C  
ATOM   1909  O   ASP A 261     146.085 136.883 201.902  1.00 50.32           O  
ATOM   1910  CB  ASP A 261     146.170 138.106 204.613  1.00 50.32           C  
ATOM   1911  CG  ASP A 261     147.623 138.478 204.808  1.00 50.32           C  
ATOM   1912  OD1 ASP A 261     148.448 137.987 204.025  1.00 50.32           O  
ATOM   1913  OD2 ASP A 261     147.908 139.274 205.719  1.00 50.32           O  
ATOM   1914  N   ASP A 262     147.144 138.839 201.510  1.00 53.42           N  
ATOM   1915  CA  ASP A 262     147.878 138.353 200.332  1.00 53.42           C  
ATOM   1916  C   ASP A 262     146.914 137.890 199.264  1.00 53.42           C  
ATOM   1917  O   ASP A 262     147.005 136.749 198.844  1.00 53.42           O  
ATOM   1918  CB  ASP A 262     149.045 137.461 200.719  1.00 53.42           C  
ATOM   1919  CG  ASP A 262     150.303 138.266 200.988  1.00 53.42           C  
ATOM   1920  OD1 ASP A 262     150.272 139.486 200.749  1.00 53.42           O  
ATOM   1921  OD2 ASP A 262     151.298 137.670 201.432  1.00 53.42           O  
ATOM   1922  N   LEU A 263     146.070 138.791 198.798  1.00 46.01           N  
ATOM   1923  CA  LEU A 263     145.222 138.412 197.664  1.00 46.01           C  
ATOM   1924  C   LEU A 263     146.194 138.055 196.552  1.00 46.01           C  
ATOM   1925  O   LEU A 263     145.782 137.366 195.636  1.00 46.01           O  
ATOM   1926  CB  LEU A 263     144.341 139.592 197.278  1.00 46.01           C  
ATOM   1927  CG  LEU A 263     142.908 139.538 197.786  1.00 46.01           C  
ATOM   1928  CD1 LEU A 263     142.051 140.544 197.043  1.00 46.01           C  
ATOM   1929  CD2 LEU A 263     142.344 138.142 197.610  1.00 46.01           C  
ATOM   1930  N   SER A 264     147.421 138.557 196.599  1.00 47.72           N  
ATOM   1931  CA  SER A 264     148.438 138.149 195.603  1.00 47.72           C  
ATOM   1932  C   SER A 264     148.670 136.650 195.721  1.00 47.72           C  
ATOM   1933  O   SER A 264     148.715 135.986 194.690  1.00 47.72           O  
ATOM   1934  CB  SER A 264     149.713 138.855 195.844  1.00 47.72           C  
ATOM   1935  OG  SER A 264     150.797 138.088 195.353  1.00 47.72           O  
ATOM   1936  N   LYS A 265     148.769 136.127 196.934  1.00 48.77           N  
ATOM   1937  CA  LYS A 265     149.089 134.691 197.069  1.00 48.77           C  
ATOM   1938  C   LYS A 265     147.922 133.874 196.538  1.00 48.77           C  
ATOM   1939  O   LYS A 265     148.126 132.705 196.242  1.00 48.77           O  
ATOM   1940  CB  LYS A 265     149.623 134.362 198.456  1.00 48.77           C  
ATOM   1941  CG  LYS A 265     151.027 134.871 198.739  1.00 48.77           C  
ATOM   1942  CD  LYS A 265     151.533 134.442 200.092  1.00 48.77           C  
ATOM   1943  CE  LYS A 265     152.965 134.857 200.347  1.00 48.77           C  
ATOM   1944  NZ  LYS A 265     153.469 134.308 201.627  1.00 48.77           N  
ATOM   1945  N   GLN A 266     146.739 134.463 196.438  1.00 46.72           N  
ATOM   1946  CA  GLN A 266     145.625 133.769 195.775  1.00 46.72           C  
ATOM   1947  C   GLN A 266     145.935 133.753 194.287  1.00 46.72           C  
ATOM   1948  O   GLN A 266     146.000 132.675 193.724  1.00 46.72           O  
ATOM   1949  CB  GLN A 266     144.376 134.625 195.922  1.00 46.72           C  
ATOM   1950  CG  GLN A 266     143.070 133.889 195.727  1.00 46.72           C  
ATOM   1951  CD  GLN A 266     142.033 134.857 195.223  1.00 46.72           C  
ATOM   1952  OE1 GLN A 266     142.347 135.983 194.855  1.00 46.72           O  
ATOM   1953  NE2 GLN A 266     140.785 134.427 195.199  1.00 46.72           N  
ATOM   1954  N   ALA A 267     146.295 134.886 193.704  1.00 44.38           N  
ATOM   1955  CA  ALA A 267     146.446 134.935 192.239  1.00 44.38           C  
ATOM   1956  C   ALA A 267     147.501 133.953 191.769  1.00 44.38           C  
ATOM   1957  O   ALA A 267     147.274 133.313 190.753  1.00 44.38           O  
ATOM   1958  CB  ALA A 267     146.794 136.315 191.835  1.00 44.38           C  
ATOM   1959  N   VAL A 268     148.583 133.798 192.511  1.00 44.58           N  
ATOM   1960  CA  VAL A 268     149.605 132.797 192.118  1.00 44.58           C  
ATOM   1961  C   VAL A 268     148.935 131.428 192.090  1.00 44.58           C  
ATOM   1962  O   VAL A 268     149.220 130.669 191.167  1.00 44.58           O  
ATOM   1963  CB  VAL A 268     150.789 132.808 193.087  1.00 44.58           C  
ATOM   1964  CG1 VAL A 268     151.737 131.659 192.802  1.00 44.58           C  
ATOM   1965  CG2 VAL A 268     151.520 134.136 193.050  1.00 44.58           C  
ATOM   1966  N   ALA A 269     148.064 131.134 193.048  1.00 44.58           N  
ATOM   1967  CA  ALA A 269     147.377 129.830 193.087  1.00 44.58           C  
ATOM   1968  C   ALA A 269     146.447 129.625 191.897  1.00 44.58           C  
ATOM   1969  O   ALA A 269     146.427 128.512 191.391  1.00 44.58           O  
ATOM   1970  CB  ALA A 269     146.678 129.660 194.384  1.00 44.58           C  
ATOM   1971  N   TYR A 270     145.716 130.637 191.446  1.00 42.62           N  
ATOM   1972  CA  TYR A 270     144.883 130.390 190.250  1.00 42.62           C  
ATOM   1973  C   TYR A 270     145.831 130.056 189.118  1.00 42.62           C  
ATOM   1974  O   TYR A 270     145.543 129.131 188.376  1.00 42.62           O  
ATOM   1975  CB  TYR A 270     144.151 131.634 189.779  1.00 42.62           C  
ATOM   1976  CG  TYR A 270     142.960 131.390 188.897  1.00 42.62           C  
ATOM   1977  CD1 TYR A 270     142.099 130.338 189.138  1.00 42.62           C  
ATOM   1978  CD2 TYR A 270     142.681 132.235 187.840  1.00 42.62           C  
ATOM   1979  CE1 TYR A 270     140.998 130.114 188.332  1.00 42.62           C  
ATOM   1980  CE2 TYR A 270     141.585 132.027 187.026  1.00 42.62           C  
ATOM   1981  CZ  TYR A 270     140.741 130.963 187.274  1.00 42.62           C  
ATOM   1982  OH  TYR A 270     139.659 130.759 186.471  1.00 42.62           O  
ATOM   1983  N   ARG A 271     146.959 130.743 189.024  1.00 41.26           N  
ATOM   1984  CA  ARG A 271     147.823 130.485 187.861  1.00 41.26           C  
ATOM   1985  C   ARG A 271     148.180 129.012 187.928  1.00 41.26           C  
ATOM   1986  O   ARG A 271     148.036 128.353 186.918  1.00 41.26           O  
ATOM   1987  CB  ARG A 271     149.087 131.328 187.940  1.00 41.26           C  
ATOM   1988  CG  ARG A 271     150.018 131.182 186.752  1.00 41.26           C  
ATOM   1989  CD  ARG A 271     151.025 132.305 186.809  1.00 41.26           C  
ATOM   1990  NE  ARG A 271     151.902 132.220 187.961  1.00 41.26           N  
ATOM   1991  CZ  ARG A 271     152.664 133.215 188.382  1.00 41.26           C  
ATOM   1992  NH1 ARG A 271     152.649 134.372 187.748  1.00 41.26           N  
ATOM   1993  NH2 ARG A 271     153.439 133.054 189.437  1.00 41.26           N  
ATOM   1994  N   GLN A 272     148.531 128.482 189.088  1.00 41.62           N  
ATOM   1995  CA  GLN A 272     148.935 127.062 189.082  1.00 41.62           C  
ATOM   1996  C   GLN A 272     147.760 126.198 188.643  1.00 41.62           C  
ATOM   1997  O   GLN A 272     147.942 125.442 187.705  1.00 41.62           O  
ATOM   1998  CB  GLN A 272     149.392 126.637 190.465  1.00 41.62           C  
ATOM   1999  CG  GLN A 272     149.508 125.138 190.647  1.00 41.62           C  
ATOM   2000  CD  GLN A 272     149.967 124.838 192.049  1.00 41.62           C  
ATOM   2001  OE1 GLN A 272     150.530 125.690 192.727  1.00 41.62           O  
ATOM   2002  NE2 GLN A 272     149.721 123.620 192.497  1.00 41.62           N  
ATOM   2003  N   ILE A 273     146.566 126.391 189.190  1.00 39.79           N  
ATOM   2004  CA  ILE A 273     145.434 125.494 188.832  1.00 39.79           C  
ATOM   2005  C   ILE A 273     145.178 125.708 187.354  1.00 39.79           C  
ATOM   2006  O   ILE A 273     144.853 124.749 186.678  1.00 39.79           O  
ATOM   2007  CB  ILE A 273     144.185 125.765 189.668  1.00 39.79           C  
ATOM   2008  CG1 ILE A 273     144.369 125.283 191.104  1.00 39.79           C  
ATOM   2009  CG2 ILE A 273     142.975 125.128 189.016  1.00 39.79           C  
ATOM   2010  CD1 ILE A 273     144.784 123.840 191.194  1.00 39.79           C  
ATOM   2011  N   SER A 274     145.355 126.931 186.879  1.00 40.73           N  
ATOM   2012  CA  SER A 274     145.100 127.248 185.459  1.00 40.73           C  
ATOM   2013  C   SER A 274     146.163 126.655 184.530  1.00 40.73           C  
ATOM   2014  O   SER A 274     145.778 125.975 183.592  1.00 40.73           O  
ATOM   2015  CB  SER A 274     144.967 128.696 185.287  1.00 40.73           C  
ATOM   2016  OG  SER A 274     144.441 128.996 184.012  1.00 40.73           O  
ATOM   2017  N   LEU A 275     147.449 126.878 184.772  1.00 40.68           N  
ATOM   2018  CA  LEU A 275     148.508 126.311 183.947  1.00 40.68           C  
ATOM   2019  C   LEU A 275     148.502 124.790 184.009  1.00 40.68           C  
ATOM   2020  O   LEU A 275     148.839 124.124 183.025  1.00 40.68           O  
ATOM   2021  CB  LEU A 275     149.865 126.867 184.375  1.00 40.68           C  
ATOM   2022  CG  LEU A 275     150.086 128.355 184.098  1.00 40.68           C  
ATOM   2023  CD1 LEU A 275     151.481 128.786 184.507  1.00 40.68           C  
ATOM   2024  CD2 LEU A 275     149.841 128.672 182.642  1.00 40.68           C  
ATOM   2025  N   LEU A 276     148.130 124.219 185.156  1.00 39.36           N  
ATOM   2026  CA  LEU A 276     147.970 122.771 185.215  1.00 39.36           C  
ATOM   2027  C   LEU A 276     146.836 122.303 184.314  1.00 39.36           C  
ATOM   2028  O   LEU A 276     146.844 121.158 183.852  1.00 39.36           O  
ATOM   2029  CB  LEU A 276     147.730 122.318 186.654  1.00 39.36           C  
ATOM   2030  CG  LEU A 276     148.889 122.537 187.627  1.00 39.36           C  
ATOM   2031  CD1 LEU A 276     148.577 121.940 188.986  1.00 39.36           C  
ATOM   2032  CD2 LEU A 276     150.170 121.955 187.073  1.00 39.36           C  
ATOM   2033  N   LEU A 277     145.858 123.167 184.054  1.00 39.80           N  
ATOM   2034  CA  LEU A 277     144.764 122.866 183.140  1.00 39.80           C  
ATOM   2035  C   LEU A 277     145.055 123.285 181.705  1.00 39.80           C  
ATOM   2036  O   LEU A 277     144.143 123.268 180.874  1.00 39.80           O  
ATOM   2037  CB  LEU A 277     143.476 123.533 183.621  1.00 39.80           C  
ATOM   2038  CG  LEU A 277     142.901 122.941 184.902  1.00 39.80           C  
ATOM   2039  CD1 LEU A 277     141.662 123.691 185.336  1.00 39.80           C  
ATOM   2040  CD2 LEU A 277     142.587 121.479 184.687  1.00 39.80           C  
ATOM   2041  N   ARG A 278     146.294 123.678 181.404  1.00 45.00           N  
ATOM   2042  CA  ARG A 278     146.759 124.012 180.058  1.00 45.00           C  
ATOM   2043  C   ARG A 278     146.091 125.255 179.478  1.00 45.00           C  
ATOM   2044  O   ARG A 278     146.123 125.460 178.263  1.00 45.00           O  
ATOM   2045  CB  ARG A 278     146.570 122.840 179.088  1.00 45.00           C  
ATOM   2046  CG  ARG A 278     146.961 121.484 179.637  1.00 45.00           C  
ATOM   2047  CD  ARG A 278     148.449 121.371 179.843  1.00 45.00           C  
ATOM   2048  NE  ARG A 278     149.185 121.562 178.600  1.00 45.00           N  
ATOM   2049  CZ  ARG A 278     150.461 121.247 178.441  1.00 45.00           C  
ATOM   2050  NH1 ARG A 278     151.163 120.701 179.420  1.00 45.00           N  
ATOM   2051  NH2 ARG A 278     151.047 121.480 177.272  1.00 45.00           N  
ATOM   2052  N   ARG A 279     145.446 126.057 180.310  1.00 42.28           N  
ATOM   2053  CA  ARG A 279     144.760 127.264 179.814  1.00 42.28           C  
ATOM   2054  C   ARG A 279     145.807 128.285 179.364  1.00 42.28           C  
ATOM   2055  O   ARG A 279     146.743 128.514 180.122  1.00 42.28           O  
ATOM   2056  CB  ARG A 279     143.853 127.774 180.927  1.00 42.28           C  
ATOM   2057  CG  ARG A 279     142.665 126.867 181.207  1.00 42.28           C  
ATOM   2058  CD  ARG A 279     141.827 127.366 182.364  1.00 42.28           C  
ATOM   2059  NE  ARG A 279     140.607 126.596 182.534  1.00 42.28           N  
ATOM   2060  CZ  ARG A 279     139.792 126.708 183.573  1.00 42.28           C  
ATOM   2061  NH1 ARG A 279     140.072 127.557 184.545  1.00 42.28           N  
ATOM   2062  NH2 ARG A 279     138.702 125.967 183.640  1.00 42.28           N  
ATOM   2063  N   PRO A 280     145.684 128.929 178.180  1.00 41.64           N  
ATOM   2064  CA  PRO A 280     146.695 129.863 177.655  1.00 41.64           C  
ATOM   2065  C   PRO A 280     146.911 131.046 178.581  1.00 41.64           C  
ATOM   2066  O   PRO A 280     145.962 131.776 178.903  1.00 41.64           O  
ATOM   2067  CB  PRO A 280     146.093 130.315 176.317  1.00 41.64           C  
ATOM   2068  CG  PRO A 280     145.127 129.248 175.957  1.00 41.64           C  
ATOM   2069  CD  PRO A 280     144.559 128.762 177.248  1.00 41.64           C  
ATOM   2070  N   PRO A 281     148.146 131.277 179.017  1.00 42.67           N  
ATOM   2071  CA  PRO A 281     148.424 132.431 179.877  1.00 42.67           C  
ATOM   2072  C   PRO A 281     148.427 133.733 179.091  1.00 42.67           C  
ATOM   2073  O   PRO A 281     148.668 133.756 177.883  1.00 42.67           O  
ATOM   2074  CB  PRO A 281     149.811 132.119 180.441  1.00 42.67           C  
ATOM   2075  CG  PRO A 281     150.452 131.299 179.377  1.00 42.67           C  
ATOM   2076  CD  PRO A 281     149.356 130.481 178.753  1.00 42.67           C  
ATOM   2077  N   GLY A 282     148.149 134.827 179.796  1.00 44.45           N  
ATOM   2078  CA  GLY A 282     148.168 136.147 179.196  1.00 44.45           C  
ATOM   2079  C   GLY A 282     149.417 136.937 179.527  1.00 44.45           C  
ATOM   2080  O   GLY A 282     150.530 136.418 179.410  1.00 44.45           O  
ATOM   2081  N   ARG A 283     149.248 138.193 179.933  1.00 46.80           N  
ATOM   2082  CA  ARG A 283     150.380 139.002 180.361  1.00 46.80           C  
ATOM   2083  C   ARG A 283     150.997 138.399 181.616  1.00 46.80           C  
ATOM   2084  O   ARG A 283     150.303 137.807 182.446  1.00 46.80           O  
ATOM   2085  CB  ARG A 283     149.943 140.442 180.619  1.00 46.80           C  
ATOM   2086  CG  ARG A 283     151.055 141.355 181.098  1.00 46.80           C  
ATOM   2087  CD  ARG A 283     150.561 142.771 181.298  1.00 46.80           C  
ATOM   2088  NE  ARG A 283     150.201 143.395 180.032  1.00 46.80           N  
ATOM   2089  CZ  ARG A 283     150.989 144.216 179.355  1.00 46.80           C  
ATOM   2090  NH1 ARG A 283     152.183 144.557 179.807  1.00 46.80           N  
ATOM   2091  NH2 ARG A 283     150.568 144.710 178.195  1.00 46.80           N  
ATOM   2092  N   GLU A 284     152.314 138.560 181.753  1.00 50.93           N  
ATOM   2093  CA  GLU A 284     153.090 137.737 182.670  1.00 50.93           C  
ATOM   2094  C   GLU A 284     152.748 136.280 182.402  1.00 50.93           C  
ATOM   2095  O   GLU A 284     152.926 135.798 181.280  1.00 50.93           O  
ATOM   2096  CB  GLU A 284     152.819 138.114 184.127  1.00 50.93           C  
ATOM   2097  CG  GLU A 284     153.080 139.580 184.423  1.00 50.93           C  
ATOM   2098  CD  GLU A 284     153.209 139.869 185.904  1.00 50.93           C  
ATOM   2099  OE1 GLU A 284     153.240 138.906 186.695  1.00 50.93           O  
ATOM   2100  OE2 GLU A 284     153.284 141.060 186.278  1.00 50.93           O  
ATOM   2101  N   ALA A 285     152.238 135.567 183.400  1.00 43.63           N  
ATOM   2102  CA  ALA A 285     151.763 134.212 183.159  1.00 43.63           C  
ATOM   2103  C   ALA A 285     150.357 133.998 183.701  1.00 43.63           C  
ATOM   2104  O   ALA A 285     149.889 132.859 183.756  1.00 43.63           O  
ATOM   2105  CB  ALA A 285     152.726 133.187 183.755  1.00 43.63           C  
ATOM   2106  N   PHE A 286     149.674 135.061 184.090  1.00 44.39           N  
ATOM   2107  CA  PHE A 286     148.309 134.911 184.559  1.00 44.39           C  
ATOM   2108  C   PHE A 286     147.354 134.742 183.380  1.00 44.39           C  
ATOM   2109  O   PHE A 286     147.561 135.327 182.315  1.00 44.39           O  
ATOM   2110  CB  PHE A 286     147.895 136.122 185.382  1.00 44.39           C  
ATOM   2111  CG  PHE A 286     148.777 136.379 186.562  1.00 44.39           C  
ATOM   2112  CD1 PHE A 286     148.574 135.708 187.748  1.00 44.39           C  
ATOM   2113  CD2 PHE A 286     149.808 137.294 186.489  1.00 44.39           C  
ATOM   2114  CE1 PHE A 286     149.381 135.938 188.833  1.00 44.39           C  
ATOM   2115  CE2 PHE A 286     150.618 137.526 187.576  1.00 44.39           C  
ATOM   2116  CZ  PHE A 286     150.403 136.847 188.748  1.00 44.39           C  
ATOM   2117  N   PRO A 287     146.259 133.988 183.590  1.00 44.27           N  
ATOM   2118  CA  PRO A 287     145.272 133.792 182.544  1.00 44.27           C  
ATOM   2119  C   PRO A 287     144.374 135.027 182.489  1.00 44.27           C  
ATOM   2120  O   PRO A 287     144.289 135.683 183.478  1.00 44.27           O  
ATOM   2121  CB  PRO A 287     144.499 132.614 183.121  1.00 44.27           C  
ATOM   2122  CG  PRO A 287     144.537 132.834 184.602  1.00 44.27           C  
ATOM   2123  CD  PRO A 287     145.954 133.292 184.836  1.00 44.27           C  
ATOM   2124  N   GLY A 288     143.729 135.307 181.349  1.00 43.45           N  
ATOM   2125  CA  GLY A 288     142.889 136.484 181.211  1.00 43.45           C  
ATOM   2126  C   GLY A 288     141.791 136.558 182.253  1.00 43.45           C  
ATOM   2127  O   GLY A 288     141.284 137.642 182.550  1.00 43.45           O  
ATOM   2128  N   ASP A 289     141.440 135.442 182.868  1.00 45.34           N  
ATOM   2129  CA  ASP A 289     140.321 135.440 183.834  1.00 45.34           C  
ATOM   2130  C   ASP A 289     140.763 136.046 185.151  1.00 45.34           C  
ATOM   2131  O   ASP A 289     139.912 136.180 186.016  1.00 45.34           O  
ATOM   2132  CB  ASP A 289     139.984 134.008 184.211  1.00 45.34           C  
ATOM   2133  CG  ASP A 289     138.691 133.874 184.987  1.00 45.34           C  
ATOM   2134  OD1 ASP A 289     137.660 134.356 184.487  1.00 45.34           O  
ATOM   2135  OD2 ASP A 289     138.727 133.286 186.084  1.00 45.34           O  
ATOM   2136  N   VAL A 290     142.030 136.401 185.310  1.00 43.85           N  
ATOM   2137  CA  VAL A 290     142.519 136.846 186.613  1.00 43.85           C  
ATOM   2138  C   VAL A 290     141.799 138.101 187.088  1.00 43.85           C  
ATOM   2139  O   VAL A 290     141.642 138.311 188.296  1.00 43.85           O  
ATOM   2140  CB  VAL A 290     144.045 137.051 186.567  1.00 43.85           C  
ATOM   2141  CG1 VAL A 290     144.405 138.235 185.694  1.00 43.85           C  
ATOM   2142  CG2 VAL A 290     144.603 137.222 187.965  1.00 43.85           C  
ATOM   2143  N   PHE A 291     141.348 138.955 186.170  1.00 44.06           N  
ATOM   2144  CA  PHE A 291     140.580 140.119 186.599  1.00 44.06           C  
ATOM   2145  C   PHE A 291     139.207 139.710 187.109  1.00 44.06           C  
ATOM   2146  O   PHE A 291     138.703 140.283 188.081  1.00 44.06           O  
ATOM   2147  CB  PHE A 291     140.442 141.121 185.459  1.00 44.06           C  
ATOM   2148  CG  PHE A 291     139.547 142.277 185.783  1.00 44.06           C  
ATOM   2149  CD1 PHE A 291     140.031 143.374 186.468  1.00 44.06           C  
ATOM   2150  CD2 PHE A 291     138.219 142.268 185.403  1.00 44.06           C  
ATOM   2151  CE1 PHE A 291     139.208 144.437 186.765  1.00 44.06           C  
ATOM   2152  CE2 PHE A 291     137.395 143.328 185.700  1.00 44.06           C  
ATOM   2153  CZ  PHE A 291     137.890 144.412 186.381  1.00 44.06           C  
ATOM   2154  N   TYR A 292     138.580 138.729 186.460  1.00 44.60           N  
ATOM   2155  CA  TYR A 292     137.265 138.294 186.902  1.00 44.60           C  
ATOM   2156  C   TYR A 292     137.323 137.699 188.298  1.00 44.60           C  
ATOM   2157  O   TYR A 292     136.403 137.907 189.094  1.00 44.60           O  
ATOM   2158  CB  TYR A 292     136.684 137.292 185.910  1.00 44.60           C  
ATOM   2159  CG  TYR A 292     135.284 136.848 186.240  1.00 44.60           C  
ATOM   2160  CD1 TYR A 292     134.278 137.775 186.463  1.00 44.60           C  
ATOM   2161  CD2 TYR A 292     134.966 135.503 186.314  1.00 44.60           C  
ATOM   2162  CE1 TYR A 292     132.995 137.373 186.763  1.00 44.60           C  
ATOM   2163  CE2 TYR A 292     133.687 135.091 186.613  1.00 44.60           C  
ATOM   2164  CZ  TYR A 292     132.706 136.030 186.836  1.00 44.60           C  
ATOM   2165  OH  TYR A 292     131.428 135.625 187.135  1.00 44.60           O  
ATOM   2166  N   LEU A 293     138.443 137.055 188.596  1.00 43.84           N  
ATOM   2167  CA  LEU A 293     138.631 136.388 189.894  1.00 43.84           C  
ATOM   2168  C   LEU A 293     138.536 137.400 191.009  1.00 43.84           C  
ATOM   2169  O   LEU A 293     137.848 137.131 191.978  1.00 43.84           O  
ATOM   2170  CB  LEU A 293     140.052 135.861 189.887  1.00 43.84           C  
ATOM   2171  CG  LEU A 293     140.435 135.008 191.078  1.00 43.84           C  
ATOM   2172  CD1 LEU A 293     139.862 133.618 190.888  1.00 43.84           C  
ATOM   2173  CD2 LEU A 293     141.944 134.967 191.187  1.00 43.84           C  
ATOM   2174  N   HIS A 294     139.223 138.519 190.882  1.00 42.64           N  
ATOM   2175  CA  HIS A 294     139.237 139.438 192.032  1.00 42.64           C  
ATOM   2176  C   HIS A 294     137.969 140.257 191.937  1.00 42.64           C  
ATOM   2177  O   HIS A 294     137.348 140.465 192.961  1.00 42.64           O  
ATOM   2178  CB  HIS A 294     140.461 140.338 192.003  1.00 42.64           C  
ATOM   2179  CG  HIS A 294     141.741 139.675 192.373  1.00 42.64           C  
ATOM   2180  ND1 HIS A 294     142.891 139.847 191.638  1.00 42.64           N  
ATOM   2181  CD2 HIS A 294     142.066 138.869 193.401  1.00 42.64           C  
ATOM   2182  CE1 HIS A 294     143.869 139.165 192.191  1.00 42.64           C  
ATOM   2183  NE2 HIS A 294     143.390 138.558 193.274  1.00 42.64           N  
ATOM   2184  N   SER A 295     137.556 140.641 190.737  1.00 44.07           N  
ATOM   2185  CA  SER A 295     136.385 141.497 190.592  1.00 44.07           C  
ATOM   2186  C   SER A 295     135.149 140.861 191.211  1.00 44.07           C  
ATOM   2187  O   SER A 295     134.394 141.531 191.921  1.00 44.07           O  
ATOM   2188  CB  SER A 295     136.136 141.805 189.119  1.00 44.07           C  
ATOM   2189  OG  SER A 295     135.709 140.646 188.429  1.00 44.07           O  
ATOM   2190  N   ARG A 296     134.924 139.569 190.962  1.00 45.04           N  
ATOM   2191  CA  ARG A 296     133.775 138.910 191.567  1.00 45.04           C  
ATOM   2192  C   ARG A 296     133.990 138.678 193.053  1.00 45.04           C  
ATOM   2193  O   ARG A 296     133.021 138.642 193.818  1.00 45.04           O  
ATOM   2194  CB  ARG A 296     133.460 137.598 190.843  1.00 45.04           C  
ATOM   2195  CG  ARG A 296     134.408 136.439 191.096  1.00 45.04           C  
ATOM   2196  CD  ARG A 296     133.885 135.183 190.406  1.00 45.04           C  
ATOM   2197  NE  ARG A 296     134.556 133.964 190.840  1.00 45.04           N  
ATOM   2198  CZ  ARG A 296     135.530 133.364 190.170  1.00 45.04           C  
ATOM   2199  NH1 ARG A 296     135.991 133.853 189.032  1.00 45.04           N  
ATOM   2200  NH2 ARG A 296     136.054 132.243 190.654  1.00 45.04           N  
ATOM   2201  N   LEU A 297     135.218 138.666 193.544  1.00 43.30           N  
ATOM   2202  CA  LEU A 297     135.365 138.467 195.003  1.00 43.30           C  
ATOM   2203  C   LEU A 297     135.173 139.803 195.668  1.00 43.30           C  
ATOM   2204  O   LEU A 297     134.477 139.867 196.668  1.00 43.30           O  
ATOM   2205  CB  LEU A 297     136.781 138.002 195.313  1.00 43.30           C  
ATOM   2206  CG  LEU A 297     137.284 138.371 196.700  1.00 43.30           C  
ATOM   2207  CD1 LEU A 297     136.278 137.939 197.742  1.00 43.30           C  
ATOM   2208  CD2 LEU A 297     138.640 137.746 196.963  1.00 43.30           C  
ATOM   2209  N   LEU A 298     135.770 140.838 195.104  1.00 44.79           N  
ATOM   2210  CA  LEU A 298     135.702 142.107 195.823  1.00 44.79           C  
ATOM   2211  C   LEU A 298     134.324 142.748 195.738  1.00 44.79           C  
ATOM   2212  O   LEU A 298     133.890 143.404 196.689  1.00 44.79           O  
ATOM   2213  CB  LEU A 298     136.765 143.066 195.294  1.00 44.79           C  
ATOM   2214  CG  LEU A 298     138.192 142.732 195.719  1.00 44.79           C  
ATOM   2215  CD1 LEU A 298     139.182 143.691 195.095  1.00 44.79           C  
ATOM   2216  CD2 LEU A 298     138.287 142.777 197.225  1.00 44.79           C  
ATOM   2217  N   GLU A 299     133.617 142.565 194.624  1.00 51.73           N  
ATOM   2218  CA  GLU A 299     132.368 143.288 194.415  1.00 51.73           C  
ATOM   2219  C   GLU A 299     131.294 142.917 195.428  1.00 51.73           C  
ATOM   2220  O   GLU A 299     130.296 143.636 195.537  1.00 51.73           O  
ATOM   2221  CB  GLU A 299     131.857 143.046 192.993  1.00 51.73           C  
ATOM   2222  CG  GLU A 299     130.851 144.071 192.483  1.00 51.73           C  
ATOM   2223  CD  GLU A 299     131.489 145.383 192.057  1.00 51.73           C  
ATOM   2224  OE1 GLU A 299     132.707 145.557 192.269  1.00 51.73           O  
ATOM   2225  OE2 GLU A 299     130.766 146.240 191.504  1.00 51.73           O  
ATOM   2226  N   ARG A 300     131.478 141.838 196.189  1.00 53.48           N  
ATOM   2227  CA  ARG A 300     130.494 141.476 197.199  1.00 53.48           C  
ATOM   2228  C   ARG A 300     130.505 142.415 198.395  1.00 53.48           C  
ATOM   2229  O   ARG A 300     129.520 142.456 199.137  1.00 53.48           O  
ATOM   2230  CB  ARG A 300     130.723 140.052 197.699  1.00 53.48           C  
ATOM   2231  CG  ARG A 300     130.648 138.982 196.642  1.00 53.48           C  
ATOM   2232  CD  ARG A 300     130.493 137.634 197.304  1.00 53.48           C  
ATOM   2233  NE  ARG A 300     131.011 136.551 196.481  1.00 53.48           N  
ATOM   2234  CZ  ARG A 300     131.055 135.285 196.867  1.00 53.48           C  
ATOM   2235  NH1 ARG A 300     130.593 134.907 198.046  1.00 53.48           N  
ATOM   2236  NH2 ARG A 300     131.580 134.378 196.052  1.00 53.48           N  
ATOM   2237  N   ALA A 301     131.586 143.158 198.606  1.00 53.51           N  
ATOM   2238  CA  ALA A 301     131.660 144.095 199.720  1.00 53.51           C  
ATOM   2239  C   ALA A 301     130.894 145.354 199.341  1.00 53.51           C  
ATOM   2240  O   ALA A 301     131.348 146.133 198.499  1.00 53.51           O  
ATOM   2241  CB  ALA A 301     133.114 144.412 200.053  1.00 53.51           C  
ATOM   2242  N   ALA A 302     129.734 145.560 199.956  1.00 60.01           N  
ATOM   2243  CA  ALA A 302     128.889 146.684 199.585  1.00 60.01           C  
ATOM   2244  C   ALA A 302     127.937 146.999 200.725  1.00 60.01           C  
ATOM   2245  O   ALA A 302     127.728 146.185 201.627  1.00 60.01           O  
ATOM   2246  CB  ALA A 302     128.104 146.394 198.305  1.00 60.01           C  
ATOM   2247  N   ARG A 303     127.364 148.196 200.670  1.00 62.91           N  
ATOM   2248  CA  ARG A 303     126.333 148.616 201.606  1.00 62.91           C  
ATOM   2249  C   ARG A 303     124.984 148.571 200.906  1.00 62.91           C  
ATOM   2250  O   ARG A 303     124.808 149.181 199.847  1.00 62.91           O  
ATOM   2251  CB  ARG A 303     126.610 150.021 202.135  1.00 62.91           C  
ATOM   2252  CG  ARG A 303     125.732 150.407 203.306  1.00 62.91           C  
ATOM   2253  CD  ARG A 303     126.301 151.600 204.037  1.00 62.91           C  
ATOM   2254  NE  ARG A 303     125.654 152.844 203.648  1.00 62.91           N  
ATOM   2255  CZ  ARG A 303     124.691 153.426 204.346  1.00 62.91           C  
ATOM   2256  NH1 ARG A 303     124.239 152.896 205.470  1.00 62.91           N  
ATOM   2257  NH2 ARG A 303     124.173 154.570 203.911  1.00 62.91           N  
ATOM   2258  N   VAL A 304     124.033 147.864 201.505  1.00 63.41           N  
ATOM   2259  CA  VAL A 304     122.748 147.578 200.884  1.00 63.41           C  
ATOM   2260  C   VAL A 304     121.660 148.349 201.613  1.00 63.41           C  
ATOM   2261  O   VAL A 304     121.670 148.445 202.846  1.00 63.41           O  
ATOM   2262  CB  VAL A 304     122.453 146.068 200.889  1.00 63.41           C  
ATOM   2263  CG1 VAL A 304     123.354 145.359 199.905  1.00 63.41           C  
ATOM   2264  CG2 VAL A 304     122.655 145.504 202.278  1.00 63.41           C  
ATOM   2265  N   ASN A 305     120.725 148.906 200.849  1.00 66.30           N  
ATOM   2266  CA  ASN A 305     119.654 149.698 201.428  1.00 66.30           C  
ATOM   2267  C   ASN A 305     118.677 148.813 202.196  1.00 66.30           C  
ATOM   2268  O   ASN A 305     118.644 147.590 202.038  1.00 66.30           O  
ATOM   2269  CB  ASN A 305     118.915 150.483 200.348  1.00 66.30           C  
ATOM   2270  CG  ASN A 305     118.381 149.598 199.248  1.00 66.30           C  
ATOM   2271  OD1 ASN A 305     117.468 148.803 199.462  1.00 66.30           O  
ATOM   2272  ND2 ASN A 305     118.939 149.740 198.053  1.00 66.30           N  
ATOM   2273  N   ALA A 306     117.868 149.461 203.037  1.00 71.80           N  
ATOM   2274  CA  ALA A 306     116.984 148.736 203.943  1.00 71.80           C  
ATOM   2275  C   ALA A 306     116.009 147.835 203.201  1.00 71.80           C  
ATOM   2276  O   ALA A 306     115.637 146.776 203.716  1.00 71.80           O  
ATOM   2277  CB  ALA A 306     116.220 149.723 204.822  1.00 71.80           C  
ATOM   2278  N   GLU A 307     115.581 148.232 202.000  1.00 71.28           N  
ATOM   2279  CA  GLU A 307     114.615 147.425 201.262  1.00 71.28           C  
ATOM   2280  C   GLU A 307     115.183 146.062 200.902  1.00 71.28           C  
ATOM   2281  O   GLU A 307     114.467 145.057 200.967  1.00 71.28           O  
ATOM   2282  CB  GLU A 307     114.169 148.157 199.998  1.00 71.28           C  
ATOM   2283  CG  GLU A 307     113.389 149.439 200.245  1.00 71.28           C  
ATOM   2284  CD  GLU A 307     114.281 150.632 200.539  1.00 71.28           C  
ATOM   2285  OE1 GLU A 307     115.336 150.452 201.181  1.00 71.28           O  
ATOM   2286  OE2 GLU A 307     113.930 151.755 200.121  1.00 71.28           O  
ATOM   2287  N   TYR A 308     116.463 146.003 200.538  1.00 67.18           N  
ATOM   2288  CA  TYR A 308     117.087 144.716 200.258  1.00 67.18           C  
ATOM   2289  C   TYR A 308     117.142 143.854 201.511  1.00 67.18           C  
ATOM   2290  O   TYR A 308     116.914 142.641 201.446  1.00 67.18           O  
ATOM   2291  CB  TYR A 308     118.485 144.927 199.684  1.00 67.18           C  
ATOM   2292  CG  TYR A 308     119.319 143.671 199.593  1.00 67.18           C  
ATOM   2293  CD1 TYR A 308     120.230 143.349 200.585  1.00 67.18           C  
ATOM   2294  CD2 TYR A 308     119.200 142.814 198.512  1.00 67.18           C  
ATOM   2295  CE1 TYR A 308     120.995 142.208 200.507  1.00 67.18           C  
ATOM   2296  CE2 TYR A 308     119.962 141.669 198.425  1.00 67.18           C  
ATOM   2297  CZ  TYR A 308     120.858 141.371 199.425  1.00 67.18           C  
ATOM   2298  OH  TYR A 308     121.620 140.231 199.343  1.00 67.18           O  
ATOM   2299  N   VAL A 309     117.452 144.459 202.657  1.00 70.71           N  
ATOM   2300  CA  VAL A 309     117.500 143.705 203.906  1.00 70.71           C  
ATOM   2301  C   VAL A 309     116.127 143.143 204.241  1.00 70.71           C  
ATOM   2302  O   VAL A 309     115.996 141.986 204.657  1.00 70.71           O  
ATOM   2303  CB  VAL A 309     118.044 144.590 205.040  1.00 70.71           C  
ATOM   2304  CG1 VAL A 309     118.098 143.809 206.336  1.00 70.71           C  
ATOM   2305  CG2 VAL A 309     119.417 145.123 204.676  1.00 70.71           C  
ATOM   2306  N   GLU A 310     115.082 143.952 204.064  1.00 76.59           N  
ATOM   2307  CA  GLU A 310     113.730 143.482 204.340  1.00 76.59           C  
ATOM   2308  C   GLU A 310     113.329 142.363 203.389  1.00 76.59           C  
ATOM   2309  O   GLU A 310     112.712 141.377 203.807  1.00 76.59           O  
ATOM   2310  CB  GLU A 310     112.745 144.644 204.254  1.00 76.59           C  
ATOM   2311  CG  GLU A 310     113.018 145.744 205.260  1.00 76.59           C  
ATOM   2312  CD  GLU A 310     112.065 146.911 205.122  1.00 76.59           C  
ATOM   2313  OE1 GLU A 310     111.116 146.813 204.316  1.00 76.59           O  
ATOM   2314  OE2 GLU A 310     112.265 147.927 205.820  1.00 76.59           O  
ATOM   2315  N   ALA A 311     113.673 142.495 202.106  1.00 72.31           N  
ATOM   2316  CA  ALA A 311     113.344 141.445 201.148  1.00 72.31           C  
ATOM   2317  C   ALA A 311     114.079 140.151 201.468  1.00 72.31           C  
ATOM   2318  O   ALA A 311     113.498 139.065 201.381  1.00 72.31           O  
ATOM   2319  CB  ALA A 311     113.669 141.908 199.729  1.00 72.31           C  
ATOM   2320  N   PHE A 312     115.357 140.243 201.841  1.00 71.88           N  
ATOM   2321  CA  PHE A 312     116.120 139.039 202.149  1.00 71.88           C  
ATOM   2322  C   PHE A 312     115.643 138.395 203.444  1.00 71.88           C  
ATOM   2323  O   PHE A 312     115.466 137.174 203.506  1.00 71.88           O  
ATOM   2324  CB  PHE A 312     117.610 139.363 202.237  1.00 71.88           C  
ATOM   2325  CG  PHE A 312     118.464 138.184 202.605  1.00 71.88           C  
ATOM   2326  CD1 PHE A 312     118.805 137.940 203.924  1.00 71.88           C  
ATOM   2327  CD2 PHE A 312     118.921 137.317 201.630  1.00 71.88           C  
ATOM   2328  CE1 PHE A 312     119.584 136.852 204.262  1.00 71.88           C  
ATOM   2329  CE2 PHE A 312     119.703 136.231 201.963  1.00 71.88           C  
ATOM   2330  CZ  PHE A 312     120.035 135.999 203.280  1.00 71.88           C  
ATOM   2331  N   THR A 313     115.436 139.198 204.488  1.00 76.26           N  
ATOM   2332  CA  THR A 313     115.022 138.670 205.782  1.00 76.26           C  
ATOM   2333  C   THR A 313     113.571 138.216 205.803  1.00 76.26           C  
ATOM   2334  O   THR A 313     113.139 137.649 206.812  1.00 76.26           O  
ATOM   2335  CB  THR A 313     115.239 139.715 206.877  1.00 76.26           C  
ATOM   2336  OG1 THR A 313     114.648 140.957 206.476  1.00 76.26           O  
ATOM   2337  CG2 THR A 313     116.723 139.919 207.140  1.00 76.26           C  
ATOM   2338  N   LYS A 314     112.814 138.466 204.732  1.00 79.52           N  
ATOM   2339  CA  LYS A 314     111.391 138.135 204.666  1.00 79.52           C  
ATOM   2340  C   LYS A 314     110.600 138.916 205.713  1.00 79.52           C  
ATOM   2341  O   LYS A 314     109.709 138.377 206.371  1.00 79.52           O  
ATOM   2342  CB  LYS A 314     111.150 136.630 204.811  1.00 79.52           C  
ATOM   2343  CG  LYS A 314     111.861 135.779 203.774  1.00 79.52           C  
ATOM   2344  CD  LYS A 314     111.595 134.304 204.019  1.00 79.52           C  
ATOM   2345  CE  LYS A 314     112.297 133.428 202.996  1.00 79.52           C  
ATOM   2346  NZ  LYS A 314     112.037 131.982 203.244  1.00 79.52           N  
ATOM   2347  N   GLY A 315     110.938 140.192 205.874  1.00 82.26           N  
ATOM   2348  CA  GLY A 315     110.222 141.073 206.769  1.00 82.26           C  
ATOM   2349  C   GLY A 315     110.608 140.982 208.228  1.00 82.26           C  
ATOM   2350  O   GLY A 315     110.025 141.703 209.046  1.00 82.26           O  
ATOM   2351  N   GLU A 316     111.563 140.124 208.587  1.00 83.95           N  
ATOM   2352  CA  GLU A 316     111.949 140.009 209.989  1.00 83.95           C  
ATOM   2353  C   GLU A 316     112.707 141.236 210.478  1.00 83.95           C  
ATOM   2354  O   GLU A 316     112.507 141.670 211.617  1.00 83.95           O  
ATOM   2355  CB  GLU A 316     112.782 138.747 210.202  1.00 83.95           C  
ATOM   2356  CG  GLU A 316     112.033 137.469 209.869  1.00 83.95           C  
ATOM   2357  CD  GLU A 316     110.737 137.331 210.650  1.00 83.95           C  
ATOM   2358  OE1 GLU A 316     110.707 137.720 211.836  1.00 83.95           O  
ATOM   2359  OE2 GLU A 316     109.744 136.836 210.076  1.00 83.95           O  
ATOM   2360  N   VAL A 317     113.576 141.804 209.648  1.00 80.15           N  
ATOM   2361  CA  VAL A 317     114.357 142.985 210.001  1.00 80.15           C  
ATOM   2362  C   VAL A 317     113.913 144.130 209.105  1.00 80.15           C  
ATOM   2363  O   VAL A 317     113.825 143.969 207.882  1.00 80.15           O  
ATOM   2364  CB  VAL A 317     115.866 142.727 209.859  1.00 80.15           C  
ATOM   2365  CG1 VAL A 317     116.654 143.911 210.386  1.00 80.15           C  
ATOM   2366  CG2 VAL A 317     116.256 141.452 210.585  1.00 80.15           C  
ATOM   2367  N   LYS A 318     113.630 145.283 209.707  1.00 79.61           N  
ATOM   2368  CA  LYS A 318     113.131 146.437 208.974  1.00 79.61           C  
ATOM   2369  C   LYS A 318     113.947 147.676 209.310  1.00 79.61           C  
ATOM   2370  O   LYS A 318     114.314 147.895 210.468  1.00 79.61           O  
ATOM   2371  CB  LYS A 318     111.654 146.696 209.290  1.00 79.61           C  
ATOM   2372  CG  LYS A 318     110.739 145.523 208.988  1.00 79.61           C  
ATOM   2373  CD  LYS A 318     109.287 145.869 209.272  1.00 79.61           C  
ATOM   2374  CE  LYS A 318     108.360 144.732 208.874  1.00 79.61           C  
ATOM   2375  NZ  LYS A 318     108.648 143.485 209.632  1.00 79.61           N  
ATOM   2376  N   GLY A 319     114.219 148.487 208.288  1.00 76.75           N  
ATOM   2377  CA  GLY A 319     114.838 149.786 208.468  1.00 76.75           C  
ATOM   2378  C   GLY A 319     116.318 149.795 208.777  1.00 76.75           C  
ATOM   2379  O   GLY A 319     116.847 150.847 209.144  1.00 76.75           O  
ATOM   2380  N   LYS A 320     117.009 148.668 208.645  1.00 72.27           N  
ATOM   2381  CA  LYS A 320     118.437 148.591 208.918  1.00 72.27           C  
ATOM   2382  C   LYS A 320     119.192 148.278 207.635  1.00 72.27           C  
ATOM   2383  O   LYS A 320     118.768 147.419 206.856  1.00 72.27           O  
ATOM   2384  CB  LYS A 320     118.735 147.536 209.982  1.00 72.27           C  
ATOM   2385  CG  LYS A 320     118.081 147.821 211.316  1.00 72.27           C  
ATOM   2386  CD  LYS A 320     118.609 146.896 212.389  1.00 72.27           C  
ATOM   2387  CE  LYS A 320     120.096 147.105 212.607  1.00 72.27           C  
ATOM   2388  NZ  LYS A 320     120.623 146.220 213.680  1.00 72.27           N  
ATOM   2389  N   THR A 321     120.300 148.981 207.415  1.00 68.87           N  
ATOM   2390  CA  THR A 321     121.128 148.781 206.233  1.00 68.87           C  
ATOM   2391  C   THR A 321     122.348 147.944 206.595  1.00 68.87           C  
ATOM   2392  O   THR A 321     123.098 148.296 207.511  1.00 68.87           O  
ATOM   2393  CB  THR A 321     121.560 150.119 205.639  1.00 68.87           C  
ATOM   2394  OG1 THR A 321     122.302 150.859 206.616  1.00 68.87           O  
ATOM   2395  CG2 THR A 321     120.349 150.923 205.214  1.00 68.87           C  
ATOM   2396  N   GLY A 322     122.540 146.836 205.882  1.00 66.32           N  
ATOM   2397  CA  GLY A 322     123.723 146.028 206.077  1.00 66.32           C  
ATOM   2398  C   GLY A 322     124.916 146.542 205.293  1.00 66.32           C  
ATOM   2399  O   GLY A 322     124.790 147.291 204.327  1.00 66.32           O  
ATOM   2400  N   SER A 323     126.103 146.125 205.726  1.00 59.00           N  
ATOM   2401  CA  SER A 323     127.336 146.578 205.103  1.00 59.00           C  
ATOM   2402  C   SER A 323     128.414 145.521 205.287  1.00 59.00           C  
ATOM   2403  O   SER A 323     128.344 144.686 206.191  1.00 59.00           O  
ATOM   2404  CB  SER A 323     127.795 147.914 205.690  1.00 59.00           C  
ATOM   2405  OG  SER A 323     129.104 148.233 205.259  1.00 59.00           O  
ATOM   2406  N   LEU A 324     129.420 145.568 204.412  1.00 53.68           N  
ATOM   2407  CA  LEU A 324     130.569 144.670 204.512  1.00 53.68           C  
ATOM   2408  C   LEU A 324     131.784 145.408 203.959  1.00 53.68           C  
ATOM   2409  O   LEU A 324     131.909 145.574 202.744  1.00 53.68           O  
ATOM   2410  CB  LEU A 324     130.325 143.368 203.764  1.00 53.68           C  
ATOM   2411  CG  LEU A 324     131.523 142.420 203.710  1.00 53.68           C  
ATOM   2412  CD1 LEU A 324     131.931 142.002 205.104  1.00 53.68           C  
ATOM   2413  CD2 LEU A 324     131.215 141.204 202.861  1.00 53.68           C  
ATOM   2414  N   THR A 325     132.657 145.860 204.852  1.00 51.19           N  
ATOM   2415  CA  THR A 325     133.893 146.512 204.451  1.00 51.19           C  
ATOM   2416  C   THR A 325     134.983 145.476 204.203  1.00 51.19           C  
ATOM   2417  O   THR A 325     135.044 144.441 204.871  1.00 51.19           O  
ATOM   2418  CB  THR A 325     134.339 147.501 205.526  1.00 51.19           C  
ATOM   2419  OG1 THR A 325     133.244 148.363 205.858  1.00 51.19           O  
ATOM   2420  CG2 THR A 325     135.497 148.344 205.039  1.00 51.19           C  
ATOM   2421  N   ALA A 326     135.853 145.762 203.235  1.00 45.01           N  
ATOM   2422  CA  ALA A 326     136.924 144.855 202.852  1.00 45.01           C  
ATOM   2423  C   ALA A 326     138.229 145.620 202.713  1.00 45.01           C  
ATOM   2424  O   ALA A 326     138.252 146.735 202.187  1.00 45.01           O  
ATOM   2425  CB  ALA A 326     136.601 144.139 201.539  1.00 45.01           C  
ATOM   2426  N   LEU A 327     139.319 145.014 203.189  1.00 42.75           N  
ATOM   2427  CA  LEU A 327     140.657 145.600 203.123  1.00 42.75           C  
ATOM   2428  C   LEU A 327     141.602 144.604 202.461  1.00 42.75           C  
ATOM   2429  O   LEU A 327     142.364 143.909 203.148  1.00 42.75           O  
ATOM   2430  CB  LEU A 327     141.163 145.983 204.510  1.00 42.75           C  
ATOM   2431  CG  LEU A 327     140.294 146.944 205.314  1.00 42.75           C  
ATOM   2432  CD1 LEU A 327     140.941 147.243 206.644  1.00 42.75           C  
ATOM   2433  CD2 LEU A 327     140.076 148.219 204.543  1.00 42.75           C  
ATOM   2434  N   PRO A 328     141.586 144.507 201.136  1.00 44.01           N  
ATOM   2435  CA  PRO A 328     142.507 143.588 200.460  1.00 44.01           C  
ATOM   2436  C   PRO A 328     143.946 144.053 200.592  1.00 44.01           C  
ATOM   2437  O   PRO A 328     144.227 145.251 200.653  1.00 44.01           O  
ATOM   2438  CB  PRO A 328     142.038 143.627 199.004  1.00 44.01           C  
ATOM   2439  CG  PRO A 328     141.405 144.956 198.864  1.00 44.01           C  
ATOM   2440  CD  PRO A 328     140.747 145.244 200.180  1.00 44.01           C  
ATOM   2441  N   ILE A 329     144.861 143.090 200.640  1.00 45.65           N  
ATOM   2442  CA  ILE A 329     146.289 143.353 200.765  1.00 45.65           C  
ATOM   2443  C   ILE A 329     146.993 142.835 199.520  1.00 45.65           C  
ATOM   2444  O   ILE A 329     146.787 141.686 199.114  1.00 45.65           O  
ATOM   2445  CB  ILE A 329     146.865 142.703 202.032  1.00 45.65           C  
ATOM   2446  CG1 ILE A 329     146.182 143.278 203.269  1.00 45.65           C  
ATOM   2447  CG2 ILE A 329     148.360 142.920 202.111  1.00 45.65           C  
ATOM   2448  CD1 ILE A 329     146.624 142.628 204.553  1.00 45.65           C  
ATOM   2449  N   ILE A 330     147.826 143.680 198.919  1.00 48.62           N  
ATOM   2450  CA  ILE A 330     148.585 143.338 197.725  1.00 48.62           C  
ATOM   2451  C   ILE A 330     150.047 143.678 197.970  1.00 48.62           C  
ATOM   2452  O   ILE A 330     150.371 144.706 198.571  1.00 48.62           O  
ATOM   2453  CB  ILE A 330     148.044 144.075 196.481  1.00 48.62           C  
ATOM   2454  CG1 ILE A 330     146.703 143.485 196.055  1.00 48.62           C  
ATOM   2455  CG2 ILE A 330     149.022 143.998 195.332  1.00 48.62           C  
ATOM   2456  CD1 ILE A 330     146.800 142.061 195.583  1.00 48.62           C  
ATOM   2457  N   GLU A 331     150.936 142.810 197.500  1.00 57.69           N  
ATOM   2458  CA  GLU A 331     152.367 142.950 197.729  1.00 57.69           C  
ATOM   2459  C   GLU A 331     153.071 143.238 196.411  1.00 57.69           C  
ATOM   2460  O   GLU A 331     152.940 142.469 195.453  1.00 57.69           O  
ATOM   2461  CB  GLU A 331     152.932 141.691 198.378  1.00 57.69           C  
ATOM   2462  CG  GLU A 331     154.437 141.631 198.396  1.00 57.69           C  
ATOM   2463  CD  GLU A 331     154.949 140.583 199.354  1.00 57.69           C  
ATOM   2464  OE1 GLU A 331     154.449 140.535 200.497  1.00 57.69           O  
ATOM   2465  OE2 GLU A 331     155.838 139.799 198.963  1.00 57.69           O  
ATOM   2466  N   THR A 332     153.823 144.334 196.369  1.00 60.77           N  
ATOM   2467  CA  THR A 332     154.479 144.798 195.154  1.00 60.77           C  
ATOM   2468  C   THR A 332     155.974 144.523 195.215  1.00 60.77           C  
ATOM   2469  O   THR A 332     156.604 144.708 196.261  1.00 60.77           O  
ATOM   2470  CB  THR A 332     154.243 146.291 194.943  1.00 60.77           C  
ATOM   2471  OG1 THR A 332     154.538 146.996 196.153  1.00 60.77           O  
ATOM   2472  CG2 THR A 332     152.808 146.545 194.554  1.00 60.77           C  
ATOM   2473  N   GLN A 333     156.534 144.075 194.096  1.00 64.35           N  
ATOM   2474  CA  GLN A 333     157.975 143.901 193.998  1.00 64.35           C  
ATOM   2475  C   GLN A 333     158.649 145.240 193.734  1.00 64.35           C  
ATOM   2476  O   GLN A 333     158.287 145.952 192.793  1.00 64.35           O  
ATOM   2477  CB  GLN A 333     158.311 142.916 192.884  1.00 64.35           C  
ATOM   2478  CG  GLN A 333     157.571 141.603 192.990  1.00 64.35           C  
ATOM   2479  CD  GLN A 333     157.948 140.830 194.232  1.00 64.35           C  
ATOM   2480  OE1 GLN A 333     159.094 140.867 194.674  1.00 64.35           O  
ATOM   2481  NE2 GLN A 333     156.981 140.127 194.808  1.00 64.35           N  
ATOM   2482  N   ALA A 334     159.638 145.573 194.561  1.00 63.34           N  
ATOM   2483  CA  ALA A 334     160.435 146.789 194.396  1.00 63.34           C  
ATOM   2484  C   ALA A 334     159.567 148.041 194.323  1.00 63.34           C  
ATOM   2485  O   ALA A 334     159.911 149.013 193.647  1.00 63.34           O  
ATOM   2486  CB  ALA A 334     161.336 146.692 193.164  1.00 63.34           C  
ATOM   2487  N   GLY A 335     158.431 148.030 195.014  1.00 65.24           N  
ATOM   2488  CA  GLY A 335     157.568 149.194 195.057  1.00 65.24           C  
ATOM   2489  C   GLY A 335     156.950 149.554 193.722  1.00 65.24           C  
ATOM   2490  O   GLY A 335     156.466 150.673 193.538  1.00 65.24           O  
ATOM   2491  N   ASP A 336     156.961 148.615 192.783  1.00 63.40           N  
ATOM   2492  CA  ASP A 336     156.440 148.849 191.439  1.00 63.40           C  
ATOM   2493  C   ASP A 336     154.921 148.773 191.481  1.00 63.40           C  
ATOM   2494  O   ASP A 336     154.340 147.687 191.460  1.00 63.40           O  
ATOM   2495  CB  ASP A 336     157.015 147.832 190.462  1.00 63.40           C  
ATOM   2496  CG  ASP A 336     156.606 148.103 189.032  1.00 63.40           C  
ATOM   2497  OD1 ASP A 336     156.027 149.176 188.767  1.00 63.40           O  
ATOM   2498  OD2 ASP A 336     156.866 147.241 188.167  1.00 63.40           O  
ATOM   2499  N   VAL A 337     154.267 149.936 191.536  1.00 57.23           N  
ATOM   2500  CA  VAL A 337     152.810 149.990 191.515  1.00 57.23           C  
ATOM   2501  C   VAL A 337     152.235 149.718 190.134  1.00 57.23           C  
ATOM   2502  O   VAL A 337     151.019 149.547 190.000  1.00 57.23           O  
ATOM   2503  CB  VAL A 337     152.315 151.357 192.026  1.00 57.23           C  
ATOM   2504  CG1 VAL A 337     152.378 152.395 190.917  1.00 57.23           C  
ATOM   2505  CG2 VAL A 337     150.908 151.249 192.596  1.00 57.23           C  
ATOM   2506  N   SER A 338     153.076 149.666 189.106  1.00 55.97           N  
ATOM   2507  CA  SER A 338     152.618 149.513 187.734  1.00 55.97           C  
ATOM   2508  C   SER A 338     152.549 148.063 187.275  1.00 55.97           C  
ATOM   2509  O   SER A 338     152.310 147.823 186.087  1.00 55.97           O  
ATOM   2510  CB  SER A 338     153.523 150.298 186.784  1.00 55.97           C  
ATOM   2511  OG  SER A 338     153.225 149.981 185.438  1.00 55.97           O  
ATOM   2512  N   ALA A 339     152.761 147.097 188.165  1.00 50.34           N  
ATOM   2513  CA  ALA A 339     152.694 145.698 187.776  1.00 50.34           C  
ATOM   2514  C   ALA A 339     151.263 145.314 187.408  1.00 50.34           C  
ATOM   2515  O   ALA A 339     150.310 146.065 187.621  1.00 50.34           O  
ATOM   2516  CB  ALA A 339     153.211 144.798 188.896  1.00 50.34           C  
ATOM   2517  N   PHE A 340     151.124 144.120 186.835  1.00 45.87           N  
ATOM   2518  CA  PHE A 340     149.832 143.690 186.313  1.00 45.87           C  
ATOM   2519  C   PHE A 340     148.791 143.569 187.420  1.00 45.87           C  
ATOM   2520  O   PHE A 340     147.758 144.248 187.395  1.00 45.87           O  
ATOM   2521  CB  PHE A 340     149.995 142.360 185.585  1.00 45.87           C  
ATOM   2522  CG  PHE A 340     148.777 141.931 184.836  1.00 45.87           C  
ATOM   2523  CD1 PHE A 340     147.930 142.867 184.280  1.00 45.87           C  
ATOM   2524  CD2 PHE A 340     148.475 140.591 184.692  1.00 45.87           C  
ATOM   2525  CE1 PHE A 340     146.807 142.477 183.590  1.00 45.87           C  
ATOM   2526  CE2 PHE A 340     147.351 140.196 184.005  1.00 45.87           C  
ATOM   2527  CZ  PHE A 340     146.516 141.141 183.453  1.00 45.87           C  
ATOM   2528  N   VAL A 341     149.042 142.704 188.396  1.00 46.68           N  
ATOM   2529  CA  VAL A 341     148.071 142.393 189.443  1.00 46.68           C  
ATOM   2530  C   VAL A 341     147.776 143.605 190.323  1.00 46.68           C  
ATOM   2531  O   VAL A 341     146.602 143.840 190.650  1.00 46.68           O  
ATOM   2532  CB  VAL A 341     148.541 141.196 190.282  1.00 46.68           C  
ATOM   2533  CG1 VAL A 341     147.469 140.785 191.267  1.00 46.68           C  
ATOM   2534  CG2 VAL A 341     148.910 140.044 189.378  1.00 46.68           C  
ATOM   2535  N   PRO A 342     148.775 144.377 190.770  1.00 46.20           N  
ATOM   2536  CA  PRO A 342     148.445 145.603 191.515  1.00 46.20           C  
ATOM   2537  C   PRO A 342     147.528 146.544 190.754  1.00 46.20           C  
ATOM   2538  O   PRO A 342     146.607 147.117 191.347  1.00 46.20           O  
ATOM   2539  CB  PRO A 342     149.823 146.216 191.777  1.00 46.20           C  
ATOM   2540  CG  PRO A 342     150.704 145.045 191.897  1.00 46.20           C  
ATOM   2541  CD  PRO A 342     150.218 144.087 190.851  1.00 46.20           C  
ATOM   2542  N   THR A 343     147.742 146.710 189.447  1.00 47.53           N  
ATOM   2543  CA  THR A 343     146.862 147.573 188.668  1.00 47.53           C  
ATOM   2544  C   THR A 343     145.477 146.965 188.502  1.00 47.53           C  
ATOM   2545  O   THR A 343     144.481 147.694 188.491  1.00 47.53           O  
ATOM   2546  CB  THR A 343     147.478 147.863 187.303  1.00 47.53           C  
ATOM   2547  OG1 THR A 343     147.943 146.641 186.720  1.00 47.53           O  
ATOM   2548  CG2 THR A 343     148.635 148.836 187.442  1.00 47.53           C  
ATOM   2549  N   ASN A 344     145.390 145.642 188.374  1.00 47.11           N  
ATOM   2550  CA  ASN A 344     144.084 144.996 188.314  1.00 47.11           C  
ATOM   2551  C   ASN A 344     143.305 145.226 189.601  1.00 47.11           C  
ATOM   2552  O   ASN A 344     142.094 145.472 189.575  1.00 47.11           O  
ATOM   2553  CB  ASN A 344     144.245 143.505 188.042  1.00 47.11           C  
ATOM   2554  CG  ASN A 344     144.576 143.218 186.603  1.00 47.11           C  
ATOM   2555  OD1 ASN A 344     144.327 144.041 185.727  1.00 47.11           O  
ATOM   2556  ND2 ASN A 344     145.134 142.044 186.345  1.00 47.11           N  
ATOM   2557  N   VAL A 345     143.982 145.127 190.743  1.00 44.97           N  
ATOM   2558  CA  VAL A 345     143.299 145.311 192.018  1.00 44.97           C  
ATOM   2559  C   VAL A 345     142.916 146.772 192.216  1.00 44.97           C  
ATOM   2560  O   VAL A 345     141.833 147.078 192.727  1.00 44.97           O  
ATOM   2561  CB  VAL A 345     144.170 144.791 193.172  1.00 44.97           C  
ATOM   2562  CG1 VAL A 345     143.459 144.981 194.488  1.00 44.97           C  
ATOM   2563  CG2 VAL A 345     144.503 143.328 192.967  1.00 44.97           C  
ATOM   2564  N   ILE A 346     143.796 147.695 191.822  1.00 43.73           N  
ATOM   2565  CA  ILE A 346     143.509 149.116 191.994  1.00 43.73           C  
ATOM   2566  C   ILE A 346     142.271 149.513 191.210  1.00 43.73           C  
ATOM   2567  O   ILE A 346     141.464 150.328 191.675  1.00 43.73           O  
ATOM   2568  CB  ILE A 346     144.728 149.960 191.582  1.00 43.73           C  
ATOM   2569  CG1 ILE A 346     145.825 149.861 192.634  1.00 43.73           C  
ATOM   2570  CG2 ILE A 346     144.342 151.409 191.387  1.00 43.73           C  
ATOM   2571  CD1 ILE A 346     147.056 150.650 192.280  1.00 43.73           C  
ATOM   2572  N   SER A 347     142.082 148.932 190.031  1.00 46.54           N  
ATOM   2573  CA  SER A 347     140.942 149.260 189.190  1.00 46.54           C  
ATOM   2574  C   SER A 347     139.629 148.725 189.735  1.00 46.54           C  
ATOM   2575  O   SER A 347     138.590 148.932 189.103  1.00 46.54           O  
ATOM   2576  CB  SER A 347     141.161 148.721 187.778  1.00 46.54           C  
ATOM   2577  OG  SER A 347     139.964 148.783 187.029  1.00 46.54           O  
ATOM   2578  N   ILE A 348     139.650 148.042 190.873  1.00 46.66           N  
ATOM   2579  CA  ILE A 348     138.456 147.477 191.486  1.00 46.66           C  
ATOM   2580  C   ILE A 348     138.099 148.201 192.777  1.00 46.66           C  
ATOM   2581  O   ILE A 348     136.952 148.600 192.980  1.00 46.66           O  
ATOM   2582  CB  ILE A 348     138.631 145.965 191.737  1.00 46.66           C  
ATOM   2583  CG1 ILE A 348     139.023 145.251 190.449  1.00 46.66           C  
ATOM   2584  CG2 ILE A 348     137.360 145.378 192.295  1.00 46.66           C  
ATOM   2585  CD1 ILE A 348     139.260 143.777 190.635  1.00 46.66           C  
ATOM   2586  N   THR A 349     139.073 148.377 193.663  1.00 48.36           N  
ATOM   2587  CA  THR A 349     138.815 148.960 194.967  1.00 48.36           C  
ATOM   2588  C   THR A 349     138.471 150.441 194.839  1.00 48.36           C  
ATOM   2589  O   THR A 349     138.587 151.051 193.775  1.00 48.36           O  
ATOM   2590  CB  THR A 349     140.023 148.781 195.881  1.00 48.36           C  
ATOM   2591  OG1 THR A 349     141.154 149.442 195.308  1.00 48.36           O  
ATOM   2592  CG2 THR A 349     140.341 147.312 196.049  1.00 48.36           C  
ATOM   2593  N   ASP A 350     138.034 151.017 195.956  1.00 51.73           N  
ATOM   2594  CA  ASP A 350     137.658 152.425 196.037  1.00 51.73           C  
ATOM   2595  C   ASP A 350     138.792 153.279 196.576  1.00 51.73           C  
ATOM   2596  O   ASP A 350     138.562 154.265 197.279  1.00 51.73           O  
ATOM   2597  CB  ASP A 350     136.413 152.587 196.898  1.00 51.73           C  
ATOM   2598  CG  ASP A 350     135.222 151.864 196.326  1.00 51.73           C  
ATOM   2599  OD1 ASP A 350     135.062 151.876 195.089  1.00 51.73           O  
ATOM   2600  OD2 ASP A 350     134.449 151.275 197.108  1.00 51.73           O  
ATOM   2601  N   GLY A 351     140.030 152.911 196.272  1.00 50.66           N  
ATOM   2602  CA  GLY A 351     141.176 153.661 196.741  1.00 50.66           C  
ATOM   2603  C   GLY A 351     142.291 152.738 197.173  1.00 50.66           C  
ATOM   2604  O   GLY A 351     142.128 151.516 197.149  1.00 50.66           O  
ATOM   2605  N   GLN A 352     143.429 153.298 197.564  1.00 48.91           N  
ATOM   2606  CA  GLN A 352     144.526 152.475 198.041  1.00 48.91           C  
ATOM   2607  C   GLN A 352     145.316 153.240 199.087  1.00 48.91           C  
ATOM   2608  O   GLN A 352     145.414 154.467 199.037  1.00 48.91           O  
ATOM   2609  CB  GLN A 352     145.450 152.041 196.900  1.00 48.91           C  
ATOM   2610  CG  GLN A 352     146.203 153.173 196.234  1.00 48.91           C  
ATOM   2611  CD  GLN A 352     145.374 153.892 195.198  1.00 48.91           C  
ATOM   2612  OE1 GLN A 352     144.190 153.608 195.029  1.00 48.91           O  
ATOM   2613  NE2 GLN A 352     145.993 154.828 194.490  1.00 48.91           N  
ATOM   2614  N   ILE A 353     145.863 152.500 200.042  1.00 49.69           N  
ATOM   2615  CA  ILE A 353     146.802 153.033 201.018  1.00 49.69           C  
ATOM   2616  C   ILE A 353     148.172 152.481 200.658  1.00 49.69           C  
ATOM   2617  O   ILE A 353     148.438 151.289 200.842  1.00 49.69           O  
ATOM   2618  CB  ILE A 353     146.406 152.655 202.448  1.00 49.69           C  
ATOM   2619  CG1 ILE A 353     145.008 153.176 202.764  1.00 49.69           C  
ATOM   2620  CG2 ILE A 353     147.408 153.209 203.434  1.00 49.69           C  
ATOM   2621  CD1 ILE A 353     144.520 152.802 204.139  1.00 49.69           C  
ATOM   2622  N   PHE A 354     149.046 153.333 200.135  1.00 53.66           N  
ATOM   2623  CA  PHE A 354     150.353 152.892 199.668  1.00 53.66           C  
ATOM   2624  C   PHE A 354     151.368 153.049 200.790  1.00 53.66           C  
ATOM   2625  O   PHE A 354     151.583 154.158 201.289  1.00 53.66           O  
ATOM   2626  CB  PHE A 354     150.789 153.682 198.436  1.00 53.66           C  
ATOM   2627  CG  PHE A 354     151.882 153.016 197.652  1.00 53.66           C  
ATOM   2628  CD1 PHE A 354     153.200 153.104 198.062  1.00 53.66           C  
ATOM   2629  CD2 PHE A 354     151.591 152.297 196.510  1.00 53.66           C  
ATOM   2630  CE1 PHE A 354     154.206 152.487 197.348  1.00 53.66           C  
ATOM   2631  CE2 PHE A 354     152.593 151.679 195.792  1.00 53.66           C  
ATOM   2632  CZ  PHE A 354     153.902 151.775 196.212  1.00 53.66           C  
ATOM   2633  N   LEU A 355     151.992 151.944 201.181  1.00 53.59           N  
ATOM   2634  CA  LEU A 355     153.022 151.944 202.210  1.00 53.59           C  
ATOM   2635  C   LEU A 355     154.386 151.934 201.535  1.00 53.59           C  
ATOM   2636  O   LEU A 355     154.684 151.036 200.742  1.00 53.59           O  
ATOM   2637  CB  LEU A 355     152.867 150.744 203.139  1.00 53.59           C  
ATOM   2638  CG  LEU A 355     151.489 150.601 203.782  1.00 53.59           C  
ATOM   2639  CD1 LEU A 355     151.495 149.482 204.797  1.00 53.59           C  
ATOM   2640  CD2 LEU A 355     151.055 151.897 204.426  1.00 53.59           C  
ATOM   2641  N   GLU A 356     155.212 152.922 201.859  1.00 63.70           N  
ATOM   2642  CA  GLU A 356     156.474 153.156 201.172  1.00 63.70           C  
ATOM   2643  C   GLU A 356     157.620 152.600 202.006  1.00 63.70           C  
ATOM   2644  O   GLU A 356     157.758 152.941 203.185  1.00 63.70           O  
ATOM   2645  CB  GLU A 356     156.674 154.648 200.914  1.00 63.70           C  
ATOM   2646  CG  GLU A 356     158.039 155.009 200.356  1.00 63.70           C  
ATOM   2647  CD  GLU A 356     158.208 154.608 198.904  1.00 63.70           C  
ATOM   2648  OE1 GLU A 356     157.194 154.278 198.254  1.00 63.70           O  
ATOM   2649  OE2 GLU A 356     159.356 154.625 198.411  1.00 63.70           O  
ATOM   2650  N   THR A 357     158.440 151.747 201.389  1.00 65.05           N  
ATOM   2651  CA  THR A 357     159.547 151.128 202.110  1.00 65.05           C  
ATOM   2652  C   THR A 357     160.564 152.156 202.593  1.00 65.05           C  
ATOM   2653  O   THR A 357     161.175 151.968 203.651  1.00 65.05           O  
ATOM   2654  CB  THR A 357     160.232 150.083 201.232  1.00 65.05           C  
ATOM   2655  OG1 THR A 357     161.450 149.662 201.857  1.00 65.05           O  
ATOM   2656  CG2 THR A 357     160.542 150.655 199.861  1.00 65.05           C  
ATOM   2657  N   ASN A 358     160.768 153.237 201.837  1.00 65.24           N  
ATOM   2658  CA  ASN A 358     161.745 154.243 202.242  1.00 65.24           C  
ATOM   2659  C   ASN A 358     161.328 154.937 203.531  1.00 65.24           C  
ATOM   2660  O   ASN A 358     162.161 155.171 204.414  1.00 65.24           O  
ATOM   2661  CB  ASN A 358     161.942 155.267 201.127  1.00 65.24           C  
ATOM   2662  CG  ASN A 358     162.590 154.668 199.901  1.00 65.24           C  
ATOM   2663  OD1 ASN A 358     163.807 154.492 199.852  1.00 65.24           O  
ATOM   2664  ND2 ASN A 358     161.781 154.354 198.898  1.00 65.24           N  
ATOM   2665  N   LEU A 359     160.044 155.273 203.659  1.00 67.53           N  
ATOM   2666  CA  LEU A 359     159.565 155.889 204.891  1.00 67.53           C  
ATOM   2667  C   LEU A 359     159.618 154.906 206.052  1.00 67.53           C  
ATOM   2668  O   LEU A 359     159.964 155.283 207.177  1.00 67.53           O  
ATOM   2669  CB  LEU A 359     158.144 156.418 204.702  1.00 67.53           C  
ATOM   2670  CG  LEU A 359     157.940 157.779 204.032  1.00 67.53           C  
ATOM   2671  CD1 LEU A 359     158.517 157.823 202.626  1.00 67.53           C  
ATOM   2672  CD2 LEU A 359     156.462 158.115 204.008  1.00 67.53           C  
ATOM   2673  N   PHE A 360     159.270 153.643 205.801  1.00 65.19           N  
ATOM   2674  CA  PHE A 360     159.331 152.637 206.854  1.00 65.19           C  
ATOM   2675  C   PHE A 360     160.754 152.466 207.367  1.00 65.19           C  
ATOM   2676  O   PHE A 360     160.975 152.331 208.576  1.00 65.19           O  
ATOM   2677  CB  PHE A 360     158.777 151.311 206.336  1.00 65.19           C  
ATOM   2678  CG  PHE A 360     158.772 150.213 207.356  1.00 65.19           C  
ATOM   2679  CD1 PHE A 360     157.737 150.103 208.265  1.00 65.19           C  
ATOM   2680  CD2 PHE A 360     159.794 149.283 207.396  1.00 65.19           C  
ATOM   2681  CE1 PHE A 360     157.727 149.091 209.198  1.00 65.19           C  
ATOM   2682  CE2 PHE A 360     159.788 148.269 208.328  1.00 65.19           C  
ATOM   2683  CZ  PHE A 360     158.755 148.174 209.230  1.00 65.19           C  
ATOM   2684  N   ASN A 361     161.733 152.467 206.462  1.00 66.97           N  
ATOM   2685  CA  ASN A 361     163.126 152.387 206.888  1.00 66.97           C  
ATOM   2686  C   ASN A 361     163.544 153.639 207.644  1.00 66.97           C  
ATOM   2687  O   ASN A 361     164.313 153.561 208.609  1.00 66.97           O  
ATOM   2688  CB  ASN A 361     164.031 152.166 205.680  1.00 66.97           C  
ATOM   2689  CG  ASN A 361     163.813 150.820 205.034  1.00 66.97           C  
ATOM   2690  OD1 ASN A 361     163.417 149.860 205.693  1.00 66.97           O  
ATOM   2691  ND2 ASN A 361     164.071 150.739 203.735  1.00 66.97           N  
ATOM   2692  N   ALA A 362     163.046 154.801 207.225  1.00 68.53           N  
ATOM   2693  CA  ALA A 362     163.359 156.062 207.885  1.00 68.53           C  
ATOM   2694  C   ALA A 362     162.714 156.192 209.255  1.00 68.53           C  
ATOM   2695  O   ALA A 362     162.933 157.206 209.926  1.00 68.53           O  
ATOM   2696  CB  ALA A 362     162.930 157.234 207.002  1.00 68.53           C  
ATOM   2697  N   GLY A 363     161.928 155.210 209.684  1.00 68.13           N  
ATOM   2698  CA  GLY A 363     161.263 155.270 210.967  1.00 68.13           C  
ATOM   2699  C   GLY A 363     159.931 155.979 210.974  1.00 68.13           C  
ATOM   2700  O   GLY A 363     159.334 156.129 212.045  1.00 68.13           O  
ATOM   2701  N   ILE A 364     159.441 156.420 209.819  1.00 65.01           N  
ATOM   2702  CA  ILE A 364     158.100 156.985 209.723  1.00 65.01           C  
ATOM   2703  C   ILE A 364     157.106 155.841 209.608  1.00 65.01           C  
ATOM   2704  O   ILE A 364     156.890 155.300 208.520  1.00 65.01           O  
ATOM   2705  CB  ILE A 364     157.983 157.947 208.529  1.00 65.01           C  
ATOM   2706  CG1 ILE A 364     159.090 158.997 208.591  1.00 65.01           C  
ATOM   2707  CG2 ILE A 364     156.626 158.616 208.522  1.00 65.01           C  
ATOM   2708  CD1 ILE A 364     159.100 159.939 207.415  1.00 65.01           C  
ATOM   2709  N   ARG A 365     156.568 155.392 210.724  1.00 65.19           N  
ATOM   2710  CA  ARG A 365     155.677 154.210 210.723  1.00 65.19           C  
ATOM   2711  C   ARG A 365     154.460 154.509 211.578  1.00 65.19           C  
ATOM   2712  O   ARG A 365     154.647 154.708 212.780  1.00 65.19           O  
ATOM   2713  CB  ARG A 365     156.393 153.050 211.407  1.00 65.19           C  
ATOM   2714  CG  ARG A 365     157.754 152.713 210.823  1.00 65.19           C  
ATOM   2715  CD  ARG A 365     158.432 151.691 211.705  1.00 65.19           C  
ATOM   2716  NE  ARG A 365     159.677 151.224 211.126  1.00 65.19           N  
ATOM   2717  CZ  ARG A 365     160.380 150.212 211.607  1.00 65.19           C  
ATOM   2718  NH1 ARG A 365     159.952 149.561 212.674  1.00 65.19           N  
ATOM   2719  NH2 ARG A 365     161.504 149.850 211.018  1.00 65.19           N  
ATOM   2720  N   PRO A 366     153.224 154.554 211.032  1.00 63.09           N  
ATOM   2721  CA  PRO A 366     152.872 154.034 209.702  1.00 63.09           C  
ATOM   2722  C   PRO A 366     153.446 154.753 208.479  1.00 63.09           C  
ATOM   2723  O   PRO A 366     153.447 155.949 208.499  1.00 63.09           O  
ATOM   2724  CB  PRO A 366     151.368 154.271 209.627  1.00 63.09           C  
ATOM   2725  CG  PRO A 366     150.927 154.395 211.050  1.00 63.09           C  
ATOM   2726  CD  PRO A 366     152.066 155.144 211.694  1.00 63.09           C  
ATOM   2727  N   ALA A 367     153.875 154.018 207.451  1.00 59.67           N  
ATOM   2728  CA  ALA A 367     154.557 154.619 206.282  1.00 59.67           C  
ATOM   2729  C   ALA A 367     153.604 154.968 205.154  1.00 59.67           C  
ATOM   2730  O   ALA A 367     153.872 154.541 204.036  1.00 59.67           O  
ATOM   2731  CB  ALA A 367     155.594 153.655 205.812  1.00 59.67           C  
ATOM   2732  N   VAL A 368     152.591 155.768 205.409  1.00 57.25           N  
ATOM   2733  CA  VAL A 368     151.543 156.095 204.448  1.00 57.25           C  
ATOM   2734  C   VAL A 368     152.051 157.209 203.546  1.00 57.25           C  
ATOM   2735  O   VAL A 368     152.304 158.326 204.006  1.00 57.25           O  
ATOM   2736  CB  VAL A 368     150.245 156.511 205.152  1.00 57.25           C  
ATOM   2737  CG1 VAL A 368     149.211 156.926 204.127  1.00 57.25           C  
ATOM   2738  CG2 VAL A 368     149.724 155.375 206.001  1.00 57.25           C  
ATOM   2739  N   ASN A 369     152.192 156.907 202.258  1.00 61.17           N  
ATOM   2740  CA  ASN A 369     152.728 157.863 201.302  1.00 61.17           C  
ATOM   2741  C   ASN A 369     151.581 158.645 200.680  1.00 61.17           C  
ATOM   2742  O   ASN A 369     150.812 158.071 199.896  1.00 61.17           O  
ATOM   2743  CB  ASN A 369     153.524 157.142 200.228  1.00 61.17           C  
ATOM   2744  CG  ASN A 369     154.003 158.066 199.137  1.00 61.17           C  
ATOM   2745  OD1 ASN A 369     154.110 159.275 199.332  1.00 61.17           O  
ATOM   2746  ND2 ASN A 369     154.301 157.503 197.975  1.00 61.17           N  
ATOM   2747  N   PRO A 370     151.430 159.932 200.973  1.00 62.93           N  
ATOM   2748  CA  PRO A 370     150.394 160.724 200.305  1.00 62.93           C  
ATOM   2749  C   PRO A 370     150.767 160.986 198.854  1.00 62.93           C  
ATOM   2750  O   PRO A 370     151.881 160.718 198.402  1.00 62.93           O  
ATOM   2751  CB  PRO A 370     150.348 162.013 201.123  1.00 62.93           C  
ATOM   2752  CG  PRO A 370     151.711 162.129 201.691  1.00 62.93           C  
ATOM   2753  CD  PRO A 370     152.177 160.728 201.960  1.00 62.93           C  
ATOM   2754  N   GLY A 371     149.800 161.514 198.113  1.00 63.78           N  
ATOM   2755  CA  GLY A 371     149.973 161.700 196.687  1.00 63.78           C  
ATOM   2756  C   GLY A 371     149.601 160.461 195.902  1.00 63.78           C  
ATOM   2757  O   GLY A 371     148.892 160.544 194.896  1.00 63.78           O  
ATOM   2758  N   ILE A 372     150.075 159.304 196.353  1.00 60.76           N  
ATOM   2759  CA  ILE A 372     149.660 158.036 195.765  1.00 60.76           C  
ATOM   2760  C   ILE A 372     148.458 157.456 196.497  1.00 60.76           C  
ATOM   2761  O   ILE A 372     147.518 156.966 195.868  1.00 60.76           O  
ATOM   2762  CB  ILE A 372     150.844 157.052 195.757  1.00 60.76           C  
ATOM   2763  CG1 ILE A 372     151.955 157.578 194.853  1.00 60.76           C  
ATOM   2764  CG2 ILE A 372     150.391 155.675 195.307  1.00 60.76           C  
ATOM   2765  CD1 ILE A 372     153.149 156.663 194.765  1.00 60.76           C  
ATOM   2766  N   SER A 373     148.467 157.504 197.825  1.00 59.54           N  
ATOM   2767  CA  SER A 373     147.341 157.000 198.595  1.00 59.54           C  
ATOM   2768  C   SER A 373     146.170 157.968 198.520  1.00 59.54           C  
ATOM   2769  O   SER A 373     146.347 159.188 198.554  1.00 59.54           O  
ATOM   2770  CB  SER A 373     147.749 156.779 200.048  1.00 59.54           C  
ATOM   2771  OG  SER A 373     148.749 155.781 200.139  1.00 59.54           O  
ATOM   2772  N   VAL A 374     144.963 157.413 198.411  1.00 57.93           N  
ATOM   2773  CA  VAL A 374     143.756 158.214 198.266  1.00 57.93           C  
ATOM   2774  C   VAL A 374     142.567 157.350 198.648  1.00 57.93           C  
ATOM   2775  O   VAL A 374     142.596 156.126 198.498  1.00 57.93           O  
ATOM   2776  CB  VAL A 374     143.624 158.763 196.822  1.00 57.93           C  
ATOM   2777  CG1 VAL A 374     143.417 157.626 195.838  1.00 57.93           C  
ATOM   2778  CG2 VAL A 374     142.492 159.767 196.729  1.00 57.93           C  
ATOM   2779  N   SER A 375     141.521 157.990 199.159  1.00 58.76           N  
ATOM   2780  CA  SER A 375     140.229 157.356 199.376  1.00 58.76           C  
ATOM   2781  C   SER A 375     139.237 157.983 198.410  1.00 58.76           C  
ATOM   2782  O   SER A 375     139.048 159.204 198.418  1.00 58.76           O  
ATOM   2783  CB  SER A 375     139.762 157.529 200.819  1.00 58.76           C  
ATOM   2784  OG  SER A 375     138.493 156.934 201.012  1.00 58.76           O  
ATOM   2785  N   ARG A 376     138.600 157.155 197.586  1.00 54.08           N  
ATOM   2786  CA  ARG A 376     137.739 157.662 196.530  1.00 54.08           C  
ATOM   2787  C   ARG A 376     136.310 157.911 196.983  1.00 54.08           C  
ATOM   2788  O   ARG A 376     135.539 158.514 196.232  1.00 54.08           O  
ATOM   2789  CB  ARG A 376     137.741 156.701 195.340  1.00 54.08           C  
ATOM   2790  CG  ARG A 376     139.010 156.792 194.529  1.00 54.08           C  
ATOM   2791  CD  ARG A 376     139.436 155.451 193.976  1.00 54.08           C  
ATOM   2792  NE  ARG A 376     138.923 155.211 192.635  1.00 54.08           N  
ATOM   2793  CZ  ARG A 376     139.451 154.342 191.785  1.00 54.08           C  
ATOM   2794  NH1 ARG A 376     140.513 153.622 192.104  1.00 54.08           N  
ATOM   2795  NH2 ARG A 376     138.909 154.202 190.581  1.00 54.08           N  
ATOM   2796  N   VAL A 377     135.938 157.469 198.183  1.00 58.77           N  
ATOM   2797  CA  VAL A 377     134.675 157.918 198.753  1.00 58.77           C  
ATOM   2798  C   VAL A 377     134.848 159.283 199.403  1.00 58.77           C  
ATOM   2799  O   VAL A 377     133.874 160.024 199.571  1.00 58.77           O  
ATOM   2800  CB  VAL A 377     134.122 156.883 199.744  1.00 58.77           C  
ATOM   2801  CG1 VAL A 377     133.995 155.530 199.069  1.00 58.77           C  
ATOM   2802  CG2 VAL A 377     135.005 156.796 200.970  1.00 58.77           C  
ATOM   2803  N   GLY A 378     136.073 159.633 199.782  1.00 64.64           N  
ATOM   2804  CA  GLY A 378     136.402 160.942 200.303  1.00 64.64           C  
ATOM   2805  C   GLY A 378     135.797 161.221 201.665  1.00 64.64           C  
ATOM   2806  O   GLY A 378     135.549 160.322 202.474  1.00 64.64           O  
ATOM   2807  N   GLY A 379     135.557 162.509 201.919  1.00 70.20           N  
ATOM   2808  CA  GLY A 379     135.135 162.976 203.228  1.00 70.20           C  
ATOM   2809  C   GLY A 379     133.774 162.485 203.670  1.00 70.20           C  
ATOM   2810  O   GLY A 379     133.440 162.604 204.853  1.00 70.20           O  
ATOM   2811  N   ALA A 380     132.972 161.949 202.746  1.00 67.67           N  
ATOM   2812  CA  ALA A 380     131.629 161.502 203.098  1.00 67.67           C  
ATOM   2813  C   ALA A 380     131.649 160.471 204.215  1.00 67.67           C  
ATOM   2814  O   ALA A 380     130.713 160.405 205.019  1.00 67.67           O  
ATOM   2815  CB  ALA A 380     130.928 160.931 201.866  1.00 67.67           C  
ATOM   2816  N   ALA A 381     132.706 159.661 204.288  1.00 69.58           N  
ATOM   2817  CA  ALA A 381     132.800 158.666 205.347  1.00 69.58           C  
ATOM   2818  C   ALA A 381     133.143 159.291 206.693  1.00 69.58           C  
ATOM   2819  O   ALA A 381     132.743 158.764 207.737  1.00 69.58           O  
ATOM   2820  CB  ALA A 381     133.838 157.610 204.976  1.00 69.58           C  
ATOM   2821  N   GLN A 382     133.863 160.407 206.695  1.00 76.04           N  
ATOM   2822  CA  GLN A 382     134.426 160.949 207.923  1.00 76.04           C  
ATOM   2823  C   GLN A 382     133.351 161.536 208.828  1.00 76.04           C  
ATOM   2824  O   GLN A 382     132.300 161.993 208.372  1.00 76.04           O  
ATOM   2825  CB  GLN A 382     135.457 162.030 207.605  1.00 76.04           C  
ATOM   2826  CG  GLN A 382     136.884 161.540 207.549  1.00 76.04           C  
ATOM   2827  CD  GLN A 382     137.850 162.627 207.135  1.00 76.04           C  
ATOM   2828  OE1 GLN A 382     137.462 163.613 206.511  1.00 76.04           O  
ATOM   2829  NE2 GLN A 382     139.118 162.454 207.482  1.00 76.04           N  
ATOM   2830  N   THR A 383     133.628 161.509 210.130  1.00 82.07           N  
ATOM   2831  CA  THR A 383     132.831 162.258 211.089  1.00 82.07           C  
ATOM   2832  C   THR A 383     133.035 163.751 210.877  1.00 82.07           C  
ATOM   2833  O   THR A 383     134.088 164.185 210.404  1.00 82.07           O  
ATOM   2834  CB  THR A 383     133.208 161.875 212.518  1.00 82.07           C  
ATOM   2835  OG1 THR A 383     134.623 162.009 212.692  1.00 82.07           O  
ATOM   2836  CG2 THR A 383     132.806 160.442 212.804  1.00 82.07           C  
ATOM   2837  N   LYS A 384     132.008 164.536 211.212  1.00 85.85           N  
ATOM   2838  CA  LYS A 384     132.043 165.972 210.949  1.00 85.85           C  
ATOM   2839  C   LYS A 384     133.299 166.626 211.510  1.00 85.85           C  
ATOM   2840  O   LYS A 384     133.965 167.405 210.819  1.00 85.85           O  
ATOM   2841  CB  LYS A 384     130.801 166.637 211.535  1.00 85.85           C  
ATOM   2842  CG  LYS A 384     130.741 168.130 211.293  1.00 85.85           C  
ATOM   2843  CD  LYS A 384     130.703 168.425 209.806  1.00 85.85           C  
ATOM   2844  CE  LYS A 384     129.470 167.811 209.161  1.00 85.85           C  
ATOM   2845  NZ  LYS A 384     129.446 168.016 207.688  1.00 85.85           N  
ATOM   2846  N   ILE A 385     133.635 166.325 212.764  1.00 88.56           N  
ATOM   2847  CA  ILE A 385     134.778 166.971 213.402  1.00 88.56           C  
ATOM   2848  C   ILE A 385     136.077 166.571 212.710  1.00 88.56           C  
ATOM   2849  O   ILE A 385     136.945 167.413 212.449  1.00 88.56           O  
ATOM   2850  CB  ILE A 385     134.802 166.650 214.907  1.00 88.56           C  
ATOM   2851  CG1 ILE A 385     136.094 167.154 215.548  1.00 88.56           C  
ATOM   2852  CG2 ILE A 385     134.605 165.164 215.151  1.00 88.56           C  
ATOM   2853  CD1 ILE A 385     136.065 167.120 217.057  1.00 88.56           C  
ATOM   2854  N   MET A 386     136.235 165.278 212.413  1.00 88.16           N  
ATOM   2855  CA  MET A 386     137.446 164.822 211.739  1.00 88.16           C  
ATOM   2856  C   MET A 386     137.542 165.401 210.336  1.00 88.16           C  
ATOM   2857  O   MET A 386     138.632 165.764 209.882  1.00 88.16           O  
ATOM   2858  CB  MET A 386     137.485 163.295 211.692  1.00 88.16           C  
ATOM   2859  CG  MET A 386     137.749 162.638 213.033  1.00 88.16           C  
ATOM   2860  SD  MET A 386     139.402 162.981 213.661  1.00 88.16           S  
ATOM   2861  CE  MET A 386     140.412 162.112 212.468  1.00 88.16           C  
ATOM   2862  N   LYS A 387     136.411 165.488 209.636  1.00 86.50           N  
ATOM   2863  CA  LYS A 387     136.405 166.094 208.310  1.00 86.50           C  
ATOM   2864  C   LYS A 387     136.809 167.559 208.372  1.00 86.50           C  
ATOM   2865  O   LYS A 387     137.531 168.050 207.498  1.00 86.50           O  
ATOM   2866  CB  LYS A 387     135.025 165.947 207.674  1.00 86.50           C  
ATOM   2867  CG  LYS A 387     134.897 166.596 206.310  1.00 86.50           C  
ATOM   2868  CD  LYS A 387     133.493 166.428 205.761  1.00 86.50           C  
ATOM   2869  CE  LYS A 387     133.357 167.062 204.391  1.00 86.50           C  
ATOM   2870  NZ  LYS A 387     131.971 166.934 203.868  1.00 86.50           N  
ATOM   2871  N   LYS A 388     136.345 168.275 209.395  1.00 87.94           N  
ATOM   2872  CA  LYS A 388     136.684 169.688 209.514  1.00 87.94           C  
ATOM   2873  C   LYS A 388     138.158 169.875 209.849  1.00 87.94           C  
ATOM   2874  O   LYS A 388     138.842 170.708 209.244  1.00 87.94           O  
ATOM   2875  CB  LYS A 388     135.801 170.346 210.572  1.00 87.94           C  
ATOM   2876  CG  LYS A 388     136.079 171.820 210.779  1.00 87.94           C  
ATOM   2877  CD  LYS A 388     136.011 172.578 209.469  1.00 87.94           C  
ATOM   2878  CE  LYS A 388     136.003 174.072 209.711  1.00 87.94           C  
ATOM   2879  NZ  LYS A 388     134.802 174.475 210.491  1.00 87.94           N  
ATOM   2880  N   LEU A 389     138.668 169.104 210.809  1.00 90.67           N  
ATOM   2881  CA  LEU A 389     140.039 169.291 211.267  1.00 90.67           C  
ATOM   2882  C   LEU A 389     141.076 168.736 210.302  1.00 90.67           C  
ATOM   2883  O   LEU A 389     142.205 169.238 210.278  1.00 90.67           O  
ATOM   2884  CB  LEU A 389     140.227 168.646 212.638  1.00 90.67           C  
ATOM   2885  CG  LEU A 389     139.370 169.252 213.746  1.00 90.67           C  
ATOM   2886  CD1 LEU A 389     139.582 168.511 215.052  1.00 90.67           C  
ATOM   2887  CD2 LEU A 389     139.687 170.728 213.903  1.00 90.67           C  
ATOM   2888  N   SER A 390     140.732 167.720 209.510  1.00 89.41           N  
ATOM   2889  CA  SER A 390     141.713 167.136 208.604  1.00 89.41           C  
ATOM   2890  C   SER A 390     141.984 168.028 207.402  1.00 89.41           C  
ATOM   2891  O   SER A 390     143.121 168.076 206.922  1.00 89.41           O  
ATOM   2892  CB  SER A 390     141.242 165.762 208.135  1.00 89.41           C  
ATOM   2893  OG  SER A 390     140.016 165.867 207.435  1.00 89.41           O  
ATOM   2894  N   GLY A 391     140.966 168.733 206.913  1.00 87.78           N  
ATOM   2895  CA  GLY A 391     141.120 169.703 205.845  1.00 87.78           C  
ATOM   2896  C   GLY A 391     141.960 169.250 204.669  1.00 87.78           C  
ATOM   2897  O   GLY A 391     141.617 168.287 203.978  1.00 87.78           O  
ATOM   2898  N   GLY A 392     143.070 169.945 204.440  1.00 90.14           N  
ATOM   2899  CA  GLY A 392     143.996 169.649 203.368  1.00 90.14           C  
ATOM   2900  C   GLY A 392     145.276 168.955 203.781  1.00 90.14           C  
ATOM   2901  O   GLY A 392     146.284 169.095 203.079  1.00 90.14           O  
ATOM   2902  N   ILE A 393     145.277 168.227 204.901  1.00 89.18           N  
ATOM   2903  CA  ILE A 393     146.516 167.669 205.441  1.00 89.18           C  
ATOM   2904  C   ILE A 393     147.223 166.802 204.406  1.00 89.18           C  
ATOM   2905  O   ILE A 393     148.443 166.897 204.232  1.00 89.18           O  
ATOM   2906  CB  ILE A 393     146.230 166.887 206.737  1.00 89.18           C  
ATOM   2907  CG1 ILE A 393     146.089 167.846 207.917  1.00 89.18           C  
ATOM   2908  CG2 ILE A 393     147.329 165.876 207.018  1.00 89.18           C  
ATOM   2909  CD1 ILE A 393     145.821 167.156 209.230  1.00 89.18           C  
ATOM   2910  N   ARG A 394     146.477 165.949 203.701  1.00 85.62           N  
ATOM   2911  CA  ARG A 394     147.125 165.039 202.761  1.00 85.62           C  
ATOM   2912  C   ARG A 394     147.780 165.798 201.612  1.00 85.62           C  
ATOM   2913  O   ARG A 394     148.905 165.477 201.216  1.00 85.62           O  
ATOM   2914  CB  ARG A 394     146.127 164.002 202.239  1.00 85.62           C  
ATOM   2915  CG  ARG A 394     145.045 164.534 201.316  1.00 85.62           C  
ATOM   2916  CD  ARG A 394     144.433 163.404 200.517  1.00 85.62           C  
ATOM   2917  NE  ARG A 394     145.461 162.593 199.876  1.00 85.62           N  
ATOM   2918  CZ  ARG A 394     145.818 162.700 198.604  1.00 85.62           C  
ATOM   2919  NH1 ARG A 394     145.244 163.574 197.795  1.00 85.62           N  
ATOM   2920  NH2 ARG A 394     146.772 161.906 198.131  1.00 85.62           N  
ATOM   2921  N   THR A 395     147.117 166.828 201.083  1.00 89.00           N  
ATOM   2922  CA  THR A 395     147.718 167.602 200.004  1.00 89.00           C  
ATOM   2923  C   THR A 395     148.879 168.452 200.496  1.00 89.00           C  
ATOM   2924  O   THR A 395     149.875 168.609 199.779  1.00 89.00           O  
ATOM   2925  CB  THR A 395     146.669 168.489 199.339  1.00 89.00           C  
ATOM   2926  OG1 THR A 395     145.891 169.143 200.349  1.00 89.00           O  
ATOM   2927  CG2 THR A 395     145.754 167.659 198.455  1.00 89.00           C  
ATOM   2928  N   ALA A 396     148.779 168.989 201.713  1.00 90.61           N  
ATOM   2929  CA  ALA A 396     149.900 169.724 202.284  1.00 90.61           C  
ATOM   2930  C   ALA A 396     151.117 168.823 202.433  1.00 90.61           C  
ATOM   2931  O   ALA A 396     152.237 169.225 202.108  1.00 90.61           O  
ATOM   2932  CB  ALA A 396     149.502 170.329 203.630  1.00 90.61           C  
ATOM   2933  N   LEU A 397     150.914 167.590 202.901  1.00 88.24           N  
ATOM   2934  CA  LEU A 397     152.025 166.651 203.017  1.00 88.24           C  
ATOM   2935  C   LEU A 397     152.564 166.249 201.651  1.00 88.24           C  
ATOM   2936  O   LEU A 397     153.779 166.097 201.480  1.00 88.24           O  
ATOM   2937  CB  LEU A 397     151.595 165.418 203.805  1.00 88.24           C  
ATOM   2938  CG  LEU A 397     151.654 165.588 205.319  1.00 88.24           C  
ATOM   2939  CD1 LEU A 397     151.285 164.292 206.014  1.00 88.24           C  
ATOM   2940  CD2 LEU A 397     153.040 166.047 205.724  1.00 88.24           C  
ATOM   2941  N   ALA A 398     151.681 166.056 200.670  1.00 86.69           N  
ATOM   2942  CA  ALA A 398     152.138 165.692 199.334  1.00 86.69           C  
ATOM   2943  C   ALA A 398     153.004 166.789 198.737  1.00 86.69           C  
ATOM   2944  O   ALA A 398     154.016 166.508 198.085  1.00 86.69           O  
ATOM   2945  CB  ALA A 398     150.944 165.401 198.428  1.00 86.69           C  
ATOM   2946  N   GLN A 399     152.617 168.047 198.943  1.00 89.66           N  
ATOM   2947  CA  GLN A 399     153.427 169.161 198.465  1.00 89.66           C  
ATOM   2948  C   GLN A 399     154.724 169.278 199.256  1.00 89.66           C  
ATOM   2949  O   GLN A 399     155.787 169.548 198.686  1.00 89.66           O  
ATOM   2950  CB  GLN A 399     152.626 170.459 198.542  1.00 89.66           C  
ATOM   2951  CG  GLN A 399     151.400 170.479 197.652  1.00 89.66           C  
ATOM   2952  CD  GLN A 399     150.481 171.635 197.970  1.00 89.66           C  
ATOM   2953  OE1 GLN A 399     150.736 172.408 198.893  1.00 89.66           O  
ATOM   2954  NE2 GLN A 399     149.401 171.760 197.209  1.00 89.66           N  
ATOM   2955  N   TYR A 400     154.651 169.088 200.576  1.00 91.19           N  
ATOM   2956  CA  TYR A 400     155.829 169.224 201.425  1.00 91.19           C  
ATOM   2957  C   TYR A 400     156.878 168.170 201.106  1.00 91.19           C  
ATOM   2958  O   TYR A 400     158.078 168.439 201.191  1.00 91.19           O  
ATOM   2959  CB  TYR A 400     155.426 169.140 202.897  1.00 91.19           C  
ATOM   2960  CG  TYR A 400     156.549 168.706 203.810  1.00 91.19           C  
ATOM   2961  CD1 TYR A 400     157.525 169.601 204.214  1.00 91.19           C  
ATOM   2962  CD2 TYR A 400     156.630 167.400 204.270  1.00 91.19           C  
ATOM   2963  CE1 TYR A 400     158.549 169.208 205.046  1.00 91.19           C  
ATOM   2964  CE2 TYR A 400     157.650 167.000 205.101  1.00 91.19           C  
ATOM   2965  CZ  TYR A 400     158.606 167.907 205.486  1.00 91.19           C  
ATOM   2966  OH  TYR A 400     159.626 167.511 206.316  1.00 91.19           O  
ATOM   2967  N   ARG A 401     156.450 166.955 200.771  1.00 92.26           N  
ATOM   2968  CA  ARG A 401     157.418 165.898 200.504  1.00 92.26           C  
ATOM   2969  C   ARG A 401     158.193 166.152 199.220  1.00 92.26           C  
ATOM   2970  O   ARG A 401     159.329 165.685 199.083  1.00 92.26           O  
ATOM   2971  CB  ARG A 401     156.717 164.545 200.455  1.00 92.26           C  
ATOM   2972  CG  ARG A 401     156.382 164.004 201.830  1.00 92.26           C  
ATOM   2973  CD  ARG A 401     155.674 162.673 201.734  1.00 92.26           C  
ATOM   2974  NE  ARG A 401     156.240 161.844 200.678  1.00 92.26           N  
ATOM   2975  CZ  ARG A 401     157.311 161.077 200.823  1.00 92.26           C  
ATOM   2976  NH1 ARG A 401     157.959 161.007 201.972  1.00 92.26           N  
ATOM   2977  NH2 ARG A 401     157.743 160.363 199.790  1.00 92.26           N  
ATOM   2978  N   GLU A 402     157.604 166.881 198.272  1.00 98.50           N  
ATOM   2979  CA  GLU A 402     158.340 167.291 197.080  1.00 98.50           C  
ATOM   2980  C   GLU A 402     159.163 168.547 197.345  1.00 98.50           C  
ATOM   2981  O   GLU A 402     160.276 168.694 196.820  1.00 98.50           O  
ATOM   2982  CB  GLU A 402     157.371 167.517 195.922  1.00 98.50           C  
ATOM   2983  CG  GLU A 402     158.050 167.712 194.581  1.00 98.50           C  
ATOM   2984  CD  GLU A 402     157.066 168.045 193.484  1.00 98.50           C  
ATOM   2985  OE1 GLU A 402     155.859 168.151 193.786  1.00 98.50           O  
ATOM   2986  OE2 GLU A 402     157.498 168.202 192.322  1.00 98.50           O  
ATOM   2987  N   LEU A 403     158.623 169.462 198.152  1.00100.13           N  
ATOM   2988  CA  LEU A 403     159.351 170.673 198.508  1.00100.13           C  
ATOM   2989  C   LEU A 403     160.625 170.347 199.271  1.00100.13           C  
ATOM   2990  O   LEU A 403     161.650 171.007 199.088  1.00100.13           O  
ATOM   2991  CB  LEU A 403     158.460 171.589 199.342  1.00100.13           C  
ATOM   2992  CG  LEU A 403     159.116 172.890 199.799  1.00100.13           C  
ATOM   2993  CD1 LEU A 403     158.911 173.981 198.762  1.00100.13           C  
ATOM   2994  CD2 LEU A 403     158.579 173.311 201.152  1.00100.13           C  
ATOM   2995  N   ALA A 404     160.571 169.351 200.155  1.00103.38           N  
ATOM   2996  CA  ALA A 404     161.759 168.943 200.892  1.00103.38           C  
ATOM   2997  C   ALA A 404     162.778 168.276 199.982  1.00103.38           C  
ATOM   2998  O   ALA A 404     163.986 168.410 200.203  1.00103.38           O  
ATOM   2999  CB  ALA A 404     161.374 168.007 202.036  1.00103.38           C  
ATOM   3000  N   ALA A 405     162.313 167.551 198.962  1.00107.00           N  
ATOM   3001  CA  ALA A 405     163.236 166.950 198.008  1.00107.00           C  
ATOM   3002  C   ALA A 405     163.936 168.018 197.178  1.00107.00           C  
ATOM   3003  O   ALA A 405     165.135 167.907 196.897  1.00107.00           O  
ATOM   3004  CB  ALA A 405     162.493 165.964 197.107  1.00107.00           C  
ATOM   3005  N   PHE A 406     163.206 169.061 196.781  1.00113.60           N  
ATOM   3006  CA  PHE A 406     163.831 170.142 196.022  1.00113.60           C  
ATOM   3007  C   PHE A 406     164.713 171.018 196.906  1.00113.60           C  
ATOM   3008  O   PHE A 406     165.730 171.549 196.445  1.00113.60           O  
ATOM   3009  CB  PHE A 406     162.762 170.982 195.331  1.00113.60           C  
ATOM   3010  CG  PHE A 406     162.497 170.571 193.917  1.00113.60           C  
ATOM   3011  CD1 PHE A 406     161.633 169.529 193.630  1.00113.60           C  
ATOM   3012  CD2 PHE A 406     163.116 171.229 192.871  1.00113.60           C  
ATOM   3013  CE1 PHE A 406     161.392 169.154 192.321  1.00113.60           C  
ATOM   3014  CE2 PHE A 406     162.879 170.861 191.564  1.00113.60           C  
ATOM   3015  CZ  PHE A 406     162.016 169.822 191.288  1.00113.60           C  
ATOM   3016  N   SER A 407     164.336 171.187 198.176  1.00117.58           N  
ATOM   3017  CA  SER A 407     165.047 172.100 199.066  1.00117.58           C  
ATOM   3018  C   SER A 407     166.465 171.631 199.356  1.00117.58           C  
ATOM   3019  O   SER A 407     167.327 172.448 199.701  1.00117.58           O  
ATOM   3020  CB  SER A 407     164.269 172.266 200.372  1.00117.58           C  
ATOM   3021  OG  SER A 407     164.936 173.148 201.257  1.00117.58           O  
ATOM   3022  N   GLN A 408     166.724 170.326 199.250  1.00121.36           N  
ATOM   3023  CA  GLN A 408     168.074 169.830 199.491  1.00121.36           C  
ATOM   3024  C   GLN A 408     169.066 170.409 198.491  1.00121.36           C  
ATOM   3025  O   GLN A 408     170.240 170.606 198.823  1.00121.36           O  
ATOM   3026  CB  GLN A 408     168.087 168.303 199.439  1.00121.36           C  
ATOM   3027  CG  GLN A 408     169.454 167.681 199.667  1.00121.36           C  
ATOM   3028  CD  GLN A 408     170.044 168.025 201.023  1.00121.36           C  
ATOM   3029  OE1 GLN A 408     169.322 168.307 201.981  1.00121.36           O  
ATOM   3030  NE2 GLN A 408     171.369 168.000 201.110  1.00121.36           N  
ATOM   3031  N   ALA A 409     168.612 170.707 197.275  1.00124.24           N  
ATOM   3032  CA  ALA A 409     169.474 171.289 196.255  1.00124.24           C  
ATOM   3033  C   ALA A 409     169.573 172.805 196.392  1.00124.24           C  
ATOM   3034  O   ALA A 409     170.674 173.348 196.518  1.00124.24           O  
ATOM   3035  CB  ALA A 409     168.964 170.914 194.861  1.00124.24           C  
ATOM   3036  N   ALA A 410     168.436 173.496 196.379  1.00128.62           N  
ATOM   3037  CA  ALA A 410     168.421 174.948 196.480  1.00128.62           C  
ATOM   3038  C   ALA A 410     167.051 175.391 196.970  1.00128.62           C  
ATOM   3039  O   ALA A 410     166.076 174.637 196.909  1.00128.62           O  
ATOM   3040  CB  ALA A 410     168.760 175.609 195.141  1.00128.62           C  
ATOM   3041  N   SER A 411     166.990 176.629 197.457  1.00131.03           N  
ATOM   3042  CA  SER A 411     165.772 177.160 198.048  1.00131.03           C  
ATOM   3043  C   SER A 411     165.633 178.639 197.719  1.00131.03           C  
ATOM   3044  O   SER A 411     166.623 179.365 197.603  1.00131.03           O  
ATOM   3045  CB  SER A 411     165.758 176.962 199.572  1.00131.03           C  
ATOM   3046  OG  SER A 411     164.612 177.555 200.160  1.00131.03           O  
ATOM   3047  N   ASP A 412     164.384 179.072 197.566  1.00134.20           N  
ATOM   3048  CA  ASP A 412     164.043 180.476 197.395  1.00134.20           C  
ATOM   3049  C   ASP A 412     162.769 180.751 198.181  1.00134.20           C  
ATOM   3050  O   ASP A 412     162.037 179.827 198.543  1.00134.20           O  
ATOM   3051  CB  ASP A 412     163.866 180.846 195.918  1.00134.20           C  
ATOM   3052  CG  ASP A 412     165.150 180.703 195.126  1.00134.20           C  
ATOM   3053  OD1 ASP A 412     165.518 179.558 194.787  1.00134.20           O  
ATOM   3054  OD2 ASP A 412     165.796 181.735 194.848  1.00134.20           O  
ATOM   3055  N   LEU A 413     162.515 182.034 198.448  1.00124.84           N  
ATOM   3056  CA  LEU A 413     161.416 182.443 199.326  1.00124.84           C  
ATOM   3057  C   LEU A 413     161.571 181.775 200.691  1.00124.84           C  
ATOM   3058  O   LEU A 413     160.687 181.063 201.173  1.00124.84           O  
ATOM   3059  CB  LEU A 413     160.056 182.128 198.694  1.00124.84           C  
ATOM   3060  CG  LEU A 413     158.777 182.661 199.343  1.00124.84           C  
ATOM   3061  CD1 LEU A 413     158.755 184.178 199.318  1.00124.84           C  
ATOM   3062  CD2 LEU A 413     157.555 182.089 198.642  1.00124.84           C  
ATOM   3063  N   ASP A 414     162.727 182.005 201.313  1.00123.38           N  
ATOM   3064  CA  ASP A 414     163.153 181.214 202.459  1.00123.38           C  
ATOM   3065  C   ASP A 414     162.364 181.499 203.730  1.00123.38           C  
ATOM   3066  O   ASP A 414     162.676 180.899 204.762  1.00123.38           O  
ATOM   3067  CB  ASP A 414     164.643 181.437 202.716  1.00123.38           C  
ATOM   3068  CG  ASP A 414     165.510 180.857 201.620  1.00123.38           C  
ATOM   3069  OD1 ASP A 414     165.064 179.897 200.958  1.00123.38           O  
ATOM   3070  OD2 ASP A 414     166.637 181.356 201.423  1.00123.38           O  
ATOM   3071  N   ASP A 415     161.374 182.390 203.707  1.00121.01           N  
ATOM   3072  CA  ASP A 415     160.510 182.548 204.873  1.00121.01           C  
ATOM   3073  C   ASP A 415     159.300 181.619 204.799  1.00121.01           C  
ATOM   3074  O   ASP A 415     159.090 180.792 205.692  1.00121.01           O  
ATOM   3075  CB  ASP A 415     160.063 184.006 205.017  1.00121.01           C  
ATOM   3076  CG  ASP A 415     159.345 184.268 206.334  1.00121.01           C  
ATOM   3077  OD1 ASP A 415     159.328 183.364 207.195  1.00121.01           O  
ATOM   3078  OD2 ASP A 415     158.797 185.377 206.511  1.00121.01           O  
ATOM   3079  N   ALA A 416     158.492 181.756 203.745  1.00116.41           N  
ATOM   3080  CA  ALA A 416     157.307 180.916 203.608  1.00116.41           C  
ATOM   3081  C   ALA A 416     157.687 179.452 203.438  1.00116.41           C  
ATOM   3082  O   ALA A 416     157.052 178.565 204.022  1.00116.41           O  
ATOM   3083  CB  ALA A 416     156.455 181.393 202.432  1.00116.41           C  
ATOM   3084  N   THR A 417     158.718 179.180 202.638  1.00114.25           N  
ATOM   3085  CA  THR A 417     159.169 177.805 202.471  1.00114.25           C  
ATOM   3086  C   THR A 417     159.672 177.230 203.788  1.00114.25           C  
ATOM   3087  O   THR A 417     159.488 176.040 204.060  1.00114.25           O  
ATOM   3088  CB  THR A 417     160.251 177.728 201.395  1.00114.25           C  
ATOM   3089  OG1 THR A 417     161.338 178.597 201.735  1.00114.25           O  
ATOM   3090  CG2 THR A 417     159.681 178.135 200.044  1.00114.25           C  
ATOM   3091  N   ARG A 418     160.306 178.059 204.620  1.00112.07           N  
ATOM   3092  CA  ARG A 418     160.758 177.591 205.927  1.00112.07           C  
ATOM   3093  C   ARG A 418     159.582 177.184 206.805  1.00112.07           C  
ATOM   3094  O   ARG A 418     159.620 176.135 207.462  1.00112.07           O  
ATOM   3095  CB  ARG A 418     161.581 178.678 206.615  1.00112.07           C  
ATOM   3096  CG  ARG A 418     162.433 178.190 207.770  1.00112.07           C  
ATOM   3097  CD  ARG A 418     163.500 177.217 207.296  1.00112.07           C  
ATOM   3098  NE  ARG A 418     164.041 177.590 205.993  1.00112.07           N  
ATOM   3099  CZ  ARG A 418     165.000 178.486 205.803  1.00112.07           C  
ATOM   3100  NH1 ARG A 418     165.548 179.138 206.814  1.00112.07           N  
ATOM   3101  NH2 ARG A 418     165.417 178.735 204.565  1.00112.07           N  
ATOM   3102  N   LYS A 419     158.528 178.005 206.831  1.00110.00           N  
ATOM   3103  CA  LYS A 419     157.337 177.654 207.596  1.00110.00           C  
ATOM   3104  C   LYS A 419     156.709 176.375 207.067  1.00110.00           C  
ATOM   3105  O   LYS A 419     156.313 175.500 207.846  1.00110.00           O  
ATOM   3106  CB  LYS A 419     156.323 178.794 207.555  1.00110.00           C  
ATOM   3107  CG  LYS A 419     156.699 180.001 208.386  1.00110.00           C  
ATOM   3108  CD  LYS A 419     155.541 180.982 208.477  1.00110.00           C  
ATOM   3109  CE  LYS A 419     155.863 182.139 209.409  1.00110.00           C  
ATOM   3110  NZ  LYS A 419     154.725 183.092 209.533  1.00110.00           N  
ATOM   3111  N   GLN A 420     156.611 176.248 205.744  1.00102.85           N  
ATOM   3112  CA  GLN A 420     156.035 175.044 205.160  1.00102.85           C  
ATOM   3113  C   GLN A 420     156.849 173.817 205.542  1.00102.85           C  
ATOM   3114  O   GLN A 420     156.291 172.783 205.925  1.00102.85           O  
ATOM   3115  CB  GLN A 420     155.959 175.189 203.643  1.00102.85           C  
ATOM   3116  CG  GLN A 420     155.281 174.028 202.947  1.00102.85           C  
ATOM   3117  CD  GLN A 420     155.167 174.240 201.453  1.00102.85           C  
ATOM   3118  OE1 GLN A 420     155.889 175.049 200.873  1.00102.85           O  
ATOM   3119  NE2 GLN A 420     154.251 173.517 200.823  1.00102.85           N  
ATOM   3120  N   LEU A 421     158.177 173.923 205.464  1.00102.25           N  
ATOM   3121  CA  LEU A 421     159.037 172.791 205.786  1.00102.25           C  
ATOM   3122  C   LEU A 421     158.916 172.395 207.249  1.00102.25           C  
ATOM   3123  O   LEU A 421     158.791 171.206 207.565  1.00102.25           O  
ATOM   3124  CB  LEU A 421     160.488 173.124 205.449  1.00102.25           C  
ATOM   3125  CG  LEU A 421     160.878 173.086 203.975  1.00102.25           C  
ATOM   3126  CD1 LEU A 421     162.269 173.660 203.791  1.00102.25           C  
ATOM   3127  CD2 LEU A 421     160.817 171.662 203.460  1.00102.25           C  
ATOM   3128  N   ASP A 422     158.946 173.369 208.164  1.00103.43           N  
ATOM   3129  CA  ASP A 422     158.878 173.003 209.576  1.00103.43           C  
ATOM   3130  C   ASP A 422     157.503 172.453 209.933  1.00103.43           C  
ATOM   3131  O   ASP A 422     157.399 171.487 210.696  1.00103.43           O  
ATOM   3132  CB  ASP A 422     159.258 174.184 210.474  1.00103.43           C  
ATOM   3133  CG  ASP A 422     158.316 175.363 210.349  1.00103.43           C  
ATOM   3134  OD1 ASP A 422     157.088 175.191 210.501  1.00103.43           O  
ATOM   3135  OD2 ASP A 422     158.822 176.484 210.138  1.00103.43           O  
ATOM   3136  N   HIS A 423     156.437 173.037 209.378  1.00103.22           N  
ATOM   3137  CA  HIS A 423     155.097 172.522 209.632  1.00103.22           C  
ATOM   3138  C   HIS A 423     154.956 171.095 209.117  1.00103.22           C  
ATOM   3139  O   HIS A 423     154.427 170.222 209.815  1.00103.22           O  
ATOM   3140  CB  HIS A 423     154.053 173.435 208.989  1.00103.22           C  
ATOM   3141  CG  HIS A 423     152.651 173.154 209.432  1.00103.22           C  
ATOM   3142  ND1 HIS A 423     152.238 173.318 210.736  1.00103.22           N  
ATOM   3143  CD2 HIS A 423     151.568 172.717 208.747  1.00103.22           C  
ATOM   3144  CE1 HIS A 423     150.961 172.996 210.836  1.00103.22           C  
ATOM   3145  NE2 HIS A 423     150.530 172.628 209.643  1.00103.22           N  
ATOM   3146  N   GLY A 424     155.420 170.841 207.891  1.00 99.35           N  
ATOM   3147  CA  GLY A 424     155.373 169.491 207.358  1.00 99.35           C  
ATOM   3148  C   GLY A 424     156.163 168.503 208.193  1.00 99.35           C  
ATOM   3149  O   GLY A 424     155.699 167.394 208.465  1.00 99.35           O  
ATOM   3150  N   GLN A 425     157.367 168.891 208.615  1.00 98.08           N  
ATOM   3151  CA  GLN A 425     158.185 167.984 209.410  1.00 98.08           C  
ATOM   3152  C   GLN A 425     157.523 167.679 210.749  1.00 98.08           C  
ATOM   3153  O   GLN A 425     157.511 166.525 211.200  1.00 98.08           O  
ATOM   3154  CB  GLN A 425     159.573 168.583 209.611  1.00 98.08           C  
ATOM   3155  CG  GLN A 425     160.605 167.594 210.090  1.00 98.08           C  
ATOM   3156  CD  GLN A 425     161.997 168.178 210.096  1.00 98.08           C  
ATOM   3157  OE1 GLN A 425     162.178 169.378 210.298  1.00 98.08           O  
ATOM   3158  NE2 GLN A 425     162.993 167.331 209.871  1.00 98.08           N  
ATOM   3159  N   LYS A 426     156.933 168.692 211.384  1.00 98.27           N  
ATOM   3160  CA  LYS A 426     156.303 168.461 212.677  1.00 98.27           C  
ATOM   3161  C   LYS A 426     155.028 167.640 212.548  1.00 98.27           C  
ATOM   3162  O   LYS A 426     154.745 166.805 213.413  1.00 98.27           O  
ATOM   3163  CB  LYS A 426     156.028 169.794 213.373  1.00 98.27           C  
ATOM   3164  CG  LYS A 426     157.303 170.517 213.776  1.00 98.27           C  
ATOM   3165  CD  LYS A 426     157.038 171.850 214.450  1.00 98.27           C  
ATOM   3166  CE  LYS A 426     158.354 172.557 214.759  1.00 98.27           C  
ATOM   3167  NZ  LYS A 426     158.170 173.821 215.522  1.00 98.27           N  
ATOM   3168  N   VAL A 427     154.259 167.824 211.472  1.00 94.03           N  
ATOM   3169  CA  VAL A 427     153.062 167.001 211.329  1.00 94.03           C  
ATOM   3170  C   VAL A 427     153.430 165.567 210.968  1.00 94.03           C  
ATOM   3171  O   VAL A 427     152.750 164.626 211.392  1.00 94.03           O  
ATOM   3172  CB  VAL A 427     152.074 167.614 210.318  1.00 94.03           C  
ATOM   3173  CG1 VAL A 427     151.625 168.986 210.788  1.00 94.03           C  
ATOM   3174  CG2 VAL A 427     152.678 167.694 208.935  1.00 94.03           C  
ATOM   3175  N   THR A 428     154.500 165.362 210.192  1.00 91.78           N  
ATOM   3176  CA  THR A 428     154.968 163.999 209.956  1.00 91.78           C  
ATOM   3177  C   THR A 428     155.414 163.345 211.256  1.00 91.78           C  
ATOM   3178  O   THR A 428     155.153 162.158 211.484  1.00 91.78           O  
ATOM   3179  CB  THR A 428     156.109 163.983 208.939  1.00 91.78           C  
ATOM   3180  OG1 THR A 428     157.115 164.924 209.327  1.00 91.78           O  
ATOM   3181  CG2 THR A 428     155.601 164.322 207.551  1.00 91.78           C  
ATOM   3182  N   GLU A 429     156.092 164.102 212.122  1.00 91.74           N  
ATOM   3183  CA  GLU A 429     156.468 163.560 213.423  1.00 91.74           C  
ATOM   3184  C   GLU A 429     155.243 163.269 214.280  1.00 91.74           C  
ATOM   3185  O   GLU A 429     155.253 162.327 215.081  1.00 91.74           O  
ATOM   3186  CB  GLU A 429     157.404 164.531 214.142  1.00 91.74           C  
ATOM   3187  CG  GLU A 429     157.886 164.046 215.499  1.00 91.74           C  
ATOM   3188  CD  GLU A 429     158.818 162.853 215.400  1.00 91.74           C  
ATOM   3189  OE1 GLU A 429     159.494 162.708 214.360  1.00 91.74           O  
ATOM   3190  OE2 GLU A 429     158.875 162.060 216.364  1.00 91.74           O  
ATOM   3191  N   LEU A 430     154.183 164.060 214.120  1.00 91.37           N  
ATOM   3192  CA  LEU A 430     152.950 163.823 214.858  1.00 91.37           C  
ATOM   3193  C   LEU A 430     152.212 162.587 214.359  1.00 91.37           C  
ATOM   3194  O   LEU A 430     151.574 161.889 215.153  1.00 91.37           O  
ATOM   3195  CB  LEU A 430     152.043 165.048 214.755  1.00 91.37           C  
ATOM   3196  CG  LEU A 430     150.753 164.986 215.570  1.00 91.37           C  
ATOM   3197  CD1 LEU A 430     151.067 165.048 217.054  1.00 91.37           C  
ATOM   3198  CD2 LEU A 430     149.797 166.095 215.167  1.00 91.37           C  
ATOM   3199  N   LEU A 431     152.289 162.301 213.058  1.00 83.51           N  
ATOM   3200  CA  LEU A 431     151.556 161.172 212.501  1.00 83.51           C  
ATOM   3201  C   LEU A 431     152.145 159.831 212.908  1.00 83.51           C  
ATOM   3202  O   LEU A 431     151.422 158.830 212.909  1.00 83.51           O  
ATOM   3203  CB  LEU A 431     151.512 161.270 210.978  1.00 83.51           C  
ATOM   3204  CG  LEU A 431     150.643 162.384 210.402  1.00 83.51           C  
ATOM   3205  CD1 LEU A 431     150.549 162.244 208.899  1.00 83.51           C  
ATOM   3206  CD2 LEU A 431     149.263 162.367 211.029  1.00 83.51           C  
ATOM   3207  N   LYS A 432     153.427 159.782 213.248  1.00 79.81           N  
ATOM   3208  CA  LYS A 432     154.022 158.474 213.582  1.00 79.81           C  
ATOM   3209  C   LYS A 432     153.328 157.972 214.846  1.00 79.81           C  
ATOM   3210  O   LYS A 432     153.227 158.757 215.792  1.00 79.81           O  
ATOM   3211  CB  LYS A 432     155.529 158.631 213.764  1.00 79.81           C  
ATOM   3212  CG  LYS A 432     156.263 159.209 212.566  1.00 79.81           C  
ATOM   3213  CD  LYS A 432     157.640 159.710 212.915  1.00 79.81           C  
ATOM   3214  CE  LYS A 432     158.377 158.769 213.841  1.00 79.81           C  
ATOM   3215  NZ  LYS A 432     159.830 159.050 213.851  1.00 79.81           N  
ATOM   3216  N   GLN A 433     152.881 156.720 214.862  1.00 74.16           N  
ATOM   3217  CA  GLN A 433     152.142 156.172 216.027  1.00 74.16           C  
ATOM   3218  C   GLN A 433     152.647 154.754 216.275  1.00 74.16           C  
ATOM   3219  O   GLN A 433     152.937 154.062 215.302  1.00 74.16           O  
ATOM   3220  CB  GLN A 433     150.657 156.137 215.681  1.00 74.16           C  
ATOM   3221  CG  GLN A 433     149.777 155.445 216.706  1.00 74.16           C  
ATOM   3222  CD  GLN A 433     148.328 155.596 216.323  1.00 74.16           C  
ATOM   3223  OE1 GLN A 433     147.961 156.491 215.568  1.00 74.16           O  
ATOM   3224  NE2 GLN A 433     147.490 154.716 216.841  1.00 74.16           N  
ATOM   3225  N   LYS A 434     152.730 154.332 217.528  1.00 71.03           N  
ATOM   3226  CA  LYS A 434     153.271 152.988 217.828  1.00 71.03           C  
ATOM   3227  C   LYS A 434     152.248 151.905 217.504  1.00 71.03           C  
ATOM   3228  O   LYS A 434     151.057 152.220 217.454  1.00 71.03           O  
ATOM   3229  CB  LYS A 434     153.763 152.886 219.269  1.00 71.03           C  
ATOM   3230  CG  LYS A 434     152.872 153.547 220.309  1.00 71.03           C  
ATOM   3231  CD  LYS A 434     153.417 153.414 221.709  1.00 71.03           C  
ATOM   3232  CE  LYS A 434     154.910 153.654 221.771  1.00 71.03           C  
ATOM   3233  NZ  LYS A 434     155.294 154.912 221.087  1.00 71.03           N  
ATOM   3234  N   GLN A 435     152.713 150.679 217.287  1.00 68.58           N  
ATOM   3235  CA  GLN A 435     151.827 149.538 216.958  1.00 68.58           C  
ATOM   3236  C   GLN A 435     151.044 149.129 218.197  1.00 68.58           C  
ATOM   3237  O   GLN A 435     151.489 149.460 219.302  1.00 68.58           O  
ATOM   3238  CB  GLN A 435     152.690 148.336 216.590  1.00 68.58           C  
ATOM   3239  CG  GLN A 435     152.003 147.308 215.709  1.00 68.58           C  
ATOM   3240  CD  GLN A 435     153.015 146.297 215.235  1.00 68.58           C  
ATOM   3241  OE1 GLN A 435     154.218 146.532 215.287  1.00 68.58           O  
ATOM   3242  NE2 GLN A 435     152.532 145.158 214.773  1.00 68.58           N  
ATOM   3243  N   TYR A 436     149.901 148.477 218.004  1.00 68.96           N  
ATOM   3244  CA  TYR A 436     149.075 147.995 219.137  1.00 68.96           C  
ATOM   3245  C   TYR A 436     148.770 149.171 220.055  1.00 68.96           C  
ATOM   3246  O   TYR A 436     148.853 149.010 221.274  1.00 68.96           O  
ATOM   3247  CB  TYR A 436     149.766 146.827 219.834  1.00 68.96           C  
ATOM   3248  CG  TYR A 436     149.918 145.597 218.983  1.00 68.96           C  
ATOM   3249  CD1 TYR A 436     148.812 144.944 218.474  1.00 68.96           C  
ATOM   3250  CD2 TYR A 436     151.168 145.081 218.695  1.00 68.96           C  
ATOM   3251  CE1 TYR A 436     148.943 143.808 217.695  1.00 68.96           C  
ATOM   3252  CE2 TYR A 436     151.318 143.946 217.919  1.00 68.96           C  
ATOM   3253  CZ  TYR A 436     150.201 143.308 217.417  1.00 68.96           C  
ATOM   3254  OH  TYR A 436     150.343 142.188 216.653  1.00 68.96           O  
ATOM   3255  N   ALA A 437     148.455 150.323 219.472  1.00 74.45           N  
ATOM   3256  CA  ALA A 437     148.214 151.541 220.272  1.00 74.45           C  
ATOM   3257  C   ALA A 437     147.180 152.411 219.574  1.00 74.45           C  
ATOM   3258  O   ALA A 437     147.535 153.489 219.082  1.00 74.45           O  
ATOM   3259  CB  ALA A 437     149.491 152.295 220.458  1.00 74.45           C  
ATOM   3260  N   PRO A 438     145.912 151.978 219.535  1.00 78.46           N  
ATOM   3261  CA  PRO A 438     144.816 152.729 218.920  1.00 78.46           C  
ATOM   3262  C   PRO A 438     144.369 153.865 219.822  1.00 78.46           C  
ATOM   3263  O   PRO A 438     144.473 153.795 221.048  1.00 78.46           O  
ATOM   3264  CB  PRO A 438     143.716 151.677 218.762  1.00 78.46           C  
ATOM   3265  CG  PRO A 438     143.959 150.742 219.892  1.00 78.46           C  
ATOM   3266  CD  PRO A 438     145.455 150.691 220.085  1.00 78.46           C  
ATOM   3267  N   MET A 439     143.873 154.927 219.199  1.00 86.80           N  
ATOM   3268  CA  MET A 439     143.367 156.078 219.929  1.00 86.80           C  
ATOM   3269  C   MET A 439     142.012 156.480 219.372  1.00 86.80           C  
ATOM   3270  O   MET A 439     141.791 156.442 218.159  1.00 86.80           O  
ATOM   3271  CB  MET A 439     144.342 157.253 219.861  1.00 86.80           C  
ATOM   3272  CG  MET A 439     144.771 157.634 218.463  1.00 86.80           C  
ATOM   3273  SD  MET A 439     145.874 159.057 218.485  1.00 86.80           S  
ATOM   3274  CE  MET A 439     147.207 158.420 219.493  1.00 86.80           C  
ATOM   3275  N   SER A 440     141.110 156.869 220.267  1.00 91.08           N  
ATOM   3276  CA  SER A 440     139.749 157.189 219.876  1.00 91.08           C  
ATOM   3277  C   SER A 440     139.703 158.497 219.095  1.00 91.08           C  
ATOM   3278  O   SER A 440     140.668 159.264 219.045  1.00 91.08           O  
ATOM   3279  CB  SER A 440     138.846 157.286 221.102  1.00 91.08           C  
ATOM   3280  OG  SER A 440     139.233 158.368 221.929  1.00 91.08           O  
ATOM   3281  N   VAL A 441     138.547 158.741 218.473  1.00 93.16           N  
ATOM   3282  CA  VAL A 441     138.361 159.943 217.668  1.00 93.16           C  
ATOM   3283  C   VAL A 441     138.554 161.201 218.504  1.00 93.16           C  
ATOM   3284  O   VAL A 441     139.001 162.233 217.990  1.00 93.16           O  
ATOM   3285  CB  VAL A 441     136.977 159.909 216.989  1.00 93.16           C  
ATOM   3286  CG1 VAL A 441     135.887 159.690 218.018  1.00 93.16           C  
ATOM   3287  CG2 VAL A 441     136.727 161.182 216.202  1.00 93.16           C  
ATOM   3288  N   ALA A 442     138.234 161.145 219.799  1.00 98.33           N  
ATOM   3289  CA  ALA A 442     138.402 162.321 220.648  1.00 98.33           C  
ATOM   3290  C   ALA A 442     139.863 162.748 220.733  1.00 98.33           C  
ATOM   3291  O   ALA A 442     140.173 163.941 220.634  1.00 98.33           O  
ATOM   3292  CB  ALA A 442     137.845 162.047 222.044  1.00 98.33           C  
ATOM   3293  N   GLN A 443     140.720 161.765 221.059  1.00 95.31           N  
ATOM   3294  CA  GLN A 443     142.161 162.037 221.263  1.00 95.31           C  
ATOM   3295  C   GLN A 443     142.742 162.339 219.901  1.00 95.31           C  
ATOM   3296  O   GLN A 443     143.620 163.196 219.814  1.00 95.31           O  
ATOM   3297  CB  GLN A 443     142.823 160.782 221.817  1.00 95.31           C  
ATOM   3298  CG  GLN A 443     142.012 160.141 222.929  1.00 95.31           C  
ATOM   3299  CD  GLN A 443     142.459 158.734 223.227  1.00 95.31           C  
ATOM   3300  OE1 GLN A 443     141.657 157.866 223.561  1.00 95.31           O  
ATOM   3301  NE2 GLN A 443     143.753 158.496 223.103  1.00 95.31           N  
ATOM   3302  N   GLN A 444     142.195 161.712 218.872  1.00 93.69           N  
ATOM   3303  CA  GLN A 444     142.650 162.061 217.509  1.00 93.69           C  
ATOM   3304  C   GLN A 444     142.236 163.498 217.209  1.00 93.69           C  
ATOM   3305  O   GLN A 444     143.050 164.246 216.661  1.00 93.69           O  
ATOM   3306  CB  GLN A 444     142.036 161.105 216.490  1.00 93.69           C  
ATOM   3307  CG  GLN A 444     142.678 159.731 216.489  1.00 93.69           C  
ATOM   3308  CD  GLN A 444     141.972 158.819 215.522  1.00 93.69           C  
ATOM   3309  OE1 GLN A 444     141.186 159.263 214.691  1.00 93.69           O  
ATOM   3310  NE2 GLN A 444     142.251 157.531 215.624  1.00 93.69           N  
ATOM   3311  N   SER A 445     141.029 163.882 217.600  1.00 94.16           N  
ATOM   3312  CA  SER A 445     140.545 165.215 217.190  1.00 94.16           C  
ATOM   3313  C   SER A 445     141.420 166.307 217.782  1.00 94.16           C  
ATOM   3314  O   SER A 445     141.832 167.200 217.030  1.00 94.16           O  
ATOM   3315  CB  SER A 445     139.148 165.366 217.636  1.00 94.16           C  
ATOM   3316  OG  SER A 445     139.067 165.294 219.046  1.00 94.16           O  
ATOM   3317  N   LEU A 446     141.744 166.212 219.061  1.00 99.38           N  
ATOM   3318  CA  LEU A 446     142.468 167.254 219.778  1.00 99.38           C  
ATOM   3319  C   LEU A 446     143.920 167.354 219.327  1.00 99.38           C  
ATOM   3320  O   LEU A 446     144.477 168.457 219.300  1.00 99.38           O  
ATOM   3321  CB  LEU A 446     142.376 167.030 221.288  1.00 99.38           C  
ATOM   3322  CG  LEU A 446     142.847 165.715 221.904  1.00 99.38           C  
ATOM   3323  CD1 LEU A 446     144.333 165.743 222.224  1.00 99.38           C  
ATOM   3324  CD2 LEU A 446     142.042 165.424 223.152  1.00 99.38           C  
ATOM   3325  N   VAL A 447     144.547 166.240 218.940  1.00 98.07           N  
ATOM   3326  CA  VAL A 447     145.915 166.380 218.447  1.00 98.07           C  
ATOM   3327  C   VAL A 447     145.924 167.054 217.080  1.00 98.07           C  
ATOM   3328  O   VAL A 447     146.819 167.853 216.788  1.00 98.07           O  
ATOM   3329  CB  VAL A 447     146.663 165.035 218.418  1.00 98.07           C  
ATOM   3330  CG1 VAL A 447     146.735 164.440 219.812  1.00 98.07           C  
ATOM   3331  CG2 VAL A 447     146.024 164.067 217.446  1.00 98.07           C  
ATOM   3332  N   LEU A 448     144.927 166.784 216.235  1.00 99.87           N  
ATOM   3333  CA  LEU A 448     144.827 167.511 214.976  1.00 99.87           C  
ATOM   3334  C   LEU A 448     144.537 168.985 215.220  1.00 99.87           C  
ATOM   3335  O   LEU A 448     145.015 169.848 214.475  1.00 99.87           O  
ATOM   3336  CB  LEU A 448     143.751 166.888 214.092  1.00 99.87           C  
ATOM   3337  CG  LEU A 448     144.079 165.501 213.545  1.00 99.87           C  
ATOM   3338  CD1 LEU A 448     142.882 164.924 212.812  1.00 99.87           C  
ATOM   3339  CD2 LEU A 448     145.296 165.561 212.637  1.00 99.87           C  
ATOM   3340  N   PHE A 449     143.746 169.290 216.250  1.00104.37           N  
ATOM   3341  CA  PHE A 449     143.497 170.681 216.606  1.00104.37           C  
ATOM   3342  C   PHE A 449     144.786 171.378 217.017  1.00104.37           C  
ATOM   3343  O   PHE A 449     145.064 172.499 216.578  1.00104.37           O  
ATOM   3344  CB  PHE A 449     142.465 170.747 217.731  1.00104.37           C  
ATOM   3345  CG  PHE A 449     142.062 172.141 218.109  1.00104.37           C  
ATOM   3346  CD1 PHE A 449     142.743 172.831 219.098  1.00104.37           C  
ATOM   3347  CD2 PHE A 449     140.994 172.758 217.483  1.00104.37           C  
ATOM   3348  CE1 PHE A 449     142.372 174.111 219.447  1.00104.37           C  
ATOM   3349  CE2 PHE A 449     140.617 174.038 217.829  1.00104.37           C  
ATOM   3350  CZ  PHE A 449     141.308 174.716 218.812  1.00104.37           C  
ATOM   3351  N   ALA A 450     145.593 170.719 217.849  1.00103.89           N  
ATOM   3352  CA  ALA A 450     146.888 171.278 218.217  1.00103.89           C  
ATOM   3353  C   ALA A 450     147.794 171.423 217.004  1.00103.89           C  
ATOM   3354  O   ALA A 450     148.618 172.343 216.947  1.00103.89           O  
ATOM   3355  CB  ALA A 450     147.556 170.405 219.278  1.00103.89           C  
ATOM   3356  N   ALA A 451     147.658 170.524 216.030  1.00104.16           N  
ATOM   3357  CA  ALA A 451     148.495 170.577 214.838  1.00104.16           C  
ATOM   3358  C   ALA A 451     148.135 171.766 213.957  1.00104.16           C  
ATOM   3359  O   ALA A 451     149.002 172.561 213.579  1.00104.16           O  
ATOM   3360  CB  ALA A 451     148.365 169.270 214.057  1.00104.16           C  
ATOM   3361  N   GLU A 452     146.854 171.906 213.621  1.00107.39           N  
ATOM   3362  CA  GLU A 452     146.432 172.863 212.606  1.00107.39           C  
ATOM   3363  C   GLU A 452     146.150 174.257 213.147  1.00107.39           C  
ATOM   3364  O   GLU A 452     146.129 175.212 212.362  1.00107.39           O  
ATOM   3365  CB  GLU A 452     145.191 172.343 211.877  1.00107.39           C  
ATOM   3366  CG  GLU A 452     145.465 171.110 211.040  1.00107.39           C  
ATOM   3367  CD  GLU A 452     146.640 171.304 210.100  1.00107.39           C  
ATOM   3368  OE1 GLU A 452     146.669 172.327 209.383  1.00107.39           O  
ATOM   3369  OE2 GLU A 452     147.541 170.440 210.087  1.00107.39           O  
ATOM   3370  N   ARG A 453     145.926 174.408 214.448  1.00106.83           N  
ATOM   3371  CA  ARG A 453     145.687 175.728 215.017  1.00106.83           C  
ATOM   3372  C   ARG A 453     146.968 176.433 215.443  1.00106.83           C  
ATOM   3373  O   ARG A 453     146.896 177.540 215.985  1.00106.83           O  
ATOM   3374  CB  ARG A 453     144.725 175.629 216.204  1.00106.83           C  
ATOM   3375  CG  ARG A 453     143.363 175.067 215.831  1.00106.83           C  
ATOM   3376  CD  ARG A 453     142.761 175.825 214.661  1.00106.83           C  
ATOM   3377  NE  ARG A 453     141.696 175.072 214.008  1.00106.83           N  
ATOM   3378  CZ  ARG A 453     140.405 175.223 214.264  1.00106.83           C  
ATOM   3379  NH1 ARG A 453     139.975 176.103 215.153  1.00106.83           N  
ATOM   3380  NH2 ARG A 453     139.522 174.474 213.610  1.00106.83           N  
ATOM   3381  N   GLY A 454     148.130 175.825 215.218  1.00106.11           N  
ATOM   3382  CA  GLY A 454     149.401 176.473 215.470  1.00106.11           C  
ATOM   3383  C   GLY A 454     149.987 176.280 216.851  1.00106.11           C  
ATOM   3384  O   GLY A 454     150.950 176.977 217.194  1.00106.11           O  
ATOM   3385  N   TYR A 455     149.446 175.363 217.655  1.00109.63           N  
ATOM   3386  CA  TYR A 455     149.979 175.161 218.999  1.00109.63           C  
ATOM   3387  C   TYR A 455     151.298 174.401 218.982  1.00109.63           C  
ATOM   3388  O   TYR A 455     152.142 174.610 219.861  1.00109.63           O  
ATOM   3389  CB  TYR A 455     148.952 174.436 219.866  1.00109.63           C  
ATOM   3390  CG  TYR A 455     147.751 175.289 220.192  1.00109.63           C  
ATOM   3391  CD1 TYR A 455     147.805 176.230 221.209  1.00109.63           C  
ATOM   3392  CD2 TYR A 455     146.569 175.165 219.478  1.00109.63           C  
ATOM   3393  CE1 TYR A 455     146.719 177.017 221.507  1.00109.63           C  
ATOM   3394  CE2 TYR A 455     145.476 175.949 219.771  1.00109.63           C  
ATOM   3395  CZ  TYR A 455     145.557 176.873 220.787  1.00109.63           C  
ATOM   3396  OH  TYR A 455     144.470 177.658 221.085  1.00109.63           O  
ATOM   3397  N   LEU A 456     151.496 173.523 218.002  1.00109.32           N  
ATOM   3398  CA  LEU A 456     152.739 172.773 217.873  1.00109.32           C  
ATOM   3399  C   LEU A 456     153.835 173.552 217.159  1.00109.32           C  
ATOM   3400  O   LEU A 456     154.952 173.040 217.037  1.00109.32           O  
ATOM   3401  CB  LEU A 456     152.485 171.459 217.130  1.00109.32           C  
ATOM   3402  CG  LEU A 456     151.788 170.349 217.913  1.00109.32           C  
ATOM   3403  CD1 LEU A 456     151.412 169.204 216.990  1.00109.32           C  
ATOM   3404  CD2 LEU A 456     152.696 169.863 219.023  1.00109.32           C  
ATOM   3405  N   ALA A 457     153.542 174.768 216.688  1.00109.75           N  
ATOM   3406  CA  ALA A 457     154.453 175.468 215.788  1.00109.75           C  
ATOM   3407  C   ALA A 457     155.813 175.736 216.421  1.00109.75           C  
ATOM   3408  O   ALA A 457     156.834 175.696 215.725  1.00109.75           O  
ATOM   3409  CB  ALA A 457     153.820 176.780 215.326  1.00109.75           C  
ATOM   3410  N   ASP A 458     155.859 176.003 217.726  1.00110.60           N  
ATOM   3411  CA  ASP A 458     157.096 176.407 218.385  1.00110.60           C  
ATOM   3412  C   ASP A 458     157.643 175.340 219.329  1.00110.60           C  
ATOM   3413  O   ASP A 458     158.488 175.644 220.175  1.00110.60           O  
ATOM   3414  CB  ASP A 458     156.888 177.723 219.135  1.00110.60           C  
ATOM   3415  CG  ASP A 458     155.666 177.697 220.029  1.00110.60           C  
ATOM   3416  OD1 ASP A 458     154.977 176.656 220.069  1.00110.60           O  
ATOM   3417  OD2 ASP A 458     155.391 178.720 220.690  1.00110.60           O  
ATOM   3418  N   VAL A 459     157.192 174.100 219.196  1.00109.26           N  
ATOM   3419  CA  VAL A 459     157.701 172.989 219.992  1.00109.26           C  
ATOM   3420  C   VAL A 459     158.662 172.185 219.130  1.00109.26           C  
ATOM   3421  O   VAL A 459     158.362 171.872 217.972  1.00109.26           O  
ATOM   3422  CB  VAL A 459     156.554 172.108 220.523  1.00109.26           C  
ATOM   3423  CG1 VAL A 459     157.106 170.907 221.271  1.00109.26           C  
ATOM   3424  CG2 VAL A 459     155.637 172.920 221.421  1.00109.26           C  
ATOM   3425  N   GLU A 460     159.822 171.852 219.690  1.00106.95           N  
ATOM   3426  CA  GLU A 460     160.864 171.198 218.915  1.00106.95           C  
ATOM   3427  C   GLU A 460     160.487 169.755 218.592  1.00106.95           C  
ATOM   3428  O   GLU A 460     159.646 169.135 219.249  1.00106.95           O  
ATOM   3429  CB  GLU A 460     162.199 171.241 219.660  1.00106.95           C  
ATOM   3430  CG  GLU A 460     162.182 170.607 221.039  1.00106.95           C  
ATOM   3431  CD  GLU A 460     161.621 171.526 222.109  1.00106.95           C  
ATOM   3432  OE1 GLU A 460     160.950 172.520 221.759  1.00106.95           O  
ATOM   3433  OE2 GLU A 460     161.857 171.254 223.304  1.00106.95           O  
ATOM   3434  N   LEU A 461     161.129 169.229 217.546  1.00103.91           N  
ATOM   3435  CA  LEU A 461     160.816 167.893 217.048  1.00103.91           C  
ATOM   3436  C   LEU A 461     161.003 166.832 218.124  1.00103.91           C  
ATOM   3437  O   LEU A 461     160.174 165.928 218.276  1.00103.91           O  
ATOM   3438  CB  LEU A 461     161.688 167.575 215.834  1.00103.91           C  
ATOM   3439  CG  LEU A 461     161.192 168.007 214.455  1.00103.91           C  
ATOM   3440  CD1 LEU A 461     160.995 169.512 214.363  1.00103.91           C  
ATOM   3441  CD2 LEU A 461     162.173 167.531 213.405  1.00103.91           C  
ATOM   3442  N   SER A 462     162.094 166.926 218.882  1.00106.70           N  
ATOM   3443  CA  SER A 462     162.444 165.905 219.863  1.00106.70           C  
ATOM   3444  C   SER A 462     161.447 165.845 221.014  1.00106.70           C  
ATOM   3445  O   SER A 462     161.566 164.990 221.897  1.00106.70           O  
ATOM   3446  CB  SER A 462     163.850 166.157 220.408  1.00106.70           C  
ATOM   3447  OG  SER A 462     164.810 166.147 219.366  1.00106.70           O  
ATOM   3448  N   LYS A 463     160.467 166.746 221.020  1.00106.58           N  
ATOM   3449  CA  LYS A 463     159.469 166.799 222.076  1.00106.58           C  
ATOM   3450  C   LYS A 463     158.045 166.604 221.578  1.00106.58           C  
ATOM   3451  O   LYS A 463     157.114 166.650 222.391  1.00106.58           O  
ATOM   3452  CB  LYS A 463     159.564 168.133 222.827  1.00106.58           C  
ATOM   3453  CG  LYS A 463     160.794 168.260 223.707  1.00106.58           C  
ATOM   3454  CD  LYS A 463     160.796 167.191 224.784  1.00106.58           C  
ATOM   3455  CE  LYS A 463     161.927 167.398 225.775  1.00106.58           C  
ATOM   3456  NZ  LYS A 463     161.902 166.383 226.866  1.00106.58           N  
ATOM   3457  N   ILE A 464     157.845 166.391 220.275  1.00103.53           N  
ATOM   3458  CA  ILE A 464     156.491 166.293 219.734  1.00103.53           C  
ATOM   3459  C   ILE A 464     155.748 165.107 220.336  1.00103.53           C  
ATOM   3460  O   ILE A 464     154.593 165.232 220.761  1.00103.53           O  
ATOM   3461  CB  ILE A 464     156.535 166.207 218.198  1.00103.53           C  
ATOM   3462  CG1 ILE A 464     157.093 167.501 217.607  1.00103.53           C  
ATOM   3463  CG2 ILE A 464     155.153 165.931 217.646  1.00103.53           C  
ATOM   3464  CD1 ILE A 464     156.256 168.716 217.915  1.00103.53           C  
ATOM   3465  N   GLY A 465     156.399 163.944 220.396  1.00106.06           N  
ATOM   3466  CA  GLY A 465     155.743 162.772 220.952  1.00106.06           C  
ATOM   3467  C   GLY A 465     155.476 162.903 222.440  1.00106.06           C  
ATOM   3468  O   GLY A 465     154.414 162.505 222.930  1.00106.06           O  
ATOM   3469  N   SER A 466     156.437 163.463 223.178  1.00109.11           N  
ATOM   3470  CA  SER A 466     156.227 163.719 224.597  1.00109.11           C  
ATOM   3471  C   SER A 466     155.136 164.756 224.818  1.00109.11           C  
ATOM   3472  O   SER A 466     154.341 164.624 225.754  1.00109.11           O  
ATOM   3473  CB  SER A 466     157.533 164.175 225.242  1.00109.11           C  
ATOM   3474  OG  SER A 466     158.037 165.327 224.590  1.00109.11           O  
ATOM   3475  N   PHE A 467     155.081 165.784 223.969  1.00108.65           N  
ATOM   3476  CA  PHE A 467     153.985 166.744 224.031  1.00108.65           C  
ATOM   3477  C   PHE A 467     152.647 166.044 223.837  1.00108.65           C  
ATOM   3478  O   PHE A 467     151.686 166.302 224.568  1.00108.65           O  
ATOM   3479  CB  PHE A 467     154.189 167.829 222.972  1.00108.65           C  
ATOM   3480  CG  PHE A 467     153.106 168.871 222.941  1.00108.65           C  
ATOM   3481  CD1 PHE A 467     151.952 168.673 222.199  1.00108.65           C  
ATOM   3482  CD2 PHE A 467     153.253 170.058 223.634  1.00108.65           C  
ATOM   3483  CE1 PHE A 467     150.962 169.631 222.165  1.00108.65           C  
ATOM   3484  CE2 PHE A 467     152.267 171.023 223.600  1.00108.65           C  
ATOM   3485  CZ  PHE A 467     151.119 170.808 222.866  1.00108.65           C  
ATOM   3486  N   GLU A 468     152.572 165.152 222.849  1.00108.07           N  
ATOM   3487  CA  GLU A 468     151.328 164.441 222.572  1.00108.07           C  
ATOM   3488  C   GLU A 468     150.912 163.570 223.752  1.00108.07           C  
ATOM   3489  O   GLU A 468     149.741 163.566 224.154  1.00108.07           O  
ATOM   3490  CB  GLU A 468     151.489 163.602 221.306  1.00108.07           C  
ATOM   3491  CG  GLU A 468     150.354 162.632 221.050  1.00108.07           C  
ATOM   3492  CD  GLU A 468     150.577 161.798 219.806  1.00108.07           C  
ATOM   3493  OE1 GLU A 468     151.371 162.225 218.943  1.00108.07           O  
ATOM   3494  OE2 GLU A 468     149.963 160.716 219.691  1.00108.07           O  
ATOM   3495  N   ALA A 469     151.860 162.817 224.315  1.00109.06           N  
ATOM   3496  CA  ALA A 469     151.541 161.949 225.446  1.00109.06           C  
ATOM   3497  C   ALA A 469     151.115 162.758 226.665  1.00109.06           C  
ATOM   3498  O   ALA A 469     150.158 162.392 227.362  1.00109.06           O  
ATOM   3499  CB  ALA A 469     152.738 161.062 225.783  1.00109.06           C  
ATOM   3500  N   ALA A 470     151.807 163.868 226.933  1.00110.58           N  
ATOM   3501  CA  ALA A 470     151.433 164.720 228.055  1.00110.58           C  
ATOM   3502  C   ALA A 470     150.056 165.329 227.844  1.00110.58           C  
ATOM   3503  O   ALA A 470     149.261 165.415 228.785  1.00110.58           O  
ATOM   3504  CB  ALA A 470     152.481 165.814 228.255  1.00110.58           C  
ATOM   3505  N   LEU A 471     149.754 165.750 226.616  1.00107.99           N  
ATOM   3506  CA  LEU A 471     148.440 166.305 226.321  1.00107.99           C  
ATOM   3507  C   LEU A 471     147.346 165.267 226.522  1.00107.99           C  
ATOM   3508  O   LEU A 471     146.283 165.573 227.073  1.00107.99           O  
ATOM   3509  CB  LEU A 471     148.419 166.847 224.894  1.00107.99           C  
ATOM   3510  CG  LEU A 471     147.083 167.389 224.401  1.00107.99           C  
ATOM   3511  CD1 LEU A 471     146.556 168.447 225.352  1.00107.99           C  
ATOM   3512  CD2 LEU A 471     147.248 167.955 223.008  1.00107.99           C  
ATOM   3513  N   LEU A 472     147.586 164.032 226.076  1.00110.30           N  
ATOM   3514  CA  LEU A 472     146.596 162.978 226.273  1.00110.30           C  
ATOM   3515  C   LEU A 472     146.371 162.700 227.755  1.00110.30           C  
ATOM   3516  O   LEU A 472     145.224 162.617 228.212  1.00110.30           O  
ATOM   3517  CB  LEU A 472     147.031 161.705 225.552  1.00110.30           C  
ATOM   3518  CG  LEU A 472     146.183 160.469 225.854  1.00110.30           C  
ATOM   3519  CD1 LEU A 472     144.732 160.717 225.481  1.00110.30           C  
ATOM   3520  CD2 LEU A 472     146.730 159.252 225.126  1.00110.30           C  
ATOM   3521  N   ALA A 473     147.454 162.577 228.527  1.00114.93           N  
ATOM   3522  CA  ALA A 473     147.302 162.322 229.954  1.00114.93           C  
ATOM   3523  C   ALA A 473     146.605 163.479 230.657  1.00114.93           C  
ATOM   3524  O   ALA A 473     145.791 163.258 231.561  1.00114.93           O  
ATOM   3525  CB  ALA A 473     148.665 162.055 230.590  1.00114.93           C  
ATOM   3526  N   TYR A 474     146.904 164.710 230.245  1.00114.72           N  
ATOM   3527  CA  TYR A 474     146.291 165.887 230.844  1.00114.72           C  
ATOM   3528  C   TYR A 474     144.794 165.935 230.559  1.00114.72           C  
ATOM   3529  O   TYR A 474     143.985 166.118 231.476  1.00114.72           O  
ATOM   3530  CB  TYR A 474     147.003 167.135 230.319  1.00114.72           C  
ATOM   3531  CG  TYR A 474     146.383 168.450 230.710  1.00114.72           C  
ATOM   3532  CD1 TYR A 474     146.753 169.094 231.880  1.00114.72           C  
ATOM   3533  CD2 TYR A 474     145.447 169.062 229.892  1.00114.72           C  
ATOM   3534  CE1 TYR A 474     146.194 170.303 232.231  1.00114.72           C  
ATOM   3535  CE2 TYR A 474     144.882 170.265 230.234  1.00114.72           C  
ATOM   3536  CZ  TYR A 474     145.258 170.884 231.403  1.00114.72           C  
ATOM   3537  OH  TYR A 474     144.692 172.089 231.741  1.00114.72           O  
ATOM   3538  N   VAL A 475     144.404 165.768 229.292  1.00114.15           N  
ATOM   3539  CA  VAL A 475     142.986 165.819 228.951  1.00114.15           C  
ATOM   3540  C   VAL A 475     142.237 164.631 229.539  1.00114.15           C  
ATOM   3541  O   VAL A 475     141.017 164.696 229.730  1.00114.15           O  
ATOM   3542  CB  VAL A 475     142.787 165.908 227.427  1.00114.15           C  
ATOM   3543  CG1 VAL A 475     143.492 167.133 226.870  1.00114.15           C  
ATOM   3544  CG2 VAL A 475     143.264 164.638 226.741  1.00114.15           C  
ATOM   3545  N   ASP A 476     142.931 163.529 229.828  1.00117.25           N  
ATOM   3546  CA  ASP A 476     142.257 162.409 230.471  1.00117.25           C  
ATOM   3547  C   ASP A 476     141.866 162.703 231.916  1.00117.25           C  
ATOM   3548  O   ASP A 476     140.964 162.043 232.442  1.00117.25           O  
ATOM   3549  CB  ASP A 476     143.153 161.170 230.418  1.00117.25           C  
ATOM   3550  CG  ASP A 476     142.429 159.901 230.827  1.00117.25           C  
ATOM   3551  OD1 ASP A 476     141.181 159.899 230.843  1.00117.25           O  
ATOM   3552  OD2 ASP A 476     143.113 158.902 231.133  1.00117.25           O  
ATOM   3553  N   ARG A 477     142.495 163.687 232.558  1.00119.64           N  
ATOM   3554  CA  ARG A 477     142.282 163.897 233.986  1.00119.64           C  
ATOM   3555  C   ARG A 477     140.955 164.593 234.271  1.00119.64           C  
ATOM   3556  O   ARG A 477     140.101 164.053 234.981  1.00119.64           O  
ATOM   3557  CB  ARG A 477     143.442 164.698 234.578  1.00119.64           C  
ATOM   3558  CG  ARG A 477     144.746 163.930 234.647  1.00119.64           C  
ATOM   3559  CD  ARG A 477     145.607 164.447 235.779  1.00119.64           C  
ATOM   3560  NE  ARG A 477     145.929 165.859 235.620  1.00119.64           N  
ATOM   3561  CZ  ARG A 477     147.037 166.306 235.048  1.00119.64           C  
ATOM   3562  NH1 ARG A 477     147.943 165.476 234.558  1.00119.64           N  
ATOM   3563  NH2 ARG A 477     147.245 167.617 234.970  1.00119.64           N  
ATOM   3564  N   ASP A 478     140.761 165.792 233.723  1.00118.83           N  
ATOM   3565  CA  ASP A 478     139.647 166.640 234.124  1.00118.83           C  
ATOM   3566  C   ASP A 478     138.742 167.078 232.983  1.00118.83           C  
ATOM   3567  O   ASP A 478     137.660 167.611 233.254  1.00118.83           O  
ATOM   3568  CB  ASP A 478     140.171 167.892 234.841  1.00118.83           C  
ATOM   3569  CG  ASP A 478     141.341 168.526 234.117  1.00118.83           C  
ATOM   3570  OD1 ASP A 478     141.662 168.068 233.000  1.00118.83           O  
ATOM   3571  OD2 ASP A 478     141.946 169.474 234.663  1.00118.83           O  
ATOM   3572  N   HIS A 479     139.135 166.868 231.731  1.00115.80           N  
ATOM   3573  CA  HIS A 479     138.303 167.192 230.583  1.00115.80           C  
ATOM   3574  C   HIS A 479     137.593 165.966 230.027  1.00115.80           C  
ATOM   3575  O   HIS A 479     137.165 165.976 228.868  1.00115.80           O  
ATOM   3576  CB  HIS A 479     139.147 167.873 229.507  1.00115.80           C  
ATOM   3577  CG  HIS A 479     139.820 169.121 229.986  1.00115.80           C  
ATOM   3578  ND1 HIS A 479     141.130 169.144 230.413  1.00115.80           N  
ATOM   3579  CD2 HIS A 479     139.354 170.383 230.137  1.00115.80           C  
ATOM   3580  CE1 HIS A 479     141.449 170.370 230.787  1.00115.80           C  
ATOM   3581  NE2 HIS A 479     140.389 171.142 230.628  1.00115.80           N  
ATOM   3582  N   ALA A 480     137.460 164.914 230.835  1.00114.01           N  
ATOM   3583  CA  ALA A 480     136.809 163.658 230.482  1.00114.01           C  
ATOM   3584  C   ALA A 480     135.395 163.836 229.928  1.00114.01           C  
ATOM   3585  O   ALA A 480     135.032 163.127 228.981  1.00114.01           O  
ATOM   3586  CB  ALA A 480     136.772 162.724 231.695  1.00114.01           C  
ATOM   3587  N   PRO A 481     134.553 164.722 230.486  1.00111.61           N  
ATOM   3588  CA  PRO A 481     133.220 164.902 229.883  1.00111.61           C  
ATOM   3589  C   PRO A 481     133.268 165.312 228.423  1.00111.61           C  
ATOM   3590  O   PRO A 481     132.461 164.828 227.621  1.00111.61           O  
ATOM   3591  CB  PRO A 481     132.587 165.993 230.757  1.00111.61           C  
ATOM   3592  CG  PRO A 481     133.248 165.847 232.061  1.00111.61           C  
ATOM   3593  CD  PRO A 481     134.666 165.467 231.755  1.00111.61           C  
ATOM   3594  N   LEU A 482     134.214 166.171 228.045  1.00107.62           N  
ATOM   3595  CA  LEU A 482     134.318 166.574 226.649  1.00107.62           C  
ATOM   3596  C   LEU A 482     134.806 165.433 225.766  1.00107.62           C  
ATOM   3597  O   LEU A 482     134.335 165.289 224.632  1.00107.62           O  
ATOM   3598  CB  LEU A 482     135.250 167.777 226.520  1.00107.62           C  
ATOM   3599  CG  LEU A 482     135.354 168.371 225.117  1.00107.62           C  
ATOM   3600  CD1 LEU A 482     133.978 168.749 224.604  1.00107.62           C  
ATOM   3601  CD2 LEU A 482     136.273 169.576 225.118  1.00107.62           C  
ATOM   3602  N   MET A 483     135.729 164.610 226.268  1.00109.46           N  
ATOM   3603  CA  MET A 483     136.156 163.435 225.517  1.00109.46           C  
ATOM   3604  C   MET A 483     134.995 162.476 225.301  1.00109.46           C  
ATOM   3605  O   MET A 483     134.815 161.945 224.198  1.00109.46           O  
ATOM   3606  CB  MET A 483     137.297 162.731 226.251  1.00109.46           C  
ATOM   3607  CG  MET A 483     138.494 163.610 226.574  1.00109.46           C  
ATOM   3608  SD  MET A 483     139.430 164.095 225.115  1.00109.46           S  
ATOM   3609  CE  MET A 483     138.773 165.732 224.808  1.00109.46           C  
ATOM   3610  N   GLN A 484     134.199 162.244 226.346  1.00108.21           N  
ATOM   3611  CA  GLN A 484     133.020 161.397 226.209  1.00108.21           C  
ATOM   3612  C   GLN A 484     132.045 161.975 225.195  1.00108.21           C  
ATOM   3613  O   GLN A 484     131.495 161.244 224.365  1.00108.21           O  
ATOM   3614  CB  GLN A 484     132.338 161.225 227.565  1.00108.21           C  
ATOM   3615  CG  GLN A 484     130.988 160.534 227.495  1.00108.21           C  
ATOM   3616  CD  GLN A 484     131.105 159.048 227.230  1.00108.21           C  
ATOM   3617  OE1 GLN A 484     130.172 158.421 226.733  1.00108.21           O  
ATOM   3618  NE2 GLN A 484     132.252 158.473 227.573  1.00108.21           N  
ATOM   3619  N   GLU A 485     131.820 163.289 225.246  1.00106.34           N  
ATOM   3620  CA  GLU A 485     130.893 163.916 224.312  1.00106.34           C  
ATOM   3621  C   GLU A 485     131.373 163.758 222.876  1.00106.34           C  
ATOM   3622  O   GLU A 485     130.585 163.446 221.976  1.00106.34           O  
ATOM   3623  CB  GLU A 485     130.717 165.391 224.660  1.00106.34           C  
ATOM   3624  CG  GLU A 485     129.797 166.126 223.708  1.00106.34           C  
ATOM   3625  CD  GLU A 485     129.706 167.603 224.011  1.00106.34           C  
ATOM   3626  OE1 GLU A 485     130.470 168.082 224.876  1.00106.34           O  
ATOM   3627  OE2 GLU A 485     128.868 168.285 223.383  1.00106.34           O  
ATOM   3628  N   ILE A 486     132.668 163.976 222.642  1.00101.08           N  
ATOM   3629  CA  ILE A 486     133.205 163.842 221.292  1.00101.08           C  
ATOM   3630  C   ILE A 486     133.101 162.400 220.813  1.00101.08           C  
ATOM   3631  O   ILE A 486     132.729 162.141 219.663  1.00101.08           O  
ATOM   3632  CB  ILE A 486     134.655 164.352 221.241  1.00101.08           C  
ATOM   3633  CG1 ILE A 486     134.702 165.850 221.531  1.00101.08           C  
ATOM   3634  CG2 ILE A 486     135.270 164.057 219.888  1.00101.08           C  
ATOM   3635  CD1 ILE A 486     136.100 166.408 221.588  1.00101.08           C  
ATOM   3636  N   ASN A 487     133.417 161.438 221.683  1.00101.26           N  
ATOM   3637  CA  ASN A 487     133.372 160.039 221.279  1.00101.26           C  
ATOM   3638  C   ASN A 487     131.952 159.540 221.056  1.00101.26           C  
ATOM   3639  O   ASN A 487     131.752 158.625 220.251  1.00101.26           O  
ATOM   3640  CB  ASN A 487     134.078 159.175 222.319  1.00101.26           C  
ATOM   3641  CG  ASN A 487     135.576 159.366 222.302  1.00101.26           C  
ATOM   3642  OD1 ASN A 487     136.181 159.487 221.240  1.00101.26           O  
ATOM   3643  ND2 ASN A 487     136.184 159.401 223.480  1.00101.26           N  
ATOM   3644  N   GLN A 488     130.963 160.118 221.736  1.00107.86           N  
ATOM   3645  CA  GLN A 488     129.581 159.728 221.482  1.00107.86           C  
ATOM   3646  C   GLN A 488     129.099 160.290 220.151  1.00107.86           C  
ATOM   3647  O   GLN A 488     128.644 159.546 219.275  1.00107.86           O  
ATOM   3648  CB  GLN A 488     128.678 160.190 222.627  1.00107.86           C  
ATOM   3649  CG  GLN A 488     128.954 159.501 223.955  1.00107.86           C  
ATOM   3650  CD  GLN A 488     128.946 157.990 223.844  1.00107.86           C  
ATOM   3651  OE1 GLN A 488     128.047 157.403 223.243  1.00107.86           O  
ATOM   3652  NE2 GLN A 488     129.956 157.351 224.422  1.00107.86           N  
ATOM   3653  N   THR A 489     129.186 161.605 219.982  1.00104.55           N  
ATOM   3654  CA  THR A 489     128.819 162.266 218.739  1.00104.55           C  
ATOM   3655  C   THR A 489     130.045 162.943 218.153  1.00104.55           C  
ATOM   3656  O   THR A 489     130.675 163.773 218.816  1.00104.55           O  
ATOM   3657  CB  THR A 489     127.712 163.295 218.965  1.00104.55           C  
ATOM   3658  OG1 THR A 489     126.533 162.634 219.435  1.00104.55           O  
ATOM   3659  CG2 THR A 489     127.400 164.030 217.672  1.00104.55           C  
ATOM   3660  N   GLY A 490     130.376 162.596 216.914  1.00 98.09           N  
ATOM   3661  CA  GLY A 490     131.489 163.235 216.243  1.00 98.09           C  
ATOM   3662  C   GLY A 490     131.081 164.538 215.592  1.00 98.09           C  
ATOM   3663  O   GLY A 490     131.302 164.743 214.394  1.00 98.09           O  
ATOM   3664  N   GLY A 491     130.488 165.429 216.377  1.00 98.20           N  
ATOM   3665  CA  GLY A 491     130.012 166.695 215.877  1.00 98.20           C  
ATOM   3666  C   GLY A 491     131.019 167.803 216.095  1.00 98.20           C  
ATOM   3667  O   GLY A 491     131.945 167.679 216.893  1.00 98.20           O  
ATOM   3668  N   TYR A 492     130.831 168.894 215.364  1.00103.09           N  
ATOM   3669  CA  TYR A 492     131.692 170.059 215.477  1.00103.09           C  
ATOM   3670  C   TYR A 492     130.837 171.312 215.582  1.00103.09           C  
ATOM   3671  O   TYR A 492     129.861 171.471 214.843  1.00103.09           O  
ATOM   3672  CB  TYR A 492     132.640 170.165 214.284  1.00103.09           C  
ATOM   3673  CG  TYR A 492     133.551 171.362 214.346  1.00103.09           C  
ATOM   3674  CD1 TYR A 492     134.705 171.337 215.113  1.00103.09           C  
ATOM   3675  CD2 TYR A 492     133.257 172.517 213.640  1.00103.09           C  
ATOM   3676  CE1 TYR A 492     135.540 172.430 215.175  1.00103.09           C  
ATOM   3677  CE2 TYR A 492     134.085 173.614 213.695  1.00103.09           C  
ATOM   3678  CZ  TYR A 492     135.225 173.565 214.464  1.00103.09           C  
ATOM   3679  OH  TYR A 492     136.052 174.661 214.520  1.00103.09           O  
ATOM   3680  N   ASN A 493     131.211 172.196 216.502  1.00107.77           N  
ATOM   3681  CA  ASN A 493     130.502 173.453 216.701  1.00107.77           C  
ATOM   3682  C   ASN A 493     131.425 174.420 217.425  1.00107.77           C  
ATOM   3683  O   ASN A 493     132.478 174.041 217.943  1.00107.77           O  
ATOM   3684  CB  ASN A 493     129.196 173.251 217.476  1.00107.77           C  
ATOM   3685  CG  ASN A 493     129.403 172.534 218.794  1.00107.77           C  
ATOM   3686  OD1 ASN A 493     129.749 173.149 219.803  1.00107.77           O  
ATOM   3687  ND2 ASN A 493     129.180 171.226 218.796  1.00107.77           N  
ATOM   3688  N   ASP A 494     131.014 175.688 217.445  1.00112.24           N  
ATOM   3689  CA  ASP A 494     131.840 176.734 218.029  1.00112.24           C  
ATOM   3690  C   ASP A 494     132.044 176.559 219.528  1.00112.24           C  
ATOM   3691  O   ASP A 494     133.073 176.995 220.054  1.00112.24           O  
ATOM   3692  CB  ASP A 494     131.215 178.097 217.739  1.00112.24           C  
ATOM   3693  CG  ASP A 494     131.022 178.337 216.257  1.00112.24           C  
ATOM   3694  OD1 ASP A 494     132.019 178.274 215.508  1.00112.24           O  
ATOM   3695  OD2 ASP A 494     129.868 178.569 215.837  1.00112.24           O  
ATOM   3696  N   GLU A 495     131.101 175.926 220.228  1.00112.00           N  
ATOM   3697  CA  GLU A 495     131.253 175.758 221.670  1.00112.00           C  
ATOM   3698  C   GLU A 495     132.383 174.790 221.994  1.00112.00           C  
ATOM   3699  O   GLU A 495     133.273 175.101 222.797  1.00112.00           O  
ATOM   3700  CB  GLU A 495     129.939 175.280 222.284  1.00112.00           C  
ATOM   3701  CG  GLU A 495     130.057 174.871 223.742  1.00112.00           C  
ATOM   3702  CD  GLU A 495     128.708 174.629 224.391  1.00112.00           C  
ATOM   3703  OE1 GLU A 495     127.693 175.133 223.866  1.00112.00           O  
ATOM   3704  OE2 GLU A 495     128.664 173.932 225.426  1.00112.00           O  
ATOM   3705  N   ILE A 496     132.380 173.615 221.362  1.00109.60           N  
ATOM   3706  CA  ILE A 496     133.483 172.685 221.572  1.00109.60           C  
ATOM   3707  C   ILE A 496     134.757 173.213 220.931  1.00109.60           C  
ATOM   3708  O   ILE A 496     135.858 172.883 221.378  1.00109.60           O  
ATOM   3709  CB  ILE A 496     133.130 171.287 221.043  1.00109.60           C  
ATOM   3710  CG1 ILE A 496     132.685 171.367 219.586  1.00109.60           C  
ATOM   3711  CG2 ILE A 496     132.051 170.653 221.899  1.00109.60           C  
ATOM   3712  CD1 ILE A 496     132.248 170.049 219.023  1.00109.60           C  
ATOM   3713  N   GLU A 497     134.635 174.030 219.883  1.00110.26           N  
ATOM   3714  CA  GLU A 497     135.798 174.724 219.341  1.00110.26           C  
ATOM   3715  C   GLU A 497     136.479 175.564 220.415  1.00110.26           C  
ATOM   3716  O   GLU A 497     137.693 175.462 220.631  1.00110.26           O  
ATOM   3717  CB  GLU A 497     135.371 175.595 218.159  1.00110.26           C  
ATOM   3718  CG  GLU A 497     136.314 176.742 217.847  1.00110.26           C  
ATOM   3719  CD  GLU A 497     137.612 176.280 217.223  1.00110.26           C  
ATOM   3720  OE1 GLU A 497     137.658 175.142 216.712  1.00110.26           O  
ATOM   3721  OE2 GLU A 497     138.589 177.057 217.242  1.00110.26           O  
ATOM   3722  N   GLY A 498     135.700 176.397 221.107  1.00109.41           N  
ATOM   3723  CA  GLY A 498     136.259 177.206 222.176  1.00109.41           C  
ATOM   3724  C   GLY A 498     136.768 176.371 223.334  1.00109.41           C  
ATOM   3725  O   GLY A 498     137.774 176.710 223.962  1.00109.41           O  
ATOM   3726  N   LYS A 499     136.078 175.267 223.634  1.00110.31           N  
ATOM   3727  CA  LYS A 499     136.553 174.372 224.684  1.00110.31           C  
ATOM   3728  C   LYS A 499     137.923 173.801 224.341  1.00110.31           C  
ATOM   3729  O   LYS A 499     138.824 173.785 225.187  1.00110.31           O  
ATOM   3730  CB  LYS A 499     135.554 173.239 224.908  1.00110.31           C  
ATOM   3731  CG  LYS A 499     134.228 173.667 225.496  1.00110.31           C  
ATOM   3732  CD  LYS A 499     133.295 172.478 225.632  1.00110.31           C  
ATOM   3733  CE  LYS A 499     132.057 172.849 226.417  1.00110.31           C  
ATOM   3734  NZ  LYS A 499     132.423 173.408 227.748  1.00110.31           N  
ATOM   3735  N   LEU A 500     138.096 173.330 223.105  1.00109.76           N  
ATOM   3736  CA  LEU A 500     139.386 172.798 222.681  1.00109.76           C  
ATOM   3737  C   LEU A 500     140.455 173.877 222.696  1.00109.76           C  
ATOM   3738  O   LEU A 500     141.600 173.622 223.087  1.00109.76           O  
ATOM   3739  CB  LEU A 500     139.275 172.183 221.287  1.00109.76           C  
ATOM   3740  CG  LEU A 500     139.128 170.665 221.188  1.00109.76           C  
ATOM   3741  CD1 LEU A 500     137.873 170.191 221.891  1.00109.76           C  
ATOM   3742  CD2 LEU A 500     139.114 170.245 219.732  1.00109.76           C  
ATOM   3743  N   LYS A 501     140.107 175.086 222.254  1.00108.82           N  
ATOM   3744  CA  LYS A 501     141.073 176.179 222.266  1.00108.82           C  
ATOM   3745  C   LYS A 501     141.541 176.478 223.685  1.00108.82           C  
ATOM   3746  O   LYS A 501     142.741 176.642 223.936  1.00108.82           O  
ATOM   3747  CB  LYS A 501     140.464 177.421 221.621  1.00108.82           C  
ATOM   3748  CG  LYS A 501     141.399 178.608 221.584  1.00108.82           C  
ATOM   3749  CD  LYS A 501     140.766 179.784 220.870  1.00108.82           C  
ATOM   3750  CE  LYS A 501     141.705 180.975 220.854  1.00108.82           C  
ATOM   3751  NZ  LYS A 501     141.111 182.129 220.129  1.00108.82           N  
ATOM   3752  N   GLY A 502     140.601 176.549 224.630  1.00111.51           N  
ATOM   3753  CA  GLY A 502     140.974 176.797 226.014  1.00111.51           C  
ATOM   3754  C   GLY A 502     141.790 175.667 226.608  1.00111.51           C  
ATOM   3755  O   GLY A 502     142.732 175.902 227.370  1.00111.51           O  
ATOM   3756  N   ILE A 503     141.445 174.426 226.262  1.00113.26           N  
ATOM   3757  CA  ILE A 503     142.210 173.278 226.741  1.00113.26           C  
ATOM   3758  C   ILE A 503     143.643 173.353 226.232  1.00113.26           C  
ATOM   3759  O   ILE A 503     144.600 173.124 226.980  1.00113.26           O  
ATOM   3760  CB  ILE A 503     141.529 171.964 226.315  1.00113.26           C  
ATOM   3761  CG1 ILE A 503     140.264 171.720 227.136  1.00113.26           C  
ATOM   3762  CG2 ILE A 503     142.485 170.790 226.455  1.00113.26           C  
ATOM   3763  CD1 ILE A 503     139.526 170.454 226.745  1.00113.26           C  
ATOM   3764  N   LEU A 504     143.809 173.684 224.950  1.00113.92           N  
ATOM   3765  CA  LEU A 504     145.147 173.787 224.382  1.00113.92           C  
ATOM   3766  C   LEU A 504     145.934 174.921 225.022  1.00113.92           C  
ATOM   3767  O   LEU A 504     147.118 174.759 225.331  1.00113.92           O  
ATOM   3768  CB  LEU A 504     145.067 173.981 222.871  1.00113.92           C  
ATOM   3769  CG  LEU A 504     145.414 172.748 222.042  1.00113.92           C  
ATOM   3770  CD1 LEU A 504     146.835 172.305 222.345  1.00113.92           C  
ATOM   3771  CD2 LEU A 504     144.426 171.631 222.322  1.00113.92           C  
ATOM   3772  N   ASP A 505     145.295 176.074 225.231  1.00113.50           N  
ATOM   3773  CA  ASP A 505     145.978 177.190 225.878  1.00113.50           C  
ATOM   3774  C   ASP A 505     146.433 176.815 227.284  1.00113.50           C  
ATOM   3775  O   ASP A 505     147.577 177.084 227.677  1.00113.50           O  
ATOM   3776  CB  ASP A 505     145.062 178.413 225.913  1.00113.50           C  
ATOM   3777  CG  ASP A 505     144.696 178.907 224.528  1.00113.50           C  
ATOM   3778  OD1 ASP A 505     145.578 178.915 223.645  1.00113.50           O  
ATOM   3779  OD2 ASP A 505     143.525 179.285 224.318  1.00113.50           O  
ATOM   3780  N   SER A 506     145.552 176.171 228.054  1.00115.32           N  
ATOM   3781  CA  SER A 506     145.885 175.817 229.428  1.00115.32           C  
ATOM   3782  C   SER A 506     146.977 174.756 229.487  1.00115.32           C  
ATOM   3783  O   SER A 506     147.875 174.836 230.332  1.00115.32           O  
ATOM   3784  CB  SER A 506     144.634 175.335 230.163  1.00115.32           C  
ATOM   3785  OG  SER A 506     144.062 174.214 229.514  1.00115.32           O  
ATOM   3786  N   PHE A 507     146.920 173.758 228.604  1.00113.20           N  
ATOM   3787  CA  PHE A 507     147.984 172.762 228.560  1.00113.20           C  
ATOM   3788  C   PHE A 507     149.309 173.396 228.157  1.00113.20           C  
ATOM   3789  O   PHE A 507     150.355 173.102 228.747  1.00113.20           O  
ATOM   3790  CB  PHE A 507     147.615 171.631 227.603  1.00113.20           C  
ATOM   3791  CG  PHE A 507     148.714 170.632 227.413  1.00113.20           C  
ATOM   3792  CD1 PHE A 507     148.989 169.695 228.393  1.00113.20           C  
ATOM   3793  CD2 PHE A 507     149.482 170.637 226.263  1.00113.20           C  
ATOM   3794  CE1 PHE A 507     150.006 168.779 228.228  1.00113.20           C  
ATOM   3795  CE2 PHE A 507     150.498 169.721 226.091  1.00113.20           C  
ATOM   3796  CZ  PHE A 507     150.762 168.792 227.074  1.00113.20           C  
ATOM   3797  N   LYS A 508     149.285 174.267 227.143  1.00115.08           N  
ATOM   3798  CA  LYS A 508     150.504 174.935 226.703  1.00115.08           C  
ATOM   3799  C   LYS A 508     151.098 175.791 227.809  1.00115.08           C  
ATOM   3800  O   LYS A 508     152.322 175.946 227.884  1.00115.08           O  
ATOM   3801  CB  LYS A 508     150.214 175.787 225.467  1.00115.08           C  
ATOM   3802  CG  LYS A 508     151.451 176.256 224.728  1.00115.08           C  
ATOM   3803  CD  LYS A 508     152.252 175.075 224.211  1.00115.08           C  
ATOM   3804  CE  LYS A 508     153.469 175.533 223.424  1.00115.08           C  
ATOM   3805  NZ  LYS A 508     153.090 176.356 222.243  1.00115.08           N  
ATOM   3806  N   ALA A 509     150.255 176.354 228.677  1.00113.74           N  
ATOM   3807  CA  ALA A 509     150.787 177.084 229.821  1.00113.74           C  
ATOM   3808  C   ALA A 509     151.475 176.145 230.806  1.00113.74           C  
ATOM   3809  O   ALA A 509     152.616 176.390 231.212  1.00113.74           O  
ATOM   3810  CB  ALA A 509     149.671 177.864 230.513  1.00113.74           C  
ATOM   3811  N   THR A 510     150.803 175.065 231.194  1.00116.14           N  
ATOM   3812  CA  THR A 510     151.339 174.092 232.143  1.00116.14           C  
ATOM   3813  C   THR A 510     151.847 172.861 231.396  1.00116.14           C  
ATOM   3814  O   THR A 510     151.199 171.812 231.363  1.00116.14           O  
ATOM   3815  CB  THR A 510     150.269 173.717 233.175  1.00116.14           C  
ATOM   3816  OG1 THR A 510     149.668 174.910 233.693  1.00116.14           O  
ATOM   3817  CG2 THR A 510     150.888 172.935 234.323  1.00116.14           C  
ATOM   3818  N   GLN A 511     153.022 172.988 230.789  1.00115.89           N  
ATOM   3819  CA  GLN A 511     153.628 171.845 230.113  1.00115.89           C  
ATOM   3820  C   GLN A 511     154.710 171.209 230.979  1.00115.89           C  
ATOM   3821  O   GLN A 511     154.477 170.191 231.631  1.00115.89           O  
ATOM   3822  CB  GLN A 511     154.213 172.248 228.757  1.00115.89           C  
ATOM   3823  CG  GLN A 511     154.877 171.089 228.024  1.00115.89           C  
ATOM   3824  CD  GLN A 511     155.422 171.477 226.667  1.00115.89           C  
ATOM   3825  OE1 GLN A 511     155.111 172.544 226.140  1.00115.89           O  
ATOM   3826  NE2 GLN A 511     156.246 170.609 226.093  1.00115.89           N  
TER    3827      GLN A 511                                                      
HETATM 3827  C1' ATP A 600     156.737 146.726 212.398  1.00 62.80           C  
HETATM 3828  C2  ATP A 600     156.581 150.406 214.664  1.00 62.80           C  
HETATM 3829  C2' ATP A 600     156.401 145.393 213.044  1.00 62.80           C  
HETATM 3830  C3' ATP A 600     157.428 144.507 212.338  1.00 62.80           C  
HETATM 3831  C4  ATP A 600     155.802 148.863 213.313  1.00 62.80           C  
HETATM 3832  C4' ATP A 600     157.425 145.087 210.916  1.00 62.80           C  
HETATM 3833  C5  ATP A 600     154.606 149.523 213.155  1.00 62.80           C  
HETATM 3834  C5' ATP A 600     156.672 144.298 209.878  1.00 62.80           C  
HETATM 3835  C6  ATP A 600     154.442 150.737 213.844  1.00 62.80           C  
HETATM 3836  C8  ATP A 600     154.478 147.752 211.969  1.00 62.80           C  
HETATM 3837  N1  ATP A 600     155.477 151.161 214.606  1.00 62.80           N  
HETATM 3838  N3  ATP A 600     156.844 149.252 214.060  1.00 62.80           N  
HETATM 3839  N6  ATP A 600     153.342 151.479 213.781  1.00 62.80           N  
HETATM 3840  N7  ATP A 600     153.776 148.808 212.305  1.00 62.80           N  
HETATM 3841  N9  ATP A 600     155.708 147.729 212.556  1.00 62.80           N  
HETATM 3842  O1A ATP A 600     154.813 141.904 209.501  1.00 62.80           O  
HETATM 3843  O1B ATP A 600     154.432 143.968 205.421  1.00 62.80           O  
HETATM 3844  O1G ATP A 600     156.027 139.666 205.790  1.00 62.80           O  
HETATM 3845  O2' ATP A 600     156.542 145.424 214.446  1.00 62.80           O  
HETATM 3846  O2A ATP A 600     152.909 143.599 209.706  1.00 62.80           O  
HETATM 3847  O2B ATP A 600     152.763 142.602 206.811  1.00 62.80           O  
HETATM 3848  O2G ATP A 600     153.558 140.119 205.750  1.00 62.80           O  
HETATM 3849  O3' ATP A 600     158.697 144.763 212.920  1.00 62.80           O  
HETATM 3850  O3A ATP A 600     154.646 143.812 207.919  1.00 62.80           O  
HETATM 3851  O3B ATP A 600     155.098 141.838 206.538  1.00 62.80           O  
HETATM 3852  O3G ATP A 600     155.084 141.308 204.158  1.00 62.80           O  
HETATM 3853  O4' ATP A 600     156.799 146.389 211.037  1.00 62.80           O  
HETATM 3854  O5' ATP A 600     155.281 144.260 210.251  1.00 62.80           O  
HETATM 3855  PA  ATP A 600     154.334 143.308 209.392  1.00 62.80           P  
HETATM 3856  PB  ATP A 600     154.140 143.104 206.589  1.00 62.80           P  
HETATM 3857  PG  ATP A 600     154.939 140.655 205.496  1.00 62.80           P  
HETATM 3858 MG    MG A 601     151.370 140.377 206.135  1.00 59.14          Mg  
ATOM   3859  N   MET B   1     113.100 163.926 131.918  1.00149.81           N  
ATOM   3860  CA  MET B   1     114.253 163.746 132.790  1.00149.81           C  
ATOM   3861  C   MET B   1     114.685 162.284 132.831  1.00149.81           C  
ATOM   3862  O   MET B   1     115.873 161.972 132.763  1.00149.81           O  
ATOM   3863  CB  MET B   1     113.933 164.243 134.201  1.00149.81           C  
ATOM   3864  CG  MET B   1     115.115 164.235 135.153  1.00149.81           C  
ATOM   3865  SD  MET B   1     116.376 165.437 134.689  1.00149.81           S  
ATOM   3866  CE  MET B   1     117.619 165.148 135.944  1.00149.81           C  
ATOM   3867  N   GLN B   2     113.709 161.387 132.938  1.00153.16           N  
ATOM   3868  CA  GLN B   2     113.971 159.954 133.028  1.00153.16           C  
ATOM   3869  C   GLN B   2     113.079 159.206 132.043  1.00153.16           C  
ATOM   3870  O   GLN B   2     112.389 158.246 132.389  1.00153.16           O  
ATOM   3871  CB  GLN B   2     113.781 159.444 134.454  1.00153.16           C  
ATOM   3872  CG  GLN B   2     114.474 158.124 134.747  1.00153.16           C  
ATOM   3873  CD  GLN B   2     114.228 157.655 136.164  1.00153.16           C  
ATOM   3874  OE1 GLN B   2     113.144 157.175 136.490  1.00153.16           O  
ATOM   3875  NE2 GLN B   2     115.234 157.803 137.016  1.00153.16           N  
ATOM   3876  N   LEU B   3     113.085 159.660 130.787  1.00156.13           N  
ATOM   3877  CA  LEU B   3     112.435 158.915 129.716  1.00156.13           C  
ATOM   3878  C   LEU B   3     113.058 157.541 129.534  1.00156.13           C  
ATOM   3879  O   LEU B   3     112.454 156.671 128.896  1.00156.13           O  
ATOM   3880  CB  LEU B   3     112.506 159.698 128.408  1.00156.13           C  
ATOM   3881  CG  LEU B   3     111.238 160.434 127.980  1.00156.13           C  
ATOM   3882  CD1 LEU B   3     110.123 159.435 127.713  1.00156.13           C  
ATOM   3883  CD2 LEU B   3     110.820 161.455 129.031  1.00156.13           C  
ATOM   3884  N   ASN B   4     114.258 157.336 130.074  1.00157.03           N  
ATOM   3885  CA  ASN B   4     114.889 156.027 130.043  1.00157.03           C  
ATOM   3886  C   ASN B   4     114.082 154.981 130.805  1.00157.03           C  
ATOM   3887  O   ASN B   4     114.380 153.787 130.694  1.00157.03           O  
ATOM   3888  CB  ASN B   4     116.308 156.130 130.612  1.00157.03           C  
ATOM   3889  CG  ASN B   4     117.203 154.986 130.171  1.00157.03           C  
ATOM   3890  OD1 ASN B   4     117.629 154.166 130.982  1.00157.03           O  
ATOM   3891  ND2 ASN B   4     117.500 154.936 128.879  1.00157.03           N  
ATOM   3892  N   SER B   5     113.078 155.399 131.584  1.00156.96           N  
ATOM   3893  CA  SER B   5     112.246 154.442 132.310  1.00156.96           C  
ATOM   3894  C   SER B   5     111.562 153.454 131.371  1.00156.96           C  
ATOM   3895  O   SER B   5     111.224 152.339 131.784  1.00156.96           O  
ATOM   3896  CB  SER B   5     111.207 155.183 133.147  1.00156.96           C  
ATOM   3897  OG  SER B   5     110.325 155.917 132.322  1.00156.96           O  
ATOM   3898  N   THR B   6     111.320 153.851 130.122  1.00157.38           N  
ATOM   3899  CA  THR B   6     110.831 152.904 129.126  1.00157.38           C  
ATOM   3900  C   THR B   6     111.945 151.984 128.638  1.00157.38           C  
ATOM   3901  O   THR B   6     111.724 150.786 128.435  1.00157.38           O  
ATOM   3902  CB  THR B   6     110.208 153.655 127.951  1.00157.38           C  
ATOM   3903  OG1 THR B   6     109.172 154.521 128.431  1.00157.38           O  
ATOM   3904  CG2 THR B   6     109.620 152.674 126.943  1.00157.38           C  
ATOM   3905  N   GLU B   7     113.149 152.526 128.443  1.00156.55           N  
ATOM   3906  CA  GLU B   7     114.236 151.774 127.824  1.00156.55           C  
ATOM   3907  C   GLU B   7     114.911 150.802 128.787  1.00156.55           C  
ATOM   3908  O   GLU B   7     115.480 149.792 128.346  1.00156.55           O  
ATOM   3909  CB  GLU B   7     115.256 152.752 127.244  1.00156.55           C  
ATOM   3910  CG  GLU B   7     114.635 153.724 126.251  1.00156.55           C  
ATOM   3911  CD  GLU B   7     115.486 154.955 126.018  1.00156.55           C  
ATOM   3912  OE1 GLU B   7     116.294 155.299 126.905  1.00156.55           O  
ATOM   3913  OE2 GLU B   7     115.350 155.580 124.946  1.00156.55           O  
ATOM   3914  N   ILE B   8     114.880 151.093 130.091  1.00155.40           N  
ATOM   3915  CA  ILE B   8     115.379 150.130 131.066  1.00155.40           C  
ATOM   3916  C   ILE B   8     114.598 148.832 130.960  1.00155.40           C  
ATOM   3917  O   ILE B   8     115.138 147.748 131.210  1.00155.40           O  
ATOM   3918  CB  ILE B   8     115.316 150.707 132.494  1.00155.40           C  
ATOM   3919  CG1 ILE B   8     113.886 151.114 132.847  1.00155.40           C  
ATOM   3920  CG2 ILE B   8     116.268 151.880 132.644  1.00155.40           C  
ATOM   3921  CD1 ILE B   8     113.742 151.703 134.229  1.00155.40           C  
ATOM   3922  N   SER B   9     113.323 148.913 130.577  1.00156.76           N  
ATOM   3923  CA  SER B   9     112.542 147.699 130.387  1.00156.76           C  
ATOM   3924  C   SER B   9     113.115 146.849 129.263  1.00156.76           C  
ATOM   3925  O   SER B   9     113.266 145.635 129.417  1.00156.76           O  
ATOM   3926  CB  SER B   9     111.085 148.049 130.103  1.00156.76           C  
ATOM   3927  OG  SER B   9     110.955 148.745 128.880  1.00156.76           O  
ATOM   3928  N   GLU B  10     113.449 147.469 128.129  1.00156.57           N  
ATOM   3929  CA  GLU B  10     114.036 146.711 127.027  1.00156.57           C  
ATOM   3930  C   GLU B  10     115.391 146.145 127.419  1.00156.57           C  
ATOM   3931  O   GLU B  10     115.747 145.024 127.028  1.00156.57           O  
ATOM   3932  CB  GLU B  10     114.167 147.595 125.789  1.00156.57           C  
ATOM   3933  CG  GLU B  10     112.850 147.958 125.138  1.00156.57           C  
ATOM   3934  CD  GLU B  10     113.035 148.881 123.949  1.00156.57           C  
ATOM   3935  OE1 GLU B  10     114.097 149.532 123.861  1.00156.57           O  
ATOM   3936  OE2 GLU B  10     112.126 148.955 123.096  1.00156.57           O  
ATOM   3937  N   LEU B  11     116.164 146.916 128.183  1.00151.73           N  
ATOM   3938  CA  LEU B  11     117.450 146.428 128.667  1.00151.73           C  
ATOM   3939  C   LEU B  11     117.266 145.192 129.540  1.00151.73           C  
ATOM   3940  O   LEU B  11     118.044 144.235 129.461  1.00151.73           O  
ATOM   3941  CB  LEU B  11     118.172 147.537 129.432  1.00151.73           C  
ATOM   3942  CG  LEU B  11     119.586 147.228 129.930  1.00151.73           C  
ATOM   3943  CD1 LEU B  11     120.515 148.410 129.693  1.00151.73           C  
ATOM   3944  CD2 LEU B  11     119.573 146.849 131.406  1.00151.73           C  
ATOM   3945  N   ILE B  12     116.249 145.208 130.400  1.00153.42           N  
ATOM   3946  CA  ILE B  12     115.940 144.041 131.221  1.00153.42           C  
ATOM   3947  C   ILE B  12     115.509 142.870 130.342  1.00153.42           C  
ATOM   3948  O   ILE B  12     115.964 141.735 130.521  1.00153.42           O  
ATOM   3949  CB  ILE B  12     114.862 144.397 132.263  1.00153.42           C  
ATOM   3950  CG1 ILE B  12     115.493 145.041 133.500  1.00153.42           C  
ATOM   3951  CG2 ILE B  12     114.052 143.175 132.649  1.00153.42           C  
ATOM   3952  CD1 ILE B  12     116.415 144.118 134.262  1.00153.42           C  
ATOM   3953  N   LYS B  13     114.632 143.134 129.369  1.00154.70           N  
ATOM   3954  CA  LYS B  13     114.031 142.055 128.591  1.00154.70           C  
ATOM   3955  C   LYS B  13     115.049 141.358 127.702  1.00154.70           C  
ATOM   3956  O   LYS B  13     114.959 140.142 127.501  1.00154.70           O  
ATOM   3957  CB  LYS B  13     112.876 142.584 127.742  1.00154.70           C  
ATOM   3958  CG  LYS B  13     111.712 143.130 128.542  1.00154.70           C  
ATOM   3959  CD  LYS B  13     111.243 142.147 129.598  1.00154.70           C  
ATOM   3960  CE  LYS B  13     110.189 142.777 130.490  1.00154.70           C  
ATOM   3961  NZ  LYS B  13     109.675 141.823 131.510  1.00154.70           N  
ATOM   3962  N   GLN B  14     116.017 142.100 127.160  1.00152.60           N  
ATOM   3963  CA  GLN B  14     117.015 141.466 126.307  1.00152.60           C  
ATOM   3964  C   GLN B  14     117.912 140.500 127.075  1.00152.60           C  
ATOM   3965  O   GLN B  14     118.536 139.634 126.452  1.00152.60           O  
ATOM   3966  CB  GLN B  14     117.853 142.527 125.586  1.00152.60           C  
ATOM   3967  CG  GLN B  14     118.557 143.515 126.493  1.00152.60           C  
ATOM   3968  CD  GLN B  14     119.916 143.027 126.946  1.00152.60           C  
ATOM   3969  OE1 GLN B  14     120.573 142.258 126.247  1.00152.60           O  
ATOM   3970  NE2 GLN B  14     120.340 143.467 128.123  1.00152.60           N  
ATOM   3971  N   ARG B  15     117.982 140.611 128.408  1.00151.05           N  
ATOM   3972  CA  ARG B  15     118.714 139.617 129.194  1.00151.05           C  
ATOM   3973  C   ARG B  15     118.179 138.216 128.942  1.00151.05           C  
ATOM   3974  O   ARG B  15     118.948 137.250 128.860  1.00151.05           O  
ATOM   3975  CB  ARG B  15     118.620 139.928 130.687  1.00151.05           C  
ATOM   3976  CG  ARG B  15     119.094 141.300 131.114  1.00151.05           C  
ATOM   3977  CD  ARG B  15     119.119 141.365 132.632  1.00151.05           C  
ATOM   3978  NE  ARG B  15     117.925 140.751 133.206  1.00151.05           N  
ATOM   3979  CZ  ARG B  15     117.848 140.271 134.439  1.00151.05           C  
ATOM   3980  NH1 ARG B  15     118.882 140.312 135.262  1.00151.05           N  
ATOM   3981  NH2 ARG B  15     116.708 139.727 134.854  1.00151.05           N  
ATOM   3982  N   ILE B  16     116.854 138.085 128.837  1.00155.84           N  
ATOM   3983  CA  ILE B  16     116.253 136.784 128.559  1.00155.84           C  
ATOM   3984  C   ILE B  16     116.747 136.247 127.225  1.00155.84           C  
ATOM   3985  O   ILE B  16     117.010 135.047 127.081  1.00155.84           O  
ATOM   3986  CB  ILE B  16     114.718 136.882 128.589  1.00155.84           C  
ATOM   3987  CG1 ILE B  16     114.249 137.555 129.879  1.00155.84           C  
ATOM   3988  CG2 ILE B  16     114.100 135.499 128.436  1.00155.84           C  
ATOM   3989  CD1 ILE B  16     114.795 136.912 131.126  1.00155.84           C  
ATOM   3990  N   ALA B  17     116.879 137.122 126.226  1.00152.98           N  
ATOM   3991  CA  ALA B  17     117.487 136.704 124.970  1.00152.98           C  
ATOM   3992  C   ALA B  17     118.953 136.341 125.160  1.00152.98           C  
ATOM   3993  O   ALA B  17     119.496 135.534 124.397  1.00152.98           O  
ATOM   3994  CB  ALA B  17     117.342 137.802 123.918  1.00152.98           C  
ATOM   3995  N   GLN B  18     119.607 136.922 126.165  1.00150.53           N  
ATOM   3996  CA  GLN B  18     120.998 136.575 126.429  1.00150.53           C  
ATOM   3997  C   GLN B  18     121.129 135.287 127.234  1.00150.53           C  
ATOM   3998  O   GLN B  18     122.163 134.614 127.147  1.00150.53           O  
ATOM   3999  CB  GLN B  18     121.704 137.717 127.162  1.00150.53           C  
ATOM   4000  CG  GLN B  18     121.558 139.084 126.512  1.00150.53           C  
ATOM   4001  CD  GLN B  18     121.907 139.087 125.037  1.00150.53           C  
ATOM   4002  OE1 GLN B  18     122.840 138.414 124.600  1.00150.53           O  
ATOM   4003  NE2 GLN B  18     121.153 139.853 124.258  1.00150.53           N  
ATOM   4004  N   PHE B  19     120.113 134.933 128.019  1.00145.51           N  
ATOM   4005  CA  PHE B  19     120.212 133.785 128.911  1.00145.51           C  
ATOM   4006  C   PHE B  19     120.361 132.488 128.116  1.00145.51           C  
ATOM   4007  O   PHE B  19     119.989 132.394 126.944  1.00145.51           O  
ATOM   4008  CB  PHE B  19     118.990 133.714 129.828  1.00145.51           C  
ATOM   4009  CG  PHE B  19     119.082 132.643 130.879  1.00145.51           C  
ATOM   4010  CD1 PHE B  19     120.028 132.723 131.883  1.00145.51           C  
ATOM   4011  CD2 PHE B  19     118.220 131.560 130.867  1.00145.51           C  
ATOM   4012  CE1 PHE B  19     120.118 131.743 132.851  1.00145.51           C  
ATOM   4013  CE2 PHE B  19     118.304 130.576 131.836  1.00145.51           C  
ATOM   4014  CZ  PHE B  19     119.254 130.669 132.827  1.00145.51           C  
ATOM   4015  N   ASN B  20     120.920 131.477 128.776  1.00141.50           N  
ATOM   4016  CA  ASN B  20     121.236 130.202 128.148  1.00141.50           C  
ATOM   4017  C   ASN B  20     120.551 129.079 128.911  1.00141.50           C  
ATOM   4018  O   ASN B  20     120.515 129.093 130.145  1.00141.50           O  
ATOM   4019  CB  ASN B  20     122.752 129.977 128.112  1.00141.50           C  
ATOM   4020  CG  ASN B  20     123.151 128.793 127.251  1.00141.50           C  
ATOM   4021  OD1 ASN B  20     122.380 127.854 127.058  1.00141.50           O  
ATOM   4022  ND2 ASN B  20     124.371 128.833 126.732  1.00141.50           N  
ATOM   4023  N   VAL B  21     120.005 128.107 128.169  1.00140.91           N  
ATOM   4024  CA  VAL B  21     119.315 126.963 128.766  1.00140.91           C  
ATOM   4025  C   VAL B  21     120.240 125.789 129.054  1.00140.91           C  
ATOM   4026  O   VAL B  21     119.783 124.781 129.608  1.00140.91           O  
ATOM   4027  CB  VAL B  21     118.160 126.514 127.843  1.00140.91           C  
ATOM   4028  CG1 VAL B  21     118.674 125.604 126.730  1.00140.91           C  
ATOM   4029  CG2 VAL B  21     117.035 125.843 128.634  1.00140.91           C  
ATOM   4030  N   VAL B  22     121.527 125.883 128.707  1.00135.45           N  
ATOM   4031  CA  VAL B  22     122.424 124.736 128.843  1.00135.45           C  
ATOM   4032  C   VAL B  22     122.530 124.312 130.304  1.00135.45           C  
ATOM   4033  O   VAL B  22     122.650 125.148 131.208  1.00135.45           O  
ATOM   4034  CB  VAL B  22     123.801 125.058 128.239  1.00135.45           C  
ATOM   4035  CG1 VAL B  22     124.499 126.173 129.004  1.00135.45           C  
ATOM   4036  CG2 VAL B  22     124.671 123.814 128.203  1.00135.45           C  
ATOM   4037  N   SER B  23     122.446 123.003 130.544  1.00129.90           N  
ATOM   4038  CA  SER B  23     122.640 122.444 131.880  1.00129.90           C  
ATOM   4039  C   SER B  23     124.130 122.231 132.118  1.00129.90           C  
ATOM   4040  O   SER B  23     124.756 121.390 131.465  1.00129.90           O  
ATOM   4041  CB  SER B  23     121.874 121.135 132.035  1.00129.90           C  
ATOM   4042  OG  SER B  23     120.477 121.356 131.995  1.00129.90           O  
ATOM   4043  N   GLU B  24     124.701 122.986 133.049  1.00122.84           N  
ATOM   4044  CA  GLU B  24     126.120 122.875 133.340  1.00122.84           C  
ATOM   4045  C   GLU B  24     126.373 121.752 134.345  1.00122.84           C  
ATOM   4046  O   GLU B  24     125.448 121.128 134.871  1.00122.84           O  
ATOM   4047  CB  GLU B  24     126.661 124.206 133.856  1.00122.84           C  
ATOM   4048  CG  GLU B  24     126.258 125.420 133.028  1.00122.84           C  
ATOM   4049  CD  GLU B  24     124.894 125.972 133.409  1.00122.84           C  
ATOM   4050  OE1 GLU B  24     124.076 125.217 133.975  1.00122.84           O  
ATOM   4051  OE2 GLU B  24     124.643 127.167 133.147  1.00122.84           O  
ATOM   4052  N   ALA B  25     127.650 121.490 134.615  1.00103.15           N  
ATOM   4053  CA  ALA B  25     128.064 120.520 135.617  1.00103.15           C  
ATOM   4054  C   ALA B  25     129.111 121.153 136.521  1.00103.15           C  
ATOM   4055  O   ALA B  25     129.954 121.931 136.068  1.00103.15           O  
ATOM   4056  CB  ALA B  25     128.622 119.243 134.972  1.00103.15           C  
ATOM   4057  N   HIS B  26     129.050 120.818 137.807  1.00 88.13           N  
ATOM   4058  CA  HIS B  26     129.944 121.417 138.786  1.00 88.13           C  
ATOM   4059  C   HIS B  26     130.196 120.425 139.908  1.00 88.13           C  
ATOM   4060  O   HIS B  26     129.415 119.498 140.131  1.00 88.13           O  
ATOM   4061  CB  HIS B  26     129.361 122.714 139.352  1.00 88.13           C  
ATOM   4062  CG  HIS B  26     127.992 122.552 139.930  1.00 88.13           C  
ATOM   4063  ND1 HIS B  26     127.763 121.940 141.143  1.00 88.13           N  
ATOM   4064  CD2 HIS B  26     126.777 122.907 139.452  1.00 88.13           C  
ATOM   4065  CE1 HIS B  26     126.466 121.932 141.390  1.00 88.13           C  
ATOM   4066  NE2 HIS B  26     125.845 122.512 140.380  1.00 88.13           N  
ATOM   4067  N   ASN B  27     131.302 120.633 140.614  1.00 78.28           N  
ATOM   4068  CA  ASN B  27     131.628 119.839 141.786  1.00 78.28           C  
ATOM   4069  C   ASN B  27     130.940 120.446 143.000  1.00 78.28           C  
ATOM   4070  O   ASN B  27     130.796 121.666 143.098  1.00 78.28           O  
ATOM   4071  CB  ASN B  27     133.139 119.782 141.997  1.00 78.28           C  
ATOM   4072  CG  ASN B  27     133.576 118.543 142.745  1.00 78.28           C  
ATOM   4073  OD1 ASN B  27     134.391 118.611 143.664  1.00 78.28           O  
ATOM   4074  ND2 ASN B  27     133.028 117.399 142.359  1.00 78.28           N  
ATOM   4075  N   GLU B  28     130.510 119.589 143.920  1.00 77.01           N  
ATOM   4076  CA  GLU B  28     129.650 120.007 145.014  1.00 77.01           C  
ATOM   4077  C   GLU B  28     130.214 119.542 146.349  1.00 77.01           C  
ATOM   4078  O   GLU B  28     130.782 118.454 146.459  1.00 77.01           O  
ATOM   4079  CB  GLU B  28     128.231 119.461 144.818  1.00 77.01           C  
ATOM   4080  CG  GLU B  28     127.284 119.703 145.971  1.00 77.01           C  
ATOM   4081  CD  GLU B  28     125.877 119.245 145.658  1.00 77.01           C  
ATOM   4082  OE1 GLU B  28     125.252 119.829 144.748  1.00 77.01           O  
ATOM   4083  OE2 GLU B  28     125.403 118.292 146.310  1.00 77.01           O  
ATOM   4084  N   GLY B  29     130.052 120.392 147.367  1.00 64.73           N  
ATOM   4085  CA  GLY B  29     130.432 120.043 148.718  1.00 64.73           C  
ATOM   4086  C   GLY B  29     129.432 120.610 149.705  1.00 64.73           C  
ATOM   4087  O   GLY B  29     128.580 121.428 149.353  1.00 64.73           O  
ATOM   4088  N   THR B  30     129.546 120.160 150.952  1.00 56.07           N  
ATOM   4089  CA  THR B  30     128.624 120.546 152.009  1.00 56.07           C  
ATOM   4090  C   THR B  30     129.385 121.141 153.183  1.00 56.07           C  
ATOM   4091  O   THR B  30     130.429 120.623 153.587  1.00 56.07           O  
ATOM   4092  CB  THR B  30     127.798 119.354 152.484  1.00 56.07           C  
ATOM   4093  OG1 THR B  30     128.674 118.304 152.907  1.00 56.07           O  
ATOM   4094  CG2 THR B  30     126.921 118.845 151.362  1.00 56.07           C  
ATOM   4095  N   ILE B  31     128.850 122.234 153.725  1.00 52.03           N  
ATOM   4096  CA  ILE B  31     129.453 122.883 154.880  1.00 52.03           C  
ATOM   4097  C   ILE B  31     129.229 122.029 156.117  1.00 52.03           C  
ATOM   4098  O   ILE B  31     128.104 121.595 156.394  1.00 52.03           O  
ATOM   4099  CB  ILE B  31     128.867 124.287 155.072  1.00 52.03           C  
ATOM   4100  CG1 ILE B  31     129.075 125.123 153.815  1.00 52.03           C  
ATOM   4101  CG2 ILE B  31     129.507 124.965 156.258  1.00 52.03           C  
ATOM   4102  CD1 ILE B  31     128.478 126.498 153.909  1.00 52.03           C  
ATOM   4103  N   VAL B  32     130.298 121.783 156.871  1.00 48.16           N  
ATOM   4104  CA  VAL B  32     130.198 121.033 158.118  1.00 48.16           C  
ATOM   4105  C   VAL B  32     130.393 121.898 159.351  1.00 48.16           C  
ATOM   4106  O   VAL B  32     130.013 121.465 160.450  1.00 48.16           O  
ATOM   4107  CB  VAL B  32     131.185 119.849 158.150  1.00 48.16           C  
ATOM   4108  CG1 VAL B  32     130.872 118.874 157.036  1.00 48.16           C  
ATOM   4109  CG2 VAL B  32     132.604 120.347 158.043  1.00 48.16           C  
ATOM   4110  N   SER B  33     130.961 123.093 159.220  1.00 45.74           N  
ATOM   4111  CA  SER B  33     131.119 123.965 160.375  1.00 45.74           C  
ATOM   4112  C   SER B  33     131.212 125.406 159.907  1.00 45.74           C  
ATOM   4113  O   SER B  33     131.697 125.693 158.810  1.00 45.74           O  
ATOM   4114  CB  SER B  33     132.356 123.598 161.195  1.00 45.74           C  
ATOM   4115  OG  SER B  33     133.534 124.004 160.527  1.00 45.74           O  
ATOM   4116  N   VAL B  34     130.748 126.311 160.766  1.00 45.69           N  
ATOM   4117  CA  VAL B  34     130.796 127.747 160.519  1.00 45.69           C  
ATOM   4118  C   VAL B  34     131.250 128.418 161.805  1.00 45.69           C  
ATOM   4119  O   VAL B  34     130.636 128.217 162.858  1.00 45.69           O  
ATOM   4120  CB  VAL B  34     129.435 128.313 160.080  1.00 45.69           C  
ATOM   4121  CG1 VAL B  34     129.500 129.819 159.989  1.00 45.69           C  
ATOM   4122  CG2 VAL B  34     129.011 127.719 158.753  1.00 45.69           C  
ATOM   4123  N   SER B  35     132.310 129.219 161.727  1.00 46.49           N  
ATOM   4124  CA  SER B  35     132.838 129.860 162.922  1.00 46.49           C  
ATOM   4125  C   SER B  35     133.739 131.018 162.527  1.00 46.49           C  
ATOM   4126  O   SER B  35     134.740 130.814 161.835  1.00 46.49           O  
ATOM   4127  CB  SER B  35     133.611 128.853 163.781  1.00 46.49           C  
ATOM   4128  OG  SER B  35     134.683 128.277 163.056  1.00 46.49           O  
ATOM   4129  N   ASP B  36     133.377 132.223 162.972  1.00 49.23           N  
ATOM   4130  CA  ASP B  36     134.233 133.404 162.867  1.00 49.23           C  
ATOM   4131  C   ASP B  36     134.671 133.672 161.431  1.00 49.23           C  
ATOM   4132  O   ASP B  36     135.784 134.137 161.180  1.00 49.23           O  
ATOM   4133  CB  ASP B  36     135.440 133.276 163.795  1.00 49.23           C  
ATOM   4134  CG  ASP B  36     135.038 133.139 165.251  1.00 49.23           C  
ATOM   4135  OD1 ASP B  36     134.091 133.834 165.676  1.00 49.23           O  
ATOM   4136  OD2 ASP B  36     135.658 132.328 165.968  1.00 49.23           O  
ATOM   4137  N   GLY B  37     133.794 133.385 160.477  1.00 46.50           N  
ATOM   4138  CA  GLY B  37     134.078 133.637 159.083  1.00 46.50           C  
ATOM   4139  C   GLY B  37     134.830 132.540 158.368  1.00 46.50           C  
ATOM   4140  O   GLY B  37     135.091 132.676 157.168  1.00 46.50           O  
ATOM   4141  N   VAL B  38     135.189 131.465 159.055  1.00 44.02           N  
ATOM   4142  CA  VAL B  38     135.857 130.326 158.440  1.00 44.02           C  
ATOM   4143  C   VAL B  38     134.883 129.163 158.384  1.00 44.02           C  
ATOM   4144  O   VAL B  38     134.197 128.864 159.368  1.00 44.02           O  
ATOM   4145  CB  VAL B  38     137.131 129.945 159.212  1.00 44.02           C  
ATOM   4146  CG1 VAL B  38     137.733 128.681 158.643  1.00 44.02           C  
ATOM   4147  CG2 VAL B  38     138.125 131.078 159.150  1.00 44.02           C  
ATOM   4148  N   ILE B  39     134.821 128.502 157.234  1.00 46.74           N  
ATOM   4149  CA  ILE B  39     133.916 127.384 157.025  1.00 46.74           C  
ATOM   4150  C   ILE B  39     134.725 126.169 156.603  1.00 46.74           C  
ATOM   4151  O   ILE B  39     135.709 126.276 155.866  1.00 46.74           O  
ATOM   4152  CB  ILE B  39     132.837 127.712 155.974  1.00 46.74           C  
ATOM   4153  CG1 ILE B  39     133.488 128.113 154.655  1.00 46.74           C  
ATOM   4154  CG2 ILE B  39     131.946 128.829 156.467  1.00 46.74           C  
ATOM   4155  CD1 ILE B  39     132.503 128.419 153.565  1.00 46.74           C  
ATOM   4156  N   ARG B  40     134.311 125.008 157.091  1.00 52.32           N  
ATOM   4157  CA  ARG B  40     134.895 123.735 156.707  1.00 52.32           C  
ATOM   4158  C   ARG B  40     133.942 123.028 155.759  1.00 52.32           C  
ATOM   4159  O   ARG B  40     132.746 122.917 156.039  1.00 52.32           O  
ATOM   4160  CB  ARG B  40     135.161 122.860 157.931  1.00 52.32           C  
ATOM   4161  CG  ARG B  40     136.365 123.269 158.744  1.00 52.32           C  
ATOM   4162  CD  ARG B  40     137.637 122.832 158.055  1.00 52.32           C  
ATOM   4163  NE  ARG B  40     138.821 123.151 158.841  1.00 52.32           N  
ATOM   4164  CZ  ARG B  40     140.061 122.855 158.477  1.00 52.32           C  
ATOM   4165  NH1 ARG B  40     140.315 122.227 157.341  1.00 52.32           N  
ATOM   4166  NH2 ARG B  40     141.070 123.197 159.272  1.00 52.32           N  
ATOM   4167  N   ILE B  41     134.471 122.545 154.642  1.00 52.24           N  
ATOM   4168  CA  ILE B  41     133.659 121.971 153.580  1.00 52.24           C  
ATOM   4169  C   ILE B  41     134.064 120.520 153.392  1.00 52.24           C  
ATOM   4170  O   ILE B  41     135.254 120.212 153.275  1.00 52.24           O  
ATOM   4171  CB  ILE B  41     133.809 122.753 152.266  1.00 52.24           C  
ATOM   4172  CG1 ILE B  41     133.477 124.225 152.489  1.00 52.24           C  
ATOM   4173  CG2 ILE B  41     132.909 122.168 151.202  1.00 52.24           C  
ATOM   4174  CD1 ILE B  41     133.461 125.037 151.225  1.00 52.24           C  
ATOM   4175  N   HIS B  42     133.077 119.635 153.381  1.00 56.75           N  
ATOM   4176  CA  HIS B  42     133.308 118.235 153.082  1.00 56.75           C  
ATOM   4177  C   HIS B  42     133.041 117.982 151.605  1.00 56.75           C  
ATOM   4178  O   HIS B  42     132.113 118.541 151.018  1.00 56.75           O  
ATOM   4179  CB  HIS B  42     132.414 117.347 153.945  1.00 56.75           C  
ATOM   4180  CG  HIS B  42     132.539 115.889 153.642  1.00 56.75           C  
ATOM   4181  ND1 HIS B  42     131.706 115.240 152.757  1.00 56.75           N  
ATOM   4182  CD2 HIS B  42     133.402 114.953 154.101  1.00 56.75           C  
ATOM   4183  CE1 HIS B  42     132.048 113.966 152.687  1.00 56.75           C  
ATOM   4184  NE2 HIS B  42     133.075 113.766 153.492  1.00 56.75           N  
ATOM   4185  N   GLY B  43     133.871 117.136 151.005  1.00 59.86           N  
ATOM   4186  CA  GLY B  43     133.771 116.895 149.580  1.00 59.86           C  
ATOM   4187  C   GLY B  43     134.648 117.825 148.768  1.00 59.86           C  
ATOM   4188  O   GLY B  43     135.782 118.112 149.162  1.00 59.86           O  
ATOM   4189  N   LEU B  44     134.132 118.301 147.635  1.00 65.37           N  
ATOM   4190  CA  LEU B  44     134.870 119.187 146.736  1.00 65.37           C  
ATOM   4191  C   LEU B  44     136.191 118.556 146.309  1.00 65.37           C  
ATOM   4192  O   LEU B  44     137.272 119.106 146.522  1.00 65.37           O  
ATOM   4193  CB  LEU B  44     135.099 120.558 147.371  1.00 65.37           C  
ATOM   4194  CG  LEU B  44     133.875 121.466 147.421  1.00 65.37           C  
ATOM   4195  CD1 LEU B  44     134.285 122.883 147.752  1.00 65.37           C  
ATOM   4196  CD2 LEU B  44     133.137 121.417 146.103  1.00 65.37           C  
ATOM   4197  N   ALA B  45     136.092 117.369 145.709  1.00 68.12           N  
ATOM   4198  CA  ALA B  45     137.287 116.644 145.295  1.00 68.12           C  
ATOM   4199  C   ALA B  45     138.118 117.432 144.291  1.00 68.12           C  
ATOM   4200  O   ALA B  45     139.343 117.283 144.252  1.00 68.12           O  
ATOM   4201  CB  ALA B  45     136.900 115.288 144.709  1.00 68.12           C  
ATOM   4202  N   ASP B  46     137.482 118.268 143.476  1.00 71.92           N  
ATOM   4203  CA  ASP B  46     138.169 118.977 142.405  1.00 71.92           C  
ATOM   4204  C   ASP B  46     138.536 120.409 142.769  1.00 71.92           C  
ATOM   4205  O   ASP B  46     138.949 121.170 141.890  1.00 71.92           O  
ATOM   4206  CB  ASP B  46     137.316 118.967 141.137  1.00 71.92           C  
ATOM   4207  CG  ASP B  46     137.264 117.603 140.481  1.00 71.92           C  
ATOM   4208  OD1 ASP B  46     138.246 116.843 140.608  1.00 71.92           O  
ATOM   4209  OD2 ASP B  46     136.243 117.291 139.836  1.00 71.92           O  
ATOM   4210  N   ALA B  47     138.391 120.796 144.033  1.00 65.84           N  
ATOM   4211  CA  ALA B  47     138.721 122.157 144.434  1.00 65.84           C  
ATOM   4212  C   ALA B  47     140.212 122.425 144.277  1.00 65.84           C  
ATOM   4213  O   ALA B  47     141.048 121.556 144.538  1.00 65.84           O  
ATOM   4214  CB  ALA B  47     138.296 122.400 145.880  1.00 65.84           C  
ATOM   4215  N   MET B  48     140.541 123.638 143.844  1.00 65.45           N  
ATOM   4216  CA  MET B  48     141.916 124.092 143.712  1.00 65.45           C  
ATOM   4217  C   MET B  48     142.219 125.118 144.794  1.00 65.45           C  
ATOM   4218  O   MET B  48     141.317 125.787 145.303  1.00 65.45           O  
ATOM   4219  CB  MET B  48     142.166 124.712 142.336  1.00 65.45           C  
ATOM   4220  CG  MET B  48     141.457 124.009 141.198  1.00 65.45           C  
ATOM   4221  SD  MET B  48     141.925 124.658 139.585  1.00 65.45           S  
ATOM   4222  CE  MET B  48     141.513 126.385 139.792  1.00 65.45           C  
ATOM   4223  N   GLN B  49     143.493 125.238 145.151  1.00 59.61           N  
ATOM   4224  CA  GLN B  49     143.876 126.221 146.153  1.00 59.61           C  
ATOM   4225  C   GLN B  49     143.766 127.623 145.573  1.00 59.61           C  
ATOM   4226  O   GLN B  49     144.180 127.871 144.438  1.00 59.61           O  
ATOM   4227  CB  GLN B  49     145.293 125.968 146.654  1.00 59.61           C  
ATOM   4228  CG  GLN B  49     145.569 126.651 147.977  1.00 59.61           C  
ATOM   4229  CD  GLN B  49     147.026 126.618 148.355  1.00 59.61           C  
ATOM   4230  OE1 GLN B  49     147.897 126.534 147.493  1.00 59.61           O  
ATOM   4231  NE2 GLN B  49     147.304 126.682 149.652  1.00 59.61           N  
ATOM   4232  N   GLY B  50     143.201 128.540 146.351  1.00 60.16           N  
ATOM   4233  CA  GLY B  50     142.966 129.885 145.874  1.00 60.16           C  
ATOM   4234  C   GLY B  50     141.763 130.030 144.975  1.00 60.16           C  
ATOM   4235  O   GLY B  50     141.552 131.111 144.417  1.00 60.16           O  
ATOM   4236  N   GLU B  51     140.967 128.980 144.822  1.00 65.53           N  
ATOM   4237  CA  GLU B  51     139.806 129.014 143.952  1.00 65.53           C  
ATOM   4238  C   GLU B  51     138.658 129.754 144.621  1.00 65.53           C  
ATOM   4239  O   GLU B  51     138.507 129.733 145.844  1.00 65.53           O  
ATOM   4240  CB  GLU B  51     139.375 127.592 143.606  1.00 65.53           C  
ATOM   4241  CG  GLU B  51     138.476 127.469 142.406  1.00 65.53           C  
ATOM   4242  CD  GLU B  51     138.176 126.025 142.079  1.00 65.53           C  
ATOM   4243  OE1 GLU B  51     137.723 125.295 142.984  1.00 65.53           O  
ATOM   4244  OE2 GLU B  51     138.407 125.613 140.923  1.00 65.53           O  
ATOM   4245  N   MET B  52     137.839 130.410 143.806  1.00 66.50           N  
ATOM   4246  CA  MET B  52     136.647 131.069 144.316  1.00 66.50           C  
ATOM   4247  C   MET B  52     135.538 130.042 144.472  1.00 66.50           C  
ATOM   4248  O   MET B  52     135.135 129.399 143.498  1.00 66.50           O  
ATOM   4249  CB  MET B  52     136.201 132.191 143.387  1.00 66.50           C  
ATOM   4250  CG  MET B  52     137.073 133.419 143.427  1.00 66.50           C  
ATOM   4251  SD  MET B  52     136.252 134.776 142.581  1.00 66.50           S  
ATOM   4252  CE  MET B  52     134.774 134.923 143.574  1.00 66.50           C  
ATOM   4253  N   ILE B  53     135.044 129.893 145.692  1.00 59.98           N  
ATOM   4254  CA  ILE B  53     133.980 128.951 146.005  1.00 59.98           C  
ATOM   4255  C   ILE B  53     132.688 129.733 146.178  1.00 59.98           C  
ATOM   4256  O   ILE B  53     132.659 130.746 146.885  1.00 59.98           O  
ATOM   4257  CB  ILE B  53     134.322 128.141 147.264  1.00 59.98           C  
ATOM   4258  CG1 ILE B  53     135.304 127.025 146.916  1.00 59.98           C  
ATOM   4259  CG2 ILE B  53     133.076 127.588 147.899  1.00 59.98           C  
ATOM   4260  CD1 ILE B  53     135.758 126.237 148.109  1.00 59.98           C  
ATOM   4261  N   SER B  54     131.623 129.269 145.535  1.00 61.14           N  
ATOM   4262  CA  SER B  54     130.349 129.974 145.512  1.00 61.14           C  
ATOM   4263  C   SER B  54     129.440 129.441 146.609  1.00 61.14           C  
ATOM   4264  O   SER B  54     129.315 128.226 146.782  1.00 61.14           O  
ATOM   4265  CB  SER B  54     129.670 129.815 144.154  1.00 61.14           C  
ATOM   4266  OG  SER B  54     129.416 128.450 143.881  1.00 61.14           O  
ATOM   4267  N   LEU B  55     128.807 130.348 147.337  1.00 59.96           N  
ATOM   4268  CA  LEU B  55     127.953 130.026 148.466  1.00 59.96           C  
ATOM   4269  C   LEU B  55     126.495 130.333 148.151  1.00 59.96           C  
ATOM   4270  O   LEU B  55     126.190 130.949 147.125  1.00 59.96           O  
ATOM   4271  CB  LEU B  55     128.398 130.818 149.702  1.00 59.96           C  
ATOM   4272  CG  LEU B  55     129.864 130.634 150.086  1.00 59.96           C  
ATOM   4273  CD1 LEU B  55     130.135 131.260 151.436  1.00 59.96           C  
ATOM   4274  CD2 LEU B  55     130.231 129.164 150.090  1.00 59.96           C  
ATOM   4275  N   PRO B  56     125.559 129.887 148.991  1.00 61.54           N  
ATOM   4276  CA  PRO B  56     124.165 130.306 148.821  1.00 61.54           C  
ATOM   4277  C   PRO B  56     124.043 131.822 148.840  1.00 61.54           C  
ATOM   4278  O   PRO B  56     124.701 132.510 149.622  1.00 61.54           O  
ATOM   4279  CB  PRO B  56     123.460 129.663 150.016  1.00 61.54           C  
ATOM   4280  CG  PRO B  56     124.254 128.447 150.283  1.00 61.54           C  
ATOM   4281  CD  PRO B  56     125.682 128.812 149.991  1.00 61.54           C  
ATOM   4282  N   GLY B  57     123.181 132.340 147.970  1.00 66.48           N  
ATOM   4283  CA  GLY B  57     123.176 133.762 147.694  1.00 66.48           C  
ATOM   4284  C   GLY B  57     124.321 134.122 146.763  1.00 66.48           C  
ATOM   4285  O   GLY B  57     124.940 133.259 146.140  1.00 66.48           O  
ATOM   4286  N   ASN B  58     124.600 135.418 146.658  1.00 71.84           N  
ATOM   4287  CA  ASN B  58     125.749 135.849 145.873  1.00 71.84           C  
ATOM   4288  C   ASN B  58     126.939 136.131 146.777  1.00 71.84           C  
ATOM   4289  O   ASN B  58     127.402 137.272 146.869  1.00 71.84           O  
ATOM   4290  CB  ASN B  58     125.407 137.076 145.029  1.00 71.84           C  
ATOM   4291  CG  ASN B  58     124.509 136.740 143.854  1.00 71.84           C  
ATOM   4292  OD1 ASN B  58     124.442 135.591 143.420  1.00 71.84           O  
ATOM   4293  ND2 ASN B  58     123.824 137.748 143.325  1.00 71.84           N  
ATOM   4294  N   ARG B  59     127.441 135.100 147.444  1.00 64.53           N  
ATOM   4295  CA  ARG B  59     128.591 135.223 148.323  1.00 64.53           C  
ATOM   4296  C   ARG B  59     129.628 134.190 147.923  1.00 64.53           C  
ATOM   4297  O   ARG B  59     129.295 133.139 147.371  1.00 64.53           O  
ATOM   4298  CB  ARG B  59     128.194 135.044 149.789  1.00 64.53           C  
ATOM   4299  CG  ARG B  59     127.356 136.184 150.341  1.00 64.53           C  
ATOM   4300  CD  ARG B  59     126.813 135.859 151.721  1.00 64.53           C  
ATOM   4301  NE  ARG B  59     125.948 134.687 151.693  1.00 64.53           N  
ATOM   4302  CZ  ARG B  59     125.284 134.219 152.739  1.00 64.53           C  
ATOM   4303  NH1 ARG B  59     125.353 134.808 153.922  1.00 64.53           N  
ATOM   4304  NH2 ARG B  59     124.530 133.133 152.596  1.00 64.53           N  
ATOM   4305  N   TYR B  60     130.889 134.494 148.206  1.00 58.92           N  
ATOM   4306  CA  TYR B  60     131.993 133.659 147.766  1.00 58.92           C  
ATOM   4307  C   TYR B  60     132.959 133.401 148.909  1.00 58.92           C  
ATOM   4308  O   TYR B  60     133.049 134.183 149.858  1.00 58.92           O  
ATOM   4309  CB  TYR B  60     132.746 134.298 146.608  1.00 58.92           C  
ATOM   4310  CG  TYR B  60     131.907 134.487 145.375  1.00 58.92           C  
ATOM   4311  CD1 TYR B  60     131.681 133.434 144.504  1.00 58.92           C  
ATOM   4312  CD2 TYR B  60     131.345 135.718 145.080  1.00 58.92           C  
ATOM   4313  CE1 TYR B  60     130.916 133.599 143.369  1.00 58.92           C  
ATOM   4314  CE2 TYR B  60     130.578 135.896 143.947  1.00 58.92           C  
ATOM   4315  CZ  TYR B  60     130.367 134.832 143.095  1.00 58.92           C  
ATOM   4316  OH  TYR B  60     129.604 135.000 141.963  1.00 58.92           O  
ATOM   4317  N   ALA B  61     133.685 132.294 148.801  1.00 53.41           N  
ATOM   4318  CA  ALA B  61     134.711 131.922 149.760  1.00 53.41           C  
ATOM   4319  C   ALA B  61     135.983 131.552 149.013  1.00 53.41           C  
ATOM   4320  O   ALA B  61     135.946 131.132 147.855  1.00 53.41           O  
ATOM   4321  CB  ALA B  61     134.257 130.757 150.643  1.00 53.41           C  
ATOM   4322  N   ILE B  62     137.117 131.712 149.688  1.00 49.08           N  
ATOM   4323  CA  ILE B  62     138.426 131.413 149.120  1.00 49.08           C  
ATOM   4324  C   ILE B  62     138.958 130.151 149.781  1.00 49.08           C  
ATOM   4325  O   ILE B  62     139.100 130.101 151.007  1.00 49.08           O  
ATOM   4326  CB  ILE B  62     139.405 132.582 149.315  1.00 49.08           C  
ATOM   4327  CG1 ILE B  62     138.826 133.866 148.727  1.00 49.08           C  
ATOM   4328  CG2 ILE B  62     140.739 132.264 148.677  1.00 49.08           C  
ATOM   4329  CD1 ILE B  62     138.589 133.793 147.248  1.00 49.08           C  
ATOM   4330  N   ALA B  63     139.258 129.138 148.975  1.00 49.28           N  
ATOM   4331  CA  ALA B  63     139.821 127.898 149.494  1.00 49.28           C  
ATOM   4332  C   ALA B  63     141.300 128.098 149.794  1.00 49.28           C  
ATOM   4333  O   ALA B  63     142.073 128.468 148.906  1.00 49.28           O  
ATOM   4334  CB  ALA B  63     139.626 126.761 148.496  1.00 49.28           C  
ATOM   4335  N   LEU B  64     141.694 127.854 151.037  1.00 48.61           N  
ATOM   4336  CA  LEU B  64     143.080 128.025 151.453  1.00 48.61           C  
ATOM   4337  C   LEU B  64     143.732 126.740 151.927  1.00 48.61           C  
ATOM   4338  O   LEU B  64     144.846 126.429 151.503  1.00 48.61           O  
ATOM   4339  CB  LEU B  64     143.170 129.070 152.566  1.00 48.61           C  
ATOM   4340  CG  LEU B  64     142.848 130.498 152.143  1.00 48.61           C  
ATOM   4341  CD1 LEU B  64     143.060 131.451 153.303  1.00 48.61           C  
ATOM   4342  CD2 LEU B  64     143.714 130.885 150.969  1.00 48.61           C  
ATOM   4343  N   ASN B  65     143.075 125.986 152.798  1.00 52.47           N  
ATOM   4344  CA  ASN B  65     143.613 124.730 153.302  1.00 52.47           C  
ATOM   4345  C   ASN B  65     142.946 123.581 152.561  1.00 52.47           C  
ATOM   4346  O   ASN B  65     141.759 123.308 152.765  1.00 52.47           O  
ATOM   4347  CB  ASN B  65     143.398 124.607 154.806  1.00 52.47           C  
ATOM   4348  CG  ASN B  65     144.547 125.172 155.601  1.00 52.47           C  
ATOM   4349  OD1 ASN B  65     145.291 126.023 155.117  1.00 52.47           O  
ATOM   4350  ND2 ASN B  65     144.708 124.695 156.827  1.00 52.47           N  
ATOM   4351  N   LEU B  66     143.708 122.908 151.704  1.00 55.30           N  
ATOM   4352  CA  LEU B  66     143.228 121.716 151.017  1.00 55.30           C  
ATOM   4353  C   LEU B  66     143.770 120.504 151.764  1.00 55.30           C  
ATOM   4354  O   LEU B  66     144.719 119.845 151.342  1.00 55.30           O  
ATOM   4355  CB  LEU B  66     143.649 121.722 149.556  1.00 55.30           C  
ATOM   4356  CG  LEU B  66     143.088 122.872 148.730  1.00 55.30           C  
ATOM   4357  CD1 LEU B  66     143.351 122.625 147.264  1.00 55.30           C  
ATOM   4358  CD2 LEU B  66     141.608 123.032 148.993  1.00 55.30           C  
ATOM   4359  N   GLU B  67     143.151 120.218 152.900  1.00 57.97           N  
ATOM   4360  CA  GLU B  67     143.520 119.055 153.684  1.00 57.97           C  
ATOM   4361  C   GLU B  67     142.833 117.820 153.125  1.00 57.97           C  
ATOM   4362  O   GLU B  67     141.969 117.897 152.251  1.00 57.97           O  
ATOM   4363  CB  GLU B  67     143.148 119.246 155.152  1.00 57.97           C  
ATOM   4364  CG  GLU B  67     143.668 120.525 155.766  1.00 57.97           C  
ATOM   4365  CD  GLU B  67     143.456 120.572 157.263  1.00 57.97           C  
ATOM   4366  OE1 GLU B  67     143.932 119.652 157.959  1.00 57.97           O  
ATOM   4367  OE2 GLU B  67     142.805 121.522 157.743  1.00 57.97           O  
ATOM   4368  N   ARG B  68     143.236 116.664 153.632  1.00 60.46           N  
ATOM   4369  CA  ARG B  68     142.561 115.434 153.261  1.00 60.46           C  
ATOM   4370  C   ARG B  68     141.175 115.395 153.891  1.00 60.46           C  
ATOM   4371  O   ARG B  68     141.004 115.715 155.071  1.00 60.46           O  
ATOM   4372  CB  ARG B  68     143.386 114.229 153.700  1.00 60.46           C  
ATOM   4373  CG  ARG B  68     143.267 113.039 152.780  1.00 60.46           C  
ATOM   4374  CD  ARG B  68     144.381 112.047 153.040  1.00 60.46           C  
ATOM   4375  NE  ARG B  68     144.316 110.908 152.134  1.00 60.46           N  
ATOM   4376  CZ  ARG B  68     145.210 109.932 152.104  1.00 60.46           C  
ATOM   4377  NH1 ARG B  68     146.253 109.927 152.916  1.00 60.46           N  
ATOM   4378  NH2 ARG B  68     145.056 108.937 151.236  1.00 60.46           N  
ATOM   4379  N   ASP B  69     140.179 115.040 153.080  1.00 65.11           N  
ATOM   4380  CA  ASP B  69     138.804 114.831 153.526  1.00 65.11           C  
ATOM   4381  C   ASP B  69     138.100 116.111 153.967  1.00 65.11           C  
ATOM   4382  O   ASP B  69     136.937 116.059 154.378  1.00 65.11           O  
ATOM   4383  CB  ASP B  69     138.761 113.811 154.668  1.00 65.11           C  
ATOM   4384  CG  ASP B  69     139.580 112.571 154.376  1.00 65.11           C  
ATOM   4385  OD1 ASP B  69     139.569 112.110 153.217  1.00 65.11           O  
ATOM   4386  OD2 ASP B  69     140.237 112.056 155.305  1.00 65.11           O  
ATOM   4387  N   SER B  70     138.772 117.260 153.900  1.00 58.96           N  
ATOM   4388  CA  SER B  70     138.139 118.510 154.293  1.00 58.96           C  
ATOM   4389  C   SER B  70     138.833 119.681 153.616  1.00 58.96           C  
ATOM   4390  O   SER B  70     140.046 119.660 153.395  1.00 58.96           O  
ATOM   4391  CB  SER B  70     138.168 118.701 155.812  1.00 58.96           C  
ATOM   4392  OG  SER B  70     139.484 118.961 156.260  1.00 58.96           O  
ATOM   4393  N   VAL B  71     138.049 120.705 153.290  1.00 52.36           N  
ATOM   4394  CA  VAL B  71     138.555 121.946 152.716  1.00 52.36           C  
ATOM   4395  C   VAL B  71     138.232 123.091 153.664  1.00 52.36           C  
ATOM   4396  O   VAL B  71     137.093 123.219 154.128  1.00 52.36           O  
ATOM   4397  CB  VAL B  71     137.957 122.197 151.323  1.00 52.36           C  
ATOM   4398  CG1 VAL B  71     138.361 123.561 150.816  1.00 52.36           C  
ATOM   4399  CG2 VAL B  71     138.410 121.121 150.363  1.00 52.36           C  
ATOM   4400  N   GLY B  72     139.230 123.920 153.960  1.00 47.48           N  
ATOM   4401  CA  GLY B  72     139.031 125.111 154.765  1.00 47.48           C  
ATOM   4402  C   GLY B  72     138.991 126.343 153.880  1.00 47.48           C  
ATOM   4403  O   GLY B  72     139.854 126.531 153.021  1.00 47.48           O  
ATOM   4404  N   ALA B  73     137.979 127.178 154.100  1.00 44.05           N  
ATOM   4405  CA  ALA B  73     137.775 128.363 153.281  1.00 44.05           C  
ATOM   4406  C   ALA B  73     137.327 129.527 154.151  1.00 44.05           C  
ATOM   4407  O   ALA B  73     136.691 129.337 155.190  1.00 44.05           O  
ATOM   4408  CB  ALA B  73     136.743 128.109 152.178  1.00 44.05           C  
ATOM   4409  N   VAL B  74     137.659 130.737 153.709  1.00 44.54           N  
ATOM   4410  CA  VAL B  74     137.311 131.970 154.405  1.00 44.54           C  
ATOM   4411  C   VAL B  74     136.238 132.691 153.600  1.00 44.54           C  
ATOM   4412  O   VAL B  74     136.332 132.783 152.371  1.00 44.54           O  
ATOM   4413  CB  VAL B  74     138.546 132.862 154.619  1.00 44.54           C  
ATOM   4414  CG1 VAL B  74     139.475 132.228 155.633  1.00 44.54           C  
ATOM   4415  CG2 VAL B  74     139.278 133.075 153.311  1.00 44.54           C  
ATOM   4416  N   VAL B  75     135.216 133.187 154.288  1.00 45.66           N  
ATOM   4417  CA  VAL B  75     134.072 133.821 153.641  1.00 45.66           C  
ATOM   4418  C   VAL B  75     134.378 135.294 153.416  1.00 45.66           C  
ATOM   4419  O   VAL B  75     134.795 136.000 154.340  1.00 45.66           O  
ATOM   4420  CB  VAL B  75     132.800 133.649 154.484  1.00 45.66           C  
ATOM   4421  CG1 VAL B  75     131.600 134.227 153.756  1.00 45.66           C  
ATOM   4422  CG2 VAL B  75     132.583 132.188 154.802  1.00 45.66           C  
ATOM   4423  N   MET B  76     134.173 135.757 152.186  1.00 48.94           N  
ATOM   4424  CA  MET B  76     134.392 137.160 151.835  1.00 48.94           C  
ATOM   4425  C   MET B  76     133.107 137.968 152.011  1.00 48.94           C  
ATOM   4426  O   MET B  76     132.484 138.421 151.054  1.00 48.94           O  
ATOM   4427  CB  MET B  76     134.922 137.269 150.412  1.00 48.94           C  
ATOM   4428  CG  MET B  76     136.338 136.773 150.247  1.00 48.94           C  
ATOM   4429  SD  MET B  76     136.950 137.030 148.579  1.00 48.94           S  
ATOM   4430  CE  MET B  76     135.717 136.127 147.654  1.00 48.94           C  
ATOM   4431  N   GLY B  77     132.713 138.140 153.267  1.00 50.88           N  
ATOM   4432  CA  GLY B  77     131.540 138.915 153.592  1.00 50.88           C  
ATOM   4433  C   GLY B  77     130.924 138.507 154.913  1.00 50.88           C  
ATOM   4434  O   GLY B  77     131.534 137.798 155.718  1.00 50.88           O  
ATOM   4435  N   PRO B  78     129.696 138.959 155.166  1.00 50.78           N  
ATOM   4436  CA  PRO B  78     128.997 138.568 156.399  1.00 50.78           C  
ATOM   4437  C   PRO B  78     128.687 137.079 156.386  1.00 50.78           C  
ATOM   4438  O   PRO B  78     127.934 136.595 155.539  1.00 50.78           O  
ATOM   4439  CB  PRO B  78     127.723 139.417 156.368  1.00 50.78           C  
ATOM   4440  CG  PRO B  78     127.520 139.731 154.927  1.00 50.78           C  
ATOM   4441  CD  PRO B  78     128.892 139.873 154.341  1.00 50.78           C  
ATOM   4442  N   TYR B  79     129.277 136.352 157.333  1.00 49.82           N  
ATOM   4443  CA  TYR B  79     129.179 134.899 157.366  1.00 49.82           C  
ATOM   4444  C   TYR B  79     128.039 134.380 158.231  1.00 49.82           C  
ATOM   4445  O   TYR B  79     127.785 133.171 158.227  1.00 49.82           O  
ATOM   4446  CB  TYR B  79     130.492 134.293 157.867  1.00 49.82           C  
ATOM   4447  CG  TYR B  79     130.688 134.436 159.355  1.00 49.82           C  
ATOM   4448  CD1 TYR B  79     131.132 135.629 159.903  1.00 49.82           C  
ATOM   4449  CD2 TYR B  79     130.427 133.377 160.212  1.00 49.82           C  
ATOM   4450  CE1 TYR B  79     131.309 135.764 161.262  1.00 49.82           C  
ATOM   4451  CE2 TYR B  79     130.600 133.503 161.572  1.00 49.82           C  
ATOM   4452  CZ  TYR B  79     131.041 134.697 162.090  1.00 49.82           C  
ATOM   4453  OH  TYR B  79     131.215 134.824 163.446  1.00 49.82           O  
ATOM   4454  N   ALA B  80     127.353 135.247 158.975  1.00 51.14           N  
ATOM   4455  CA  ALA B  80     126.427 134.779 160.001  1.00 51.14           C  
ATOM   4456  C   ALA B  80     125.238 134.011 159.437  1.00 51.14           C  
ATOM   4457  O   ALA B  80     124.626 133.225 160.167  1.00 51.14           O  
ATOM   4458  CB  ALA B  80     125.931 135.962 160.830  1.00 51.14           C  
ATOM   4459  N   ASP B  81     124.894 134.211 158.167  1.00 57.50           N  
ATOM   4460  CA  ASP B  81     123.739 133.539 157.586  1.00 57.50           C  
ATOM   4461  C   ASP B  81     124.033 132.119 157.122  1.00 57.50           C  
ATOM   4462  O   ASP B  81     123.089 131.368 156.860  1.00 57.50           O  
ATOM   4463  CB  ASP B  81     123.196 134.358 156.418  1.00 57.50           C  
ATOM   4464  CG  ASP B  81     122.615 135.677 156.865  1.00 57.50           C  
ATOM   4465  OD1 ASP B  81     121.903 135.686 157.891  1.00 57.50           O  
ATOM   4466  OD2 ASP B  81     122.878 136.703 156.202  1.00 57.50           O  
ATOM   4467  N   LEU B  82     125.299 131.735 157.010  1.00 54.77           N  
ATOM   4468  CA  LEU B  82     125.630 130.379 156.602  1.00 54.77           C  
ATOM   4469  C   LEU B  82     125.225 129.382 157.680  1.00 54.77           C  
ATOM   4470  O   LEU B  82     125.181 129.703 158.870  1.00 54.77           O  
ATOM   4471  CB  LEU B  82     127.122 130.265 156.310  1.00 54.77           C  
ATOM   4472  CG  LEU B  82     127.613 131.188 155.200  1.00 54.77           C  
ATOM   4473  CD1 LEU B  82     129.119 131.133 155.092  1.00 54.77           C  
ATOM   4474  CD2 LEU B  82     126.974 130.802 153.885  1.00 54.77           C  
ATOM   4475  N   ALA B  83     124.926 128.159 157.253  1.00 57.30           N  
ATOM   4476  CA  ALA B  83     124.484 127.117 158.165  1.00 57.30           C  
ATOM   4477  C   ALA B  83     125.067 125.781 157.738  1.00 57.30           C  
ATOM   4478  O   ALA B  83     125.384 125.569 156.566  1.00 57.30           O  
ATOM   4479  CB  ALA B  83     122.955 127.024 158.219  1.00 57.30           C  
ATOM   4480  N   GLU B  84     125.214 124.888 158.711  1.00 58.97           N  
ATOM   4481  CA  GLU B  84     125.685 123.540 158.436  1.00 58.97           C  
ATOM   4482  C   GLU B  84     124.749 122.836 157.462  1.00 58.97           C  
ATOM   4483  O   GLU B  84     123.527 122.987 157.532  1.00 58.97           O  
ATOM   4484  CB  GLU B  84     125.786 122.750 159.740  1.00 58.97           C  
ATOM   4485  CG  GLU B  84     126.268 121.326 159.567  1.00 58.97           C  
ATOM   4486  CD  GLU B  84     126.191 120.527 160.851  1.00 58.97           C  
ATOM   4487  OE1 GLU B  84     125.730 121.083 161.869  1.00 58.97           O  
ATOM   4488  OE2 GLU B  84     126.588 119.342 160.844  1.00 58.97           O  
ATOM   4489  N   GLY B  85     125.330 122.069 156.544  1.00 57.91           N  
ATOM   4490  CA  GLY B  85     124.559 121.309 155.584  1.00 57.91           C  
ATOM   4491  C   GLY B  85     124.183 122.046 154.320  1.00 57.91           C  
ATOM   4492  O   GLY B  85     123.599 121.431 153.420  1.00 57.91           O  
ATOM   4493  N   MET B  86     124.493 123.335 154.218  1.00 61.94           N  
ATOM   4494  CA  MET B  86     124.262 124.063 152.979  1.00 61.94           C  
ATOM   4495  C   MET B  86     125.100 123.478 151.851  1.00 61.94           C  
ATOM   4496  O   MET B  86     126.217 123.004 152.065  1.00 61.94           O  
ATOM   4497  CB  MET B  86     124.594 125.542 153.160  1.00 61.94           C  
ATOM   4498  CG  MET B  86     123.536 126.328 153.900  1.00 61.94           C  
ATOM   4499  SD  MET B  86     123.915 128.087 153.939  1.00 61.94           S  
ATOM   4500  CE  MET B  86     122.449 128.729 154.737  1.00 61.94           C  
ATOM   4501  N   LYS B  87     124.549 123.508 150.644  1.00 66.21           N  
ATOM   4502  CA  LYS B  87     125.233 122.993 149.468  1.00 66.21           C  
ATOM   4503  C   LYS B  87     126.169 124.054 148.905  1.00 66.21           C  
ATOM   4504  O   LYS B  87     125.797 125.226 148.795  1.00 66.21           O  
ATOM   4505  CB  LYS B  87     124.226 122.555 148.407  1.00 66.21           C  
ATOM   4506  CG  LYS B  87     123.493 121.278 148.752  1.00 66.21           C  
ATOM   4507  CD  LYS B  87     124.458 120.113 148.855  1.00 66.21           C  
ATOM   4508  CE  LYS B  87     123.717 118.804 149.054  1.00 66.21           C  
ATOM   4509  NZ  LYS B  87     124.625 117.635 148.917  1.00 66.21           N  
ATOM   4510  N   VAL B  88     127.379 123.636 148.549  1.00 63.64           N  
ATOM   4511  CA  VAL B  88     128.433 124.532 148.093  1.00 63.64           C  
ATOM   4512  C   VAL B  88     128.911 124.064 146.728  1.00 63.64           C  
ATOM   4513  O   VAL B  88     129.183 122.873 146.537  1.00 63.64           O  
ATOM   4514  CB  VAL B  88     129.601 124.575 149.095  1.00 63.64           C  
ATOM   4515  CG1 VAL B  88     130.895 124.888 148.391  1.00 63.64           C  
ATOM   4516  CG2 VAL B  88     129.323 125.595 150.180  1.00 63.64           C  
ATOM   4517  N   LYS B  89     129.022 124.996 145.786  1.00 66.97           N  
ATOM   4518  CA  LYS B  89     129.415 124.698 144.416  1.00 66.97           C  
ATOM   4519  C   LYS B  89     130.799 125.269 144.151  1.00 66.97           C  
ATOM   4520  O   LYS B  89     131.043 126.454 144.401  1.00 66.97           O  
ATOM   4521  CB  LYS B  89     128.416 125.275 143.409  1.00 66.97           C  
ATOM   4522  CG  LYS B  89     126.979 124.813 143.591  1.00 66.97           C  
ATOM   4523  CD  LYS B  89     126.211 125.737 144.524  1.00 66.97           C  
ATOM   4524  CE  LYS B  89     124.826 125.198 144.836  1.00 66.97           C
[truncated: 2,606,180 more chars]
