# Supplementary material for: Changes within the central stalk of E. coli F1Fo ATP synthase observed after addition of ATP
Source: Commun Biol. 2023 Jan 11;6:26. doi: 10.1038/s42003-023-04414-z (PMC9834311; doi:10.1038/s42003-023-04414-z)
Supplement: Supplementary file 7 — Supplementary Data 4 [file 42003_2023_4414_MOESM7_ESM.zip]

Archive with 2 entries (2 files):
- SupplementaryData4.ccp4
- __MACOSX/._SupplementaryData4.ccp4
