# Supplementary material for: Changes within the central stalk of E. coli F1Fo ATP synthase observed after addition of ATP
Source: Commun Biol. 2023 Jan 11;6:26. doi: 10.1038/s42003-023-04414-z (PMC9834311; doi:10.1038/s42003-023-04414-z)
Supplement: Supplementary file 9 — Supplementary Data 6 [file 42003_2023_4414_MOESM9_ESM.csv]

Sample	Rate
WT	55.68173706
WT	52.74333365
WT	53.4068074
WT	49.63580597
WT	42.98711702
edCTH2	99.05608252
edCTH2	84.1924563
edCTH2	87.92914786
edCTH2	73.70489466
edCTH2	73.4083209
edCTH1+2	144.6266186
edCTH1+2	134.7743882
edCTH1+2	110.0468555
edCTH1+2	117.6728666
edCTH1+2	134.184055
